# Supplementary material for: Temporal proteome profiling of Botrytis cinerea reveals proteins involved in plant invasion and survival
Source: Sci Rep. 2025 Apr 7;15:11857. doi: 10.1038/s41598-025-92683-5 (PMC11976908; doi:10.1038/s41598-025-92683-5)
Supplement: Supplementary file 1 — Supplementary Material 1 [file 41598_2025_92683_MOESM1_ESM.xlsx]

## Sheet: Sheet1
Media A	emPAI A		MediaB	emPAI B		MediaC	emPAI C		MediaD	emPAI D		MediaE	emPAI E
A0A384J798	0.23		A0A384K4A0	4.155		A0A384K4A0	4.765		A0A384K4A0	6.81		A0A384K4A0	2.08
A0A384JBD4	0.305		A0A384JBU2	2.92		A0A384JP30	4.61		A0A384JLP4	4.665		A0A384J910	1.97
A0A384JBQ4	0.17		A0A384K0D3	1.925		A0A384JBV7	3.505		A0A384J9H1	3.84		A0A384J7W5	1.74
A0A384JBU2	0.2		A0A384J9H1	1.86		A0A384JEP3	3.24		A0A384JBU2	3.68		A0A384JBU2	1.66
A0A384JCX1	0.165		A0A384K7H0	1.63		A0A384K1P6	2.955		A0A384JP30	2.95		A0A384JBV7	1.505
A0A384JJ19	0.765		A0A384JXH5	1.57		A0A384JBU2	2.72		A0A384K7H0	2.575		A0A384JKW4	1.39
A0A384JXL0	0.21		A0A384JP30	1.5		A0A384J910	2.625		A0A384JZL6	2.475		A0A384JP30	1.245
A0A384JZV7	0.06		A0A384JCX1	1.445		A0A384JZL6	2.13		A0A384JCX1	2.33		A0A384K7H0	1.215
A0A384K3Z3	0.07		A0A384JN90	1.38		A0A384JIU3	2.085		A0A384JGC8	2.25		A0A384J9H1	1.205
A0A384K4A0	0.475		A7EJM6	1.32		A0A384JBC5	2.045		A0A384JKW4	2.055		A0A384JLA7	1.205
A0A3M8X999	0.09		A0A384JE84	1.285		A0A384K7H0	2		A0A384JXH5	1.915		A0A384JIU3	1.18
A7E8Y8	0.04		A0A384JGG5	1.19		A0A384J7C4	1.97		A0A384JXF3	1.87		A0A384JN90	1.15
A7EJM6	0.8		A0A384JXL0	1.13		A0A384JGC8	1.95		A0A384JIU3	1.82		A0A384JLP4	1.095
A7F0F1	0.04		A0A384JBC5	1.095		A0A384JLP4	1.89		A0A384J7C4	1.78		A0A384JW29	1.07
G2XT59	1.41		A0A384JGC8	1.09		A0A384JXL0	1.85		A0A384JBD4	1.64		A7EJM6	1.045
			A0A384J910	1.07		A0A384J9H1	1.72		A0A384J4F1	1.54		A0A384JBD4	0.915
			A0A384JD77	1.05		A0A384JCX1	1.68		A0A384J910	1.52		A0A384J7C4	0.88
			A0A384JZL6	1.03		A0A384JG51	1.665		A0A384JBV7	1.505		A0A384JCX1	0.87
			A0A384JIU3	1.025		A0A384K3Z3	1.6		A0A384JFX3	1.47		A0A384JG51	0.835
			A0A384J7C4	0.97		A0A384JLV2	1.415		A7EJM6	1.42		A0A384JBC5	0.79
			A0A384JJ19	0.96		A0A384JKW4	1.39		A0A384K2H3	1.395		A0A384JXL0	0.77
			M7UG12	0.96		A0A384JGG5	1.3		A0A384JXL0	1.355		A0A384J798	0.695
			A0A384JD54	0.875		A0A384JPV6	1.3		A0A384JE84	1.285		A0A384K6F2	0.66
			A0A384JKW4	0.87		A0A384JXH5	1.255		M7UG12	1.205		A0A384JGC8	0.64
			A0A384JXF3	0.83		A0A384J4F1	1.245		A0A384J888	1.11		A0A384JGG5	0.63
			A0A384JLV2	0.8		A7EJM6	1.225		A0A384J9Y3	1.105		A0A384JV25	0.6
			A0A384J776	0.76		G2Y819	1.2		G2Y819	1.105		A0A384JFX3	0.58
			A0A384K1P6	0.73		A0A384JV25	1.1		A0A384JBC5	1.095		A0A384JLV2	0.575
			A0A384JFX3	0.72		A0A384JTW8	0.965		A0A384JLV2	1.065		A0A384JL52	0.56
			A0A384J798	0.695		A0A384JFX3	0.89		A0A384JPV6	1.02		A0A384JZL6	0.54
			A0A384K2W2	0.69		A0A384JN90	0.86		A0A384JJ19	1.015		A0A384K1P6	0.54
			A0A384J9Y3	0.685		A0A384JBD4	0.855		A0A384JTW8	0.965		A0A384JPV6	0.53
			A0A384JD98	0.67		A0A384JHZ2	0.82		A0A384J7A0	0.96		A0A384K3Z3	0.475
			A0A384JZV7	0.665		A0A384JD38	0.8		A0A384JD98	0.93		A0A384JD98	0.445
			A0A384J4F1	0.655		A0A384JL52	0.775		A0A384JZV7	0.88		A0A384JSE7	0.44
			A0A384JW29	0.62		A0A384J7W5	0.77		A0A384J798	0.87		A0A384JVI4	0.44
			A0A384K2H3	0.615		A0A384JD77	0.76		A0A384K1P6	0.87		A0A384K0F0	0.44
			A0A384JHZ2	0.595		A0A384K0F0	0.755		A0A384JET9	0.86		A0A384JTW8	0.42
			A0A384J9L6	0.59		A0A384K0D3	0.74		A0A384K2W2	0.86		A0A384JHZ2	0.42
			A0A384JBQ4	0.58		A0A384J776	0.735		A0A384JBQ4	0.85		A0A384JXH5	0.41
			A0A384JNL7	0.565		A0A384JXF3	0.7		A0A384K0D3	0.85		A0A384JL49	0.405
			A0A384K3L1	0.54		A0A384JNL7	0.635		A0A384JHZ2	0.82		A0A384JBQ4	0.36
			A0A384JPV6	0.53		A0A384JSE7	0.635		A0A384JL52	0.775		A0A384JE84	0.36
			A0A384JBV7	0.49		A0A384JJ19	0.57		A0A384J7W5	0.77		A0A384JD38	0.34
			A0A384JY73	0.475		A0A384J9Y3	0.565		A0A384J5P0	0.76		A0A384J4F1	0.33
			A0A384JV25	0.45		A0A384JLA7	0.56		A0A384JLA7	0.76		A0A384JD77	0.33
			A0A384JU36	0.44		A0A384JD98	0.55		A0A384JV25	0.75		A0A384K2W2	0.33
			A0A384K3Z3	0.43		A0A384K2W2	0.535		A0A384J776	0.735		A0A384JEP3	0.32
			A0A384JBD4	0.42		A0A384J798	0.52		A0A384JY73	0.66		A0A384JY73	0.29
			A0A384JTW8	0.415		A0A384JLI6	0.49		A0A384K3Z3	0.655		A0A384JD54	0.28
			A0A384JQ57	0.4		A0A384J888	0.485		A0A384JD54	0.64		A0A384JET9	0.27
			A0A384JD38	0.34		A0A384JBQ4	0.47		A0A384JGG5	0.63		A0A384J776	0.26
			A0A384JG51	0.295		A0A384JXI4	0.42		A0A384J9L6	0.59		A0A384K0D3	0.26
			A0A384K094	0.28		A0A384K2H3	0.405		A0A384JD77	0.545		A0A384J9Y3	0.255
			A0A384JLA7	0.25		A0A384JET9	0.395		A0A384JNL7	0.515		A0A384K2H3	0.255
			A0A384K208	0.25		A0A384J7A0	0.37		A0A384JU36	0.44		A0A384JJ19	0.25
			A0A384J888	0.225		A0A384JVI4	0.36		A0A384K0F0	0.44		A0A384K3L1	0.24
						A0A384JL49	0.35		A0A384JQ57	0.4		A0A384JLI6	0.22
						A0A384JU52	0.35		A0A384K3L1	0.39
						A0A384JD54	0.28		A0A384JG51	0.375
						A0A384J9L6	0.26		A0A384JX46	0.355
						A0A384K3L1	0.24		A0A384JVI4	0.285
						A0A384JE84	0.22		A0A384JN90	0.28
						A0A384JU36	0.2		A0A384K094	0.22
						A0A384JBE3	0.29
						A0A384JZV7	0.25
						A0A384J6J4	0.22
						A0A384K208	0.22
