# Supplementary material for: Temporal proteome profiling of Botrytis cinerea reveals proteins involved in plant invasion and survival
Source: Sci Rep. 2025 Apr 7;15:11857. doi: 10.1038/s41598-025-92683-5 (PMC11976908; doi:10.1038/s41598-025-92683-5)
Supplement: Supplementary file 2 — Supplementary Material 2 [file 41598_2025_92683_MOESM2_ESM.xlsx]

## Sheet: CLUSTERS
G2YUI2	CLUSTER1
G2XSX2	CLUSTER1
G2YZF8	CLUSTER1
G2YVS2	CLUSTER1
G2YT96	CLUSTER1
G2YJS3	CLUSTER1
G2YQZ9	CLUSTER1
G2YRP6	CLUSTER1
G2Y8D9	CLUSTER1
G2Y131	CLUSTER1
G2Y094	CLUSTER1
G2XX14	CLUSTER1
G2YE24	CLUSTER1
G2XNZ5	CLUSTER1
G2XXM1	CLUSTER1
G2YSF6	CLUSTER1
G2YRY2	CLUSTER1
G2YHK1	CLUSTER1
G2XPL7	CLUSTER1
G2YL05	CLUSTER1
G2YLX2	CLUSTER1
G2YLL6	CLUSTER1
G2YVH6	CLUSTER1
G2Y942	CLUSTER1
G2XZ08	CLUSTER1
G2YJQ7	CLUSTER1
G2XY17	CLUSTER1
G2YIH9	CLUSTER1
G2YIW6	CLUSTER1
G2YVK1	CLUSTER1
G2YEK3	CLUSTER1
G2YN69	CLUSTER1
G2Y4M7	CLUSTER1
G2YKZ9	CLUSTER1
G2XNS8	CLUSTER1
G2YVK8	CLUSTER1
G2XR59	CLUSTER1
G2YDA3	CLUSTER1
G2YX20	CLUSTER1
P02070	CLUSTER1
G2Y021	CLUSTER1
G2Y1G3	CLUSTER1
G2YC87	CLUSTER1
G2YR03	CLUSTER1
G2YRG4	CLUSTER1
G2YKX2	CLUSTER1
G2YWU1	CLUSTER1
G2YYK7	CLUSTER1
G2XPQ5	CLUSTER1
G2XW43	CLUSTER1
G2YL32	CLUSTER1
G2Y8J1	CLUSTER1
G2Y6D5	CLUSTER1
G2XQH1	CLUSTER1
G2XXU3	CLUSTER1
G2YIA1	CLUSTER1
G2YNX4	CLUSTER1
G2YL42	CLUSTER1
G2XV74	CLUSTER1
G2XQ34	CLUSTER1
G2XWI0	CLUSTER1
G2XSA0	CLUSTER1
G2YPY4	CLUSTER1
G2YCI6	CLUSTER1
G2Y385	CLUSTER1
G2XRV6	CLUSTER1
G2XXU6	CLUSTER1
G2Y7B6	CLUSTER1
G2XZ65	CLUSTER1
G2XSL5	CLUSTER1
G2Y062	CLUSTER1
G2XPC1	CLUSTER1
G2XPJ1	CLUSTER1
G2XWM3	CLUSTER1
G2YS18	CLUSTER1
G2YB26	CLUSTER1
G2YLL1	CLUSTER1
G2YQZ2	CLUSTER1
G2YGN1	CLUSTER1
G2XTX8	CLUSTER1
G2YDG5	CLUSTER1
G2YT54	CLUSTER1
G2Y4J9	CLUSTER1
G2Y462	CLUSTER1
G2YCQ7	CLUSTER1
G2YJS8	CLUSTER1
G2Y5K8	CLUSTER1
G2YRV9	CLUSTER1
G2YBP6	CLUSTER1
G2YRB7	CLUSTER1
G2YRQ0	CLUSTER1
G2YJB1	CLUSTER1
G2YMY1	CLUSTER1
G2YMB0	CLUSTER1
G2XYI6	CLUSTER1
G2XY05	CLUSTER1
G2Y6V7	CLUSTER1
G2XSR8	CLUSTER1
R7R1Z4	CLUSTER1
Q32MB2	CLUSTER1
G2YKC0	CLUSTER1
G2XVA5	CLUSTER1
Q15323	CLUSTER1
G2YJX7	CLUSTER1
G2Y228	CLUSTER1
G2Y7A8	CLUSTER1
G2YWX7	CLUSTER1
G2YEV4	CLUSTER1
G2YKP4	CLUSTER1
G2Y8X0	CLUSTER1
G2YF01	CLUSTER1
G2Y7K5	CLUSTER1
G2YAP2	CLUSTER1
G2Y806	CLUSTER1
G2Y3B7	CLUSTER1
G2XRT6	CLUSTER1
G2Y3R0	CLUSTER1
G2YKX3	CLUSTER1
G2YA69	CLUSTER1
G2Y449	CLUSTER1
G2Y676	CLUSTER1
Q6KB66-1	CLUSTER1
G2Y0X3	CLUSTER1
G2XPX3	CLUSTER1
PAC1	CLUSTER1
G2XUQ7	CLUSTER1
R7QZI9	CLUSTER1
G2YSC3	CLUSTER1
G2Y3L6	CLUSTER1
G2YNX7	CLUSTER1
G2XU43	CLUSTER1
G2YJ73	CLUSTER1
G2YVB0	CLUSTER1
G2YZ28	CLUSTER1
G2XXD8	CLUSTER1
G2Y8U1	CLUSTER1
P02662	CLUSTER1
G2XTK5	CLUSTER1
G2XQH5	CLUSTER1
G2XN84	CLUSTER1
G2XYF3	CLUSTER1
G2XRV4	CLUSTER1
G2XUX9	CLUSTER1
G2XXU9	CLUSTER1
G2XYY6	CLUSTER1
G2YWK3	CLUSTER1
G2YMX4	CLUSTER1
G2YNH1	CLUSTER1
G2XSR0	CLUSTER1
G2XXM7	CLUSTER1
G2XV47	CLUSTER1
G2YEJ2	CLUSTER1
G2YIP4	CLUSTER1
G2Y4U9	CLUSTER1
G2XSR9	CLUSTER1
G2YCB4	CLUSTER1
G2XPQ3	CLUSTER1
G2Y3T0	CLUSTER1
G2Y154	CLUSTER1
G2Y661	CLUSTER1
G2YHH2	CLUSTER1
G2XPC2	CLUSTER1
G2YM46	CLUSTER1
G2YR13	CLUSTER1
G2XRW2	CLUSTER1
G2Y2I1	CLUSTER1
R7R2U1	CLUSTER1
G2YKU5	CLUSTER1
G2Y237	CLUSTER1
G2Y2S3	CLUSTER1
G2XWI9	CLUSTER1
G2YHV4	CLUSTER1
G2YSX4	CLUSTER1
G2XQY2	CLUSTER1
G2YX89	CLUSTER1
G2Y0L8	CLUSTER1
Q86YZ3	CLUSTER1
G2YLE4	CLUSTER1
G2XWK5	CLUSTER1
G2YD09	CLUSTER1
G2YPY7	CLUSTER1
G2Y2M3	CLUSTER1
G2YMJ5	CLUSTER1
G2YCS4	CLUSTER1
G2YSC6	CLUSTER1
G2YEA8	CLUSTER1
G2YWP2	CLUSTER1
G2YX09	CLUSTER1
G2XW58	CLUSTER1
G2Y3E2	CLUSTER1
G2Y5Q6	CLUSTER1
G2XQ35	CLUSTER1
G2YZI8	CLUSTER1
G2YUI9	CLUSTER1
G2XPB8	CLUSTER1
G2YW06	CLUSTER1
G2XND4	CLUSTER1
G2XSB9	CLUSTER1
G2Y4Q5	CLUSTER1
P02533	CLUSTER1
G2Y6M0	CLUSTER1
G2XYB7	CLUSTER1
G2YTG2	CLUSTER1
G2XU16	CLUSTER1
G2Y592	CLUSTER1
G2YY68	CLUSTER1
G2YJ00	CLUSTER1
G2XUL9	CLUSTER1
P35908	CLUSTER1
G2XYH0	CLUSTER1
G2Y0J4	CLUSTER1
G2Y9N5	CLUSTER1
G2YYU5	CLUSTER1
G2YXJ8	CLUSTER1
G2YP43	CLUSTER1
G2YII3	CLUSTER1
G2YMA9	CLUSTER1
G2YJ19	CLUSTER1
G2YVI9	CLUSTER1
G2XZF1	CLUSTER1
G2YWP8	CLUSTER1
G2XQ20	CLUSTER1
P35527	CLUSTER1
P02538	CLUSTER1
G2Y326	CLUSTER1
G2Y7A9	CLUSTER1
G2YVH4	CLUSTER1
G2Y7U0	CLUSTER1
G2YSH0	CLUSTER1
G2YUN1	CLUSTER1
G2YDU3	CLUSTER1
G2Y754	CLUSTER1
G2XTQ3	CLUSTER1
G2YV56	CLUSTER1
Q7Z3Y8	CLUSTER1
G2YDF0	CLUSTER1
G2XND8	CLUSTER1
G2XSU2	CLUSTER1
G2YMI4	CLUSTER1
G2XVU6	CLUSTER1
G2YHT5	CLUSTER1
G2YFZ9	CLUSTER1
P13647	CLUSTER1
P13645	CLUSTER1
G2XXM2	CLUSTER1
G2XND5	CLUSTER1
G2YUA4	CLUSTER1
G2XXI4	CLUSTER1
CLU1	CLUSTER1
G2YMV6	CLUSTER1
G2XVK5	CLUSTER1
G2XZJ0	CLUSTER1
MCM7	CLUSTER1
G2Y1T8	CLUSTER1
G2YHA0	CLUSTER1
G2YUT5	CLUSTER1
G2XVX9	CLUSTER1
G2XWP2	CLUSTER1
G2XTA1	CLUSTER1
G2YLA4	CLUSTER1
G2XNR1	CLUSTER1
Q14533	CLUSTER1
G2YF05	CLUSTER1
G2YZ80	CLUSTER1
G2YA13	CLUSTER1
G2YTR9	CLUSTER1
Q8N1N4-2	CLUSTER1
G2Y6Z3	CLUSTER1
G2YW40	CLUSTER1
G2YS47	CLUSTER1
G2Y2K1	CLUSTER1
G2Y8H6	CLUSTER1
G2YVN6	CLUSTER1
G2XRL1	CLUSTER1
G2YQ72	CLUSTER1
G2XWL5	CLUSTER1
G2Y2M2	CLUSTER1
G2Y9Y3	CLUSTER1
G2YMN4	CLUSTER1
G2YD53	CLUSTER1
G2YAP6	CLUSTER1
G2YTI9	CLUSTER1
YTM1	CLUSTER1
G2YUW0	CLUSTER1
G2Y8L1	CLUSTER1
Q14525	CLUSTER1
G2XTD5	CLUSTER1
G2XWG2	CLUSTER1
G2YW32	CLUSTER1
G2YFG0	CLUSTER1
G2XUJ1	CLUSTER1
G2Y0N1	CLUSTER1
G2YTZ2	CLUSTER1
G2YIW5	CLUSTER1
G2Y0D3	CLUSTER1
G2YDI7	CLUSTER1
G2Y3B2	CLUSTER1
G2YW49	CLUSTER1
G2YTC2	CLUSTER1
G2Y648	CLUSTER1
Q04695	CLUSTER1
G2YQ32	CLUSTER1
NAT10	CLUSTER1
G2YPF5	CLUSTER1
G2Y7L9	CLUSTER1
G2XUK2	CLUSTER1
G2XR88	CLUSTER1
G2XS59	CLUSTER1
P08779	CLUSTER1
P04264	CLUSTER1
G2YPI3	CLUSTER1
P20930	CLUSTER1
G2XUN7	CLUSTER1
G2XNA9	CLUSTER1
G2Y207	CLUSTER1
G2YY21	CLUSTER1
G2YFU1	CLUSTER1
G2Y9F9	CLUSTER1
G2XR01	CLUSTER1
G2XR31	CLUSTER1
G2Y361	CLUSTER1
G2Y9J9	CLUSTER1
P02666	CLUSTER1
P02668	CLUSTER1
G2YLU9	CLUSTER1
G2YMQ2	CLUSTER1
G2Y9J7	CLUSTER1
G2XPN1	CLUSTER1
G2YHK3	CLUSTER1
G2YIM7	CLUSTER1
G2XNE8	CLUSTER1
G2YFE3	CLUSTER1
G2YL29	CLUSTER2
G2Y324	CLUSTER2
G2Y077	CLUSTER2
G2YMR2	CLUSTER2
G2YLZ1	CLUSTER2
G2YE84	CLUSTER2
G2Y9I1	CLUSTER2
G2Y4A2	CLUSTER2
G2YJA8	CLUSTER2
G2XRR5	CLUSTER2
G2YLW4	CLUSTER2
G2XVG3	CLUSTER2
G2YEW7	CLUSTER2
G2Y8U9	CLUSTER2
G2YPG4	CLUSTER2
G2YLZ3	CLUSTER2
G2XTU9	CLUSTER2
G2XN10	CLUSTER2
G2YVC9	CLUSTER2
G2YHT1	CLUSTER2
G2XQT0	CLUSTER2
G2XSG9	CLUSTER2
G2Y936	CLUSTER2
G2Y9Z8	CLUSTER2
G2XXN7	CLUSTER2
G2YKP5	CLUSTER2
G2Y4Y3	CLUSTER2
G2YKC4	CLUSTER2
G2XVD1	CLUSTER2
G2YBF1	CLUSTER2
G2YDD4	CLUSTER2
G2XUW5	CLUSTER2
G2YM33	CLUSTER2
G2YKT2	CLUSTER2
G2YDJ1	CLUSTER2
R7R0L1	CLUSTER2
G2XTA8	CLUSTER2
P04259	CLUSTER2
G2YUQ5	CLUSTER2
G2YKX1	CLUSTER2
G2YQC3	CLUSTER2
G2YZL5	CLUSTER2
G2XQ76	CLUSTER2
G2YPF8	CLUSTER2
G2XNE6	CLUSTER2
G2Y0V4	CLUSTER2
G2Y8S5	CLUSTER2
G2YJQ5	CLUSTER2
G2YLS6	CLUSTER2
G2XZW3	CLUSTER2
G2XW89	CLUSTER2
G2YRF0	CLUSTER2
G2YCG4	CLUSTER2
G2YNM2	CLUSTER2
G2YZ05	CLUSTER2
G2XZ00	CLUSTER2
G2YNL4	CLUSTER2
G2XTF5	CLUSTER2
G2YT70	CLUSTER2
G2XV25	CLUSTER2
G2YZ94	CLUSTER2
G2XY22	CLUSTER2
G2YKJ1	CLUSTER2
G2YXX9	CLUSTER2
G2XUY1	CLUSTER2
G2XNM5	CLUSTER2
G2XUC3	CLUSTER2
G2YYB1	CLUSTER2
G2XNX2	CLUSTER2
G2Y4H4	CLUSTER2
G2YG56	CLUSTER2
G2XW78	CLUSTER2
G2Y364	CLUSTER2
G2Y1S2	CLUSTER2
G2YDW7	CLUSTER2
G2XV86	CLUSTER2
EFM4	CLUSTER2
G2XUB8	CLUSTER2
G2YFV3	CLUSTER2
G2YIT7	CLUSTER2
G2YRK7	CLUSTER2
Q3ZAW8	CLUSTER2
G2Y497	CLUSTER2
G2YZ50	CLUSTER2
G2XXU2	CLUSTER2
G2YDK1	CLUSTER2
G2XPV3	CLUSTER2
P02663	CLUSTER2
G2YN28	CLUSTER2
G2YIL1	CLUSTER2
G2YDB9	CLUSTER2
G2YPY9	CLUSTER2
G2Y194	CLUSTER2
G2XUH9	CLUSTER2
G2YND1	CLUSTER2
G2XN46	CLUSTER2
G2XVK3	CLUSTER2
G2YQM7	CLUSTER2
G2YWZ5	CLUSTER2
G2YTF2	CLUSTER2
G2YJ32	CLUSTER2
G2Y5L0	CLUSTER2
G2YST1	CLUSTER2
MED6	CLUSTER2
G2Y2I4	CLUSTER2
G2YJ48	CLUSTER2
G2XT88	CLUSTER2
G2YFT3	CLUSTER2
G2XX68	CLUSTER2
G2YV16	CLUSTER2
G2YRR3	CLUSTER2
G2YXB4	CLUSTER2
G2Y086	CLUSTER2
G2XYB6	CLUSTER2
G2YJU2	CLUSTER2
P02769	CLUSTER2
G2Y6S1	CLUSTER2
G2YNS6	CLUSTER2
G2XXI5	CLUSTER2
R7R389	CLUSTER2
G2YPA5	CLUSTER2
G2Y7N5	CLUSTER2
G2YNV9	CLUSTER2
Q5D862	CLUSTER2
R7R0I9	CLUSTER2
G2YDQ9	CLUSTER2
G2YXI4	CLUSTER2
G2XV97	CLUSTER2
G2Y073	CLUSTER2
G2Y514	CLUSTER2
G2XPY8	CLUSTER2
G2YDE2	CLUSTER2
G2YNV2	CLUSTER2
G2XN91	CLUSTER2
G2Y7A5	CLUSTER2
G2YJC6	CLUSTER2
G2XSX9	CLUSTER2
G2XW15	CLUSTER2
G2YRW5	CLUSTER2
G2Y1Q7	CLUSTER2
G2YSL0	CLUSTER2
G2XRK0	CLUSTER2
G2YGM9	CLUSTER2
G2YYT0	CLUSTER2
G2XTA9	CLUSTER2
G2Y434	CLUSTER2
G2Y9B4	CLUSTER2
G2YH44	CLUSTER2
G2Y7C0	CLUSTER2
G2YCV9	CLUSTER2
G2XQI4	CLUSTER2
G2Y8M0	CLUSTER2
G2Y3Z7	CLUSTER2
G2YF52	CLUSTER2
G2YDG9	CLUSTER2
G2XN45	CLUSTER2
G2YVA5	CLUSTER2
G2YCD2	CLUSTER2
G2YM42	CLUSTER2
G2Y7M4	CLUSTER2
G2XY08	CLUSTER2
G2YPR7	CLUSTER2
G2Y920	CLUSTER2
G2Y9H7	CLUSTER2
G2YM90	CLUSTER2
G2YB28	CLUSTER2
G2Y0U8	CLUSTER2
G2Y1C3	CLUSTER2
G2YBH9	CLUSTER2
G2YWD7	CLUSTER2
G2XVH0	CLUSTER2
G2YIW0	CLUSTER2
G2YXE5	CLUSTER2
G2Y140	CLUSTER2
G2Y4G1	CLUSTER2
G2YWB4	CLUSTER2
G2XPV9	CLUSTER2
G2XY72	CLUSTER2
G2YPM4	CLUSTER2
G2YMW8	CLUSTER2
G2YM05	CLUSTER2
G2Y5T7	CLUSTER2
G2Y3Z8	CLUSTER3
G2YQB7	CLUSTER3
G2YU09	CLUSTER3
G2YW29	CLUSTER3
G2XPY6	CLUSTER3
G2YCT6	CLUSTER3
G2XYI4	CLUSTER3
G2YI01	CLUSTER3
G2YRD6	CLUSTER3
G2YRJ9	CLUSTER3
G2XV13	CLUSTER3
G2Y883	CLUSTER3
G2YY44	CLUSTER3
G2XPP8	CLUSTER3
G2YJV5	CLUSTER3
G2YJQ6	CLUSTER3
G2XZ85	CLUSTER3
G2YBG6	CLUSTER3
G2YXD4	CLUSTER3
G2YQW2	CLUSTER3
G2YCN5	CLUSTER3
G2YWZ9	CLUSTER3
G2YZK2	CLUSTER3
G2YTX9	CLUSTER3
G2Y6I7	CLUSTER3
G2YWU0	CLUSTER3
G2YYF3	CLUSTER3
G2Y1J9	CLUSTER3
G2YNJ0	CLUSTER3
G2XWD0	CLUSTER3
G2YAS5	CLUSTER3
G2YWB9	CLUSTER3
G2YB14	CLUSTER3
G2XR62	CLUSTER3
G2Y990	CLUSTER3
G2Y3Q8	CLUSTER3
G2YH60	CLUSTER3
G2YKJ2	CLUSTER3
G2Y9F7	CLUSTER3
G2Y3F9	CLUSTER3
G2Y6P1	CLUSTER3
G2Y371	CLUSTER3
P02768-1	CLUSTER3
G2XNP5	CLUSTER3
G2XX51	CLUSTER3
G2XZG3	CLUSTER3
G2Y9Z5	CLUSTER3
G2XZ74	CLUSTER3
G2XN03	CLUSTER3
G2Y4F3	CLUSTER3
G2YLV2	CLUSTER3
G2YPD0	CLUSTER3
G2YM23	CLUSTER3
G2YJ74	CLUSTER3
G2YVI2	CLUSTER3
G2YE74	CLUSTER3
G2YNE9	CLUSTER3
G2YV78	CLUSTER3
G2Y7I7	CLUSTER3
G2YTH9	CLUSTER3
G2YNF1	CLUSTER3
G2YSS4	CLUSTER3
G2Y2L6	CLUSTER3
G2XXN2	CLUSTER3
G2Y5J1	CLUSTER3
G2YK41	CLUSTER3
G2XUF9	CLUSTER3
G2XQI0	CLUSTER3
G2YLT4	CLUSTER3
G2Y1Q9	CLUSTER3
G2YA94	CLUSTER3
G2YME2	CLUSTER3
G2YDH3	CLUSTER3
ADK2	CLUSTER3
G2XSA8	CLUSTER3
G2YGI3	CLUSTER3
G2YI50	CLUSTER3
G2YJ66	CLUSTER3
G2YVP5	CLUSTER3
G2YQK9	CLUSTER3
G2YW48	CLUSTER3
Q7Z794	CLUSTER3
G2Y4S7	CLUSTER3
G2XXX9	CLUSTER3
G2XXW2	CLUSTER3
G2Y1J6	CLUSTER3
G2YVJ0	CLUSTER3
G2YY43	CLUSTER3
G2YP45	CLUSTER3
G2XYD1	CLUSTER3
G2YI69	CLUSTER3
G2YJW1	CLUSTER3
G2YMI2	CLUSTER3
G2YRZ2	CLUSTER3
G2YL62	CLUSTER3
G2Y5Z6	CLUSTER3
G2YQ70	CLUSTER3
G2Y8V3	CLUSTER3
G2YNQ1	CLUSTER3
G2YL44	CLUSTER3
G2YB40	CLUSTER3
G2Y0P1	CLUSTER3
G2XSL4	CLUSTER3
G2XS27	CLUSTER3
G2YVE0	CLUSTER3
G2XU71	CLUSTER3
G2Y8Y8	CLUSTER3
G2XSN2	CLUSTER3
G2YRC3	CLUSTER3
G2XZL5	CLUSTER3
G2YU66	CLUSTER3
G2YKR8	CLUSTER3
G2YF95	CLUSTER3
G2YKR3	CLUSTER3
G2YJ15	CLUSTER3
G2XZ06	CLUSTER3
MED11	CLUSTER3
G2XNQ5	CLUSTER3
G2YRB1	CLUSTER3
G2XSS6	CLUSTER3
G2YL41	CLUSTER3
G2YVB2	CLUSTER3
G2YQ58	CLUSTER3
G2YV19	CLUSTER3
G2YW46	CLUSTER3
G2YA42	CLUSTER3
Q9C075	CLUSTER3
G2YPR4	CLUSTER3
G2XT63	CLUSTER3
G2YD82	CLUSTER3
G2XPB9	CLUSTER3
G2XSD2	CLUSTER3
G2XXL4	CLUSTER3
G2YSL9	CLUSTER3
G2YSV6	CLUSTER3
G2YJS1	CLUSTER3
G2YN38	CLUSTER3
G2XPC0	CLUSTER3
AIM41	CLUSTER3
G2XSZ9	CLUSTER3
G2YE59	CLUSTER3
G2YNI2	CLUSTER3
G2YFM0	CLUSTER3
P02676	CLUSTER3
G2YV42	CLUSTER3
G2YPI0	CLUSTER3
G2YVX0	CLUSTER3
G2XTQ8	CLUSTER3
G2YC06	CLUSTER3
G2XXF7	CLUSTER3
G2YA57	CLUSTER3
G2YY30	CLUSTER3
G2YKQ6	CLUSTER3
G2YKB6	CLUSTER3
G2XSP4	CLUSTER3
G2YCX5	CLUSTER3
G2YBM7	CLUSTER3
G2YVN9	CLUSTER3
G2Y1N4	CLUSTER3
G2Y085	CLUSTER3
G2YPU9	CLUSTER3
G2Y8Z5	CLUSTER3
G2YPI1	CLUSTER3
G2YDH0	CLUSTER3
G2YFZ7	CLUSTER3
G2Y2D8	CLUSTER3
G2YKY8	CLUSTER3
G2YP40	CLUSTER3
G2XXW3	CLUSTER3
G2Y0Q2	CLUSTER3
G2Y7X3	CLUSTER3
G2YN39	CLUSTER3
G2YW15	CLUSTER4
G2YKE2	CLUSTER4
G2YC62	CLUSTER4
G2XTD9	CLUSTER4
MED19	CLUSTER4
G2XUB7	CLUSTER4
G2Y3F3	CLUSTER4
G2Y4I0	CLUSTER4
G2XRT7	CLUSTER4
G2YS19	CLUSTER4
G2XVC1	CLUSTER4
G2YXI5	CLUSTER4
G2YL43	CLUSTER4
G2XW80	CLUSTER4
G2YRE4	CLUSTER4
G2Y7R6	CLUSTER4
G2XNX8	CLUSTER4
G2Y373	CLUSTER4
G2XR32	CLUSTER4
G2XN54	CLUSTER4
G2YMF6	CLUSTER4
G2YBD5	CLUSTER4
G2YFL0	CLUSTER4
G2YA92	CLUSTER4
G2YTC4	CLUSTER4
G2YIM1	CLUSTER4
G2XX02	CLUSTER4
G2XVE4	CLUSTER4
G2YSG6	CLUSTER4
G2XRE1	CLUSTER4
G2Y9J4	CLUSTER4
G2YHE3	CLUSTER4
G2YDS3	CLUSTER4
G2YK90	CLUSTER4
G2XRZ4	CLUSTER4
G2XZG5	CLUSTER4
G2XRD3	CLUSTER4
G2YES4	CLUSTER4
G2YK74	CLUSTER4
G2YT20	CLUSTER4
G2Y984	CLUSTER4
G2YD04	CLUSTER4
G2YPM0	CLUSTER4
G2XWI7	CLUSTER4
G2YQI2	CLUSTER4
G2Y793	CLUSTER4
G2YNH0	CLUSTER4
G2Y4U2	CLUSTER4
G2YNR6	CLUSTER4
G2YG03	CLUSTER4
G2YU28	CLUSTER4
G2YHY5	CLUSTER4
LSM8	CLUSTER4
G2XTT9	CLUSTER4
G2XV68	CLUSTER4
G2YC71	CLUSTER4
G2XZK1	CLUSTER4
G2YNC3	CLUSTER4
G2Y7K3	CLUSTER4
G2YRU3	CLUSTER4
G2XV67	CLUSTER4
G2YL28	CLUSTER4
G2YGB4	CLUSTER4
G2XZV5	CLUSTER4
G2XP00	CLUSTER4
G2Y027	CLUSTER4
G2Y777	CLUSTER4
G2XQ58	CLUSTER4
G2YEN1	CLUSTER4
G2XR46	CLUSTER4
G2YPH1	CLUSTER4
G2XT02	CLUSTER4
G2Y800	CLUSTER4
G2YF79	CLUSTER4
G2YEX1	CLUSTER4
G2XMY6	CLUSTER4
G2YIY0	CLUSTER4
G2XS70	CLUSTER4
G2Y1F0	CLUSTER4
G2Y9T6	CLUSTER4
G2Y2V5	CLUSTER4
G2YHS0	CLUSTER4
G2YPQ3	CLUSTER4
G2Y939	CLUSTER4
G2YEI7	CLUSTER4
G2YGG8	CLUSTER4
G2YRT0	CLUSTER4
G2XZR1	CLUSTER4
G2YBL8	CLUSTER4
G2XPV8	CLUSTER4
G2XU06	CLUSTER4
G2YF67	CLUSTER4
G2Y5E6	CLUSTER4
G2YL48	CLUSTER4
G2Y7I0	CLUSTER4
G2XVT6	CLUSTER4
G2YQN4	CLUSTER4
G2YBH1	CLUSTER4
G2Y729	CLUSTER4
G2YI57	CLUSTER4
G2YU25	CLUSTER4
G2XNE7	CLUSTER4
G2YU10	CLUSTER4
G2XXF6	CLUSTER4
G2Y5S6	CLUSTER4
G2XYI7	CLUSTER4
G2YPH4	CLUSTER4
G2Y7E3	CLUSTER4
G2XUJ2	CLUSTER4
G2XZN3	CLUSTER4
G2YC37	CLUSTER4
G2XNR0	CLUSTER4
TRM82	CLUSTER4
G2YL20	CLUSTER4
G2YF25	CLUSTER4
G2XYQ6	CLUSTER4
G2YYA2	CLUSTER4
G2XS37	CLUSTER4
G2Y3R6	CLUSTER4
G2YB21	CLUSTER4
G2YBL7	CLUSTER4
G2YFJ2	CLUSTER4
G2YB56	CLUSTER4
G2XQF0	CLUSTER4
G2XQ66	CLUSTER4
COQ7	CLUSTER4
G2XRJ0	CLUSTER4
G2YUP9	CLUSTER4
G2Y4U8	CLUSTER4
G2XQS4	CLUSTER4
G2YCI7	CLUSTER4
G2XT13	CLUSTER4
G2XS95	CLUSTER4
G2XQX0	CLUSTER4
G2Y586	CLUSTER4
G2YTD2	CLUSTER4
G2YFI9	CLUSTER4
G2Y3P3	CLUSTER4
G2YVC1	CLUSTER4
G2XWI8	CLUSTER4
G2YZP0	CLUSTER4
G2XYN7	CLUSTER4
G2XXP8	CLUSTER4
G2XVL5	CLUSTER4
G2YX23	CLUSTER4
G2YVL2	CLUSTER4
G2XNQ9	CLUSTER4
G2YYH3	CLUSTER4
G2XZJ5	CLUSTER4
G2YHC0	CLUSTER4
G2YWA3	CLUSTER4
G2YYS5	CLUSTER4
G2YXA7	CLUSTER4
G2XYU9	CLUSTER4
G2YJU9	CLUSTER4
G2YFP5	CLUSTER4
G2Y7Y4	CLUSTER4
G2XT45	CLUSTER4
G2YDP9	CLUSTER4
G2Y032	CLUSTER4
G2XQ18	CLUSTER4
G2Y423	CLUSTER4
G2YTZ9	CLUSTER4
G2YTX5	CLUSTER4
G2Y3Y6	CLUSTER4
G2YYF4	CLUSTER4
G2YA27	CLUSTER4
G2XXY7	CLUSTER4
G2YNV5	CLUSTER4
G2Y3B4	CLUSTER4
G2XQH2	CLUSTER4
G2Y2P8	CLUSTER4
G2YQ93	CLUSTER4
G2Y1D5	CLUSTER4
G2YE35	CLUSTER4
G2YDT8	CLUSTER4
G2YFP6	CLUSTER4
G2XXU8	CLUSTER4
G2XTB0	CLUSTER4
G2Y6C8	CLUSTER4
G2YWI7	CLUSTER4
G2XQK3	CLUSTER4
G2XYE6	CLUSTER4
G2XMY7	CLUSTER4
G2XQ56	CLUSTER4
G2XZH2	CLUSTER4
G2Y1I4	CLUSTER4
G2YZ29	CLUSTER4
G2YD28	CLUSTER4
G2XV24	CLUSTER4
G2Y0Z3	CLUSTER4
G2YBU0	CLUSTER4
G2YAA7	CLUSTER4
G2YYT1	CLUSTER4
G2XNY5	CLUSTER4
G2YDG2	CLUSTER4
G2XZ51	CLUSTER4
G2YI90	CLUSTER4
G2Y5G3	CLUSTER4
G2XSY1	CLUSTER4
G2YHU8	CLUSTER4
G2XRK2	CLUSTER4
G2YGV7	CLUSTER4
G2YFK2	CLUSTER4
G2YY23	CLUSTER4
G2Y040	CLUSTER4
G2XZG4	CLUSTER4
G2YEN6	CLUSTER4
G2YPY0	CLUSTER4
G2XVV0	CLUSTER4
cnxG	CLUSTER4
G2YSA4	CLUSTER4
G2YUS6	CLUSTER4
G2YX88	CLUSTER4
G2XPL8	CLUSTER4
G2XP97	CLUSTER4
G2YBK5	CLUSTER4
G2Y826	CLUSTER4
G2YNK2	CLUSTER4
G2XZP3	CLUSTER4
G2YHV5	CLUSTER4
G2YKP3	CLUSTER4
G2Y061	CLUSTER4
G2YV43	CLUSTER4
G2YXL5	CLUSTER4
G2XWU0	CLUSTER4
G2YU91	CLUSTER4
G2YPK2	CLUSTER4
G2YQ98	CLUSTER4
G2Y1D2	CLUSTER4
G2Y9P3	CLUSTER4
G2XR99	CLUSTER4
G2XUS8	CLUSTER4
G2YII9	CLUSTER4
G2YMR3	CLUSTER4
G2YBP7	CLUSTER4
G2YKI5	CLUSTER4
G2Y166	CLUSTER4
G2YR62	CLUSTER4
G2Y2N3	CLUSTER4
G2YV66	CLUSTER4
G2XVC4	CLUSTER4
G2YHS9	CLUSTER4
ERB1	CLUSTER4
G2Y4Z0	CLUSTER4
G2YYH5	CLUSTER4
G2YL13	CLUSTER4
G2YC65	CLUSTER4
G2YUE4	CLUSTER4
G2YTR5	CLUSTER4
G2YW23	CLUSTER4
G2Y3M3	CLUSTER4
G2XSL0	CLUSTER4
G2YE03	CLUSTER4
G2XUY3	CLUSTER4
G2YLD3	CLUSTER4
G2YVS3	CLUSTER4
G2XT67	CLUSTER4
G2YEG5	CLUSTER4
G2YIS9	CLUSTER4
G2Y0C3	CLUSTER4
G2YG04	CLUSTER4
G2YB50	CLUSTER4
G2Y2F3	CLUSTER4
G2Y4Z1	CLUSTER4
G2YMI3	CLUSTER4
G2YAG6	CLUSTER4
G2XSV4	CLUSTER4
G2XSG1	CLUSTER4
G2YBP5	CLUSTER4
G2YN01	CLUSTER4
G2YQZ1	CLUSTER4
G2XRQ6	CLUSTER4
G2YFS4	CLUSTER4
G2XWZ1	CLUSTER4
G2YFI6	CLUSTER4
G2Y4Q8	CLUSTER4
G2YHY3	CLUSTER4
G2YTJ7	CLUSTER4
G2YNM7	CLUSTER4
G2YYJ1	CLUSTER4
G2Y0K8	CLUSTER4
G2YQF4	CLUSTER4
G2XNC4	CLUSTER4
G2YIA8	CLUSTER4
G2XQ14	CLUSTER4
G2YXK7	CLUSTER4
G2Y4U4	CLUSTER4
G2YSN1	CLUSTER4
G2YQG0	CLUSTER4
G2YWL3	CLUSTER4
G2YCI8	CLUSTER4
G2YYS4	CLUSTER4
G2YDR1	CLUSTER4
G2YM82	CLUSTER4
G2YH65	CLUSTER4
G2YLR3	CLUSTER4
G2YIV8	CLUSTER4
G2YS85	CLUSTER4
G2XT46	CLUSTER4
G2YJV0	CLUSTER4
G2YTK6	CLUSTER4
G2YRY0	CLUSTER4
G2Y6M9	CLUSTER4
G2YC67	CLUSTER4
G2YN45	CLUSTER4
G2YW05	CLUSTER4
G2YPT9	CLUSTER4
G2XUE9	CLUSTER4
G2XU47	CLUSTER4
G2Y3L7	CLUSTER4
G2YD71	CLUSTER4
G2XVW1	CLUSTER4
G2YTE4	CLUSTER4
G2YZC4	CLUSTER4
G2YWA2	CLUSTER4
G2Y0X5	CLUSTER4
G2YRQ1	CLUSTER4
G2XV22	CLUSTER4
G2YBQ1	CLUSTER4
G2YX32	CLUSTER4
G2Y4L9	CLUSTER4
G2Y6S8	CLUSTER4
G2XUK8	CLUSTER4
G2YZ82	CLUSTER4
G2XNV2	CLUSTER4
G2YL69	CLUSTER4
G2YLD9	CLUSTER4
G2YKL9	CLUSTER4
G2XU00	CLUSTER4
G2YQX1	CLUSTER4
G2Y2I8	CLUSTER4
G2YF68	CLUSTER4
G2YNM4	CLUSTER4
G2YAT4	CLUSTER4
G2YJ98	CLUSTER4
G2XUA3	CLUSTER4
G2XTF9	CLUSTER4
G2YMS8	CLUSTER4
G2XU58	CLUSTER4
G2Y374	CLUSTER4
G2XUS3	CLUSTER4
G2Y3U6	CLUSTER4
G2XQ32	CLUSTER4
G2YJF3	CLUSTER5
G2YZ81	CLUSTER5
G2Y901	CLUSTER5
G2YJD2	CLUSTER5
G2Y601	CLUSTER5
G2Y7X9	CLUSTER5
G2Y8J0	CLUSTER5
G2YCN4	CLUSTER5
G2Y7L2	CLUSTER5
G2XR77	CLUSTER5
G2Y8P4	CLUSTER5
G2Y1N3	CLUSTER5
G2Y3G4	CLUSTER5
G2Y246	CLUSTER5
G2YIB9	CLUSTER5
G2YZB2	CLUSTER5
G2YWG5	CLUSTER5
G2XX66	CLUSTER5
G2Y778	CLUSTER5
G2XTN6	CLUSTER5
G2YZB0	CLUSTER5
G2YJW8	CLUSTER5
R7R2S4	CLUSTER5
MED8	CLUSTER5
G2YGG9	CLUSTER5
G2YU77	CLUSTER5
G2XNP1	CLUSTER5
G2XZQ0	CLUSTER5
G2XT87	CLUSTER5
G2YI48	CLUSTER5
G2Y4C9	CLUSTER5
G2YDK3	CLUSTER5
G2YU79	CLUSTER5
G2Y9E2	CLUSTER5
LSM1	CLUSTER5
G2YYM0	CLUSTER5
G2Y9Q3	CLUSTER5
G2YNE2	CLUSTER5
G2Y6F4	CLUSTER5
G2XTQ9	CLUSTER5
G2YVV2	CLUSTER5
G2YMS7	CLUSTER5
G2YY42	CLUSTER5
G2XSM8	CLUSTER5
G2YC05	CLUSTER5
G2XY88	CLUSTER5
G2Y297	CLUSTER5
G2XX18	CLUSTER5
G2XYE1	CLUSTER5
G2YRS0	CLUSTER5
G2YRE2	CLUSTER5
G2XNY8	CLUSTER5
G2Y3D5	CLUSTER5
G2YYU2	CLUSTER5
G2YS61	CLUSTER5
G2YHP4	CLUSTER5
G2Y640	CLUSTER5
G2YKI1	CLUSTER5
G2XSM5	CLUSTER5
G2YQA6	CLUSTER5
G2XSS5	CLUSTER5
G2YDG3	CLUSTER5
G2YMJ6	CLUSTER5
G2YMA6	CLUSTER5
G2YQY6	CLUSTER5
G2YVW3	CLUSTER5
USB1	CLUSTER5
G2YN43	CLUSTER5
G2XRY4	CLUSTER5
G2Y8F9	CLUSTER5
G2YIV2	CLUSTER5
G2YKM6	CLUSTER5
G2Y3X5	CLUSTER5
G2Y1T1	CLUSTER5
G2YRB4	CLUSTER5
G2YAV5	CLUSTER5
G2Y2F1	CLUSTER5
G2YAR8	CLUSTER5
G2YNP6	CLUSTER5
G2XY27	CLUSTER5
G2YID1	CLUSTER5
G2YUY8	CLUSTER5
G2Y9Z0	CLUSTER5
G2YWV4	CLUSTER5
G2YFG3	CLUSTER5
G2YFR8	CLUSTER5
G2YT14	CLUSTER5
G2YI10	CLUSTER5
G2YPQ4	CLUSTER5
G2YUB2	CLUSTER5
G2Y2G9	CLUSTER5
G2Y8K5	CLUSTER5
G2YD66	CLUSTER5
G2Y323	CLUSTER5
G2YGT3	CLUSTER5
G2Y2Y0	CLUSTER5
G2YHZ9	CLUSTER5
DRE2	CLUSTER5
G2XRB6	CLUSTER5
G2YKF3	CLUSTER5
G2YID7	CLUSTER5
G2YTA0	CLUSTER5
G2XRB2	CLUSTER5
G2XZ11	CLUSTER5
G2YH49	CLUSTER5
G2YMZ1	CLUSTER5
G2YAF6	CLUSTER5
G2XZM4	CLUSTER5
G2YDK6	CLUSTER5
G2XZY2	CLUSTER5
G2YC07	CLUSTER5
G2Y0P4	CLUSTER5
COQ5	CLUSTER5
G2XVW2	CLUSTER5
G2Y2J6	CLUSTER5
G2XNI4	CLUSTER5
G2Y395	CLUSTER5
G2XZS9	CLUSTER5
G2XRR2	CLUSTER5
G2YKP2	CLUSTER5
G2YNJ2	CLUSTER5
G2Y060	CLUSTER5
G2YUN8	CLUSTER5
G2XUR3	CLUSTER5
G2YPU1	CLUSTER5
G2Y4E2	CLUSTER5
G2YDM4	CLUSTER5
G2XZM3	CLUSTER5
G2Y611	CLUSTER5
G2Y7B1	CLUSTER5
G2Y460	CLUSTER5
G2XWA0	CLUSTER5
G2Y5Q9	CLUSTER5
G2Y0Q8	CLUSTER5
G2Y2H6	CLUSTER5
G2Y191	CLUSTER5
G2YXJ0	CLUSTER5
G2YPW2	CLUSTER5
G2XY30	CLUSTER5
G2XZD1	CLUSTER5
G2Y652	CLUSTER5
G2YEI3	CLUSTER5
G2YX63	CLUSTER5
G2XW21	CLUSTER5
G2Y0A8	CLUSTER5
G2XYH3	CLUSTER5
G2YAB7	CLUSTER5
G2Y3V5	CLUSTER5
G2Y306	CLUSTER5
G2Y2M8	CLUSTER5
G2YHH5	CLUSTER5
G2YGR0	CLUSTER5
G2Y6Z4	CLUSTER5
G2Y2J4	CLUSTER5
G2YBW3	CLUSTER5
G2YXG5	CLUSTER5
G2YDD5	CLUSTER5
G2XVE5	CLUSTER5
G2YLI3	CLUSTER5
G2Y8Z8	CLUSTER5
G2Y1L8	CLUSTER5
G2YK01	CLUSTER5
G2YAM7	CLUSTER5
G2YF76	CLUSTER5
G2YH18	CLUSTER5
G2YJY7	CLUSTER5
G2YPW5	CLUSTER5
G2YY70	CLUSTER5
G2Y3Z0	CLUSTER5
G2YLX5	CLUSTER5
G2XNT7	CLUSTER5
G2YW00	CLUSTER5
G2XQH9	CLUSTER5
G2YJ01	CLUSTER5
G2XNT6	CLUSTER5
G2YLB1	CLUSTER5
G2YAF4	CLUSTER5
G2YVX5	CLUSTER5
G2XT40	CLUSTER5
G2Y7W2	CLUSTER5
G2Y653	CLUSTER5
G2YW50	CLUSTER5
G2YM20	CLUSTER5
G2YJJ1	CLUSTER5
cyn1	CLUSTER5
G2XRJ4	CLUSTER5
G2Y8F7	CLUSTER5
G2XND0	CLUSTER5
G2YCP9	CLUSTER5
G2YCF4	CLUSTER5
G2Y0L0	CLUSTER5
G2XQJ7	CLUSTER5
G2XV85	CLUSTER5
G2YZN5	CLUSTER5
G2YXT0	CLUSTER5
G2Y2K9	CLUSTER5
G2YFJ8	CLUSTER5
G2Y7S0	CLUSTER5
G2Y2H5	CLUSTER5
G2YC74	CLUSTER5
G2YUY7	CLUSTER5
G2Y921	CLUSTER5
G2Y6I6	CLUSTER5
G2YPY5	CLUSTER5
G2XZ68	CLUSTER5
G2YH84	CLUSTER5
G2YLW8	CLUSTER5
G2Y3V1	CLUSTER5
G2Y805	CLUSTER5
G2YQU5	CLUSTER5
G2YH94	CLUSTER5
G2XZI7	CLUSTER5
G2YJM7	CLUSTER5
G2Y0P2	CLUSTER5
G2YQJ3	CLUSTER5
G2YIC5	CLUSTER5
G2YKT8	CLUSTER5
G2YQK8	CLUSTER5
G2YI09	CLUSTER6
G2Y9Y9	CLUSTER6
G2XNH6	CLUSTER6
G2YAD8	CLUSTER6
G2YU53	CLUSTER6
G2Y7Z4	CLUSTER6
G2XPA0	CLUSTER6
G2YWH8	CLUSTER6
G2XZI6	CLUSTER6
G2YXA0	CLUSTER6
G2YIB6	CLUSTER6
G2YXT1	CLUSTER6
G2XNF0	CLUSTER6
G2Y9Z6	CLUSTER6
G2XUZ1	CLUSTER6
G2YX91	CLUSTER6
G2YVV0	CLUSTER6
G2YU69	CLUSTER6
G2YC15	CLUSTER6
G2Y8J7	CLUSTER6
G2Y1T2	CLUSTER6
G2YMW3	CLUSTER6
G2YR00	CLUSTER6
G2YM67	CLUSTER6
G2YZ93	CLUSTER6
G2Y245	CLUSTER6
G2YBK7	CLUSTER6
G2YTI8	CLUSTER6
G2YLH8	CLUSTER6
R7R259	CLUSTER6
G2YLG9	CLUSTER6
G2Y0J5	CLUSTER6
G2YY33	CLUSTER6
G2XV56	CLUSTER6
G2YAM4	CLUSTER6
G2YGN4	CLUSTER6
G2YMU0	CLUSTER6
G2YY57	CLUSTER6
G2Y5G5	CLUSTER6
G2Y2Q1	CLUSTER6
G2Y0R1	CLUSTER6
G2XNM4	CLUSTER6
G2YQ80	CLUSTER6
G2YFP2	CLUSTER6
G2YMI6	CLUSTER6
G2Y2K0	CLUSTER6
G2XPD3	CLUSTER6
G2XVA6	CLUSTER6
G2XS52	CLUSTER6
G2Y1Z0	CLUSTER6
G2YQD7	CLUSTER6
G2YKV5	CLUSTER6
COQ3	CLUSTER6
G2XW00	CLUSTER6
G2YZH3	CLUSTER6
G2Y227	CLUSTER6
G2YMJ3	CLUSTER6
G2Y038	CLUSTER6
G2YY47	CLUSTER6
G2YB29	CLUSTER6
G2YKQ1	CLUSTER6
G2XZ27	CLUSTER6
G2YH08	CLUSTER6
G2XUL7	CLUSTER6
G2YJZ9	CLUSTER6
G2YKJ3	CLUSTER6
G2YIH4	CLUSTER6
G2XRD4	CLUSTER6
G2YBJ5	CLUSTER6
G2XRJ9	CLUSTER6
R7R368	CLUSTER6
G2XWK9	CLUSTER6
G2XUB9	CLUSTER6
G2XRD1	CLUSTER6
G2YQU4	CLUSTER6
G2Y626	CLUSTER6
G2Y5Y9	CLUSTER6
G2XZT8	CLUSTER6
G2YRS9	CLUSTER6
G2YUV3	CLUSTER6
G2Y6M8	CLUSTER6
G2XNZ4	CLUSTER6
G2YDG0	CLUSTER6
G2Y5H9	CLUSTER6
G2XY83	CLUSTER6
G2YEX2	CLUSTER6
G2YIM0	CLUSTER6
G2XYK3	CLUSTER6
G2YQ97	CLUSTER6
G2XXV0	CLUSTER6
G2YTK4	CLUSTER6
G2Y8F4	CLUSTER6
G2YIN5	CLUSTER6
G2YHW6	CLUSTER6
G2YAF8	CLUSTER6
G2YJ67	CLUSTER6
G2YQT7	CLUSTER6
G2YQK6	CLUSTER6
G2XNV4	CLUSTER6
G2YP97	CLUSTER6
G2YRD3	CLUSTER6
G2XNQ7	CLUSTER6
G2YV18	CLUSTER6
G2YBE4	CLUSTER6
G2YFS1	CLUSTER6
G2YCZ8	CLUSTER6
G2Y469	CLUSTER6
G2YW93	CLUSTER6
G2YHR0	CLUSTER6
G2YIM5	CLUSTER6
G2YCX9	CLUSTER6
G2YRL9	CLUSTER6
G2YE96	CLUSTER6
G2Y8V4	CLUSTER6
G2YCI5	CLUSTER6
G2YNJ5	CLUSTER6
G2YWA1	CLUSTER6
G2XU15	CLUSTER6
G2XR40	CLUSTER6
G2YPL6	CLUSTER6
G2Y2T7	CLUSTER6
G2XPP4	CLUSTER6
G2XUX0	CLUSTER6
G2XPY3	CLUSTER6
G2XRI2	CLUSTER6
G2Y4F5	CLUSTER6
G2Y4Q9	CLUSTER6
G2YLE7	CLUSTER6
G2XSZ1	CLUSTER6
G2Y142	CLUSTER6
G2YZN2	CLUSTER6
G2XZE5	CLUSTER6
G2YCG8	CLUSTER6
G2YCM2	CLUSTER6
G2YNA0	CLUSTER6
G2XZA1	CLUSTER6
G2XW49	CLUSTER6
G2Y9N1	CLUSTER6
G2XRG3	CLUSTER6
G2YB30	CLUSTER6
G2XQX4	CLUSTER6
G2Y419	CLUSTER6
G2YHN8	CLUSTER6
G2XQ23	CLUSTER6
G2YU04	CLUSTER6
G2YTS8	CLUSTER6
G2YYX5	CLUSTER6
G2XT12	CLUSTER6
G2YHV2	CLUSTER6
G2YRU4	CLUSTER6
G2Y4Y9	CLUSTER6
G2YFT8	CLUSTER6
G2XVW3	CLUSTER6
G2YB39	CLUSTER6
G2XUP1	CLUSTER7
G2XSV1	CLUSTER7
G2XN33	CLUSTER7
G2Y9V7	CLUSTER7
G2YJG3	CLUSTER7
G2Y8Y5	CLUSTER7
G2XTC3	CLUSTER7
G2YJA4	CLUSTER7
G2XXL8	CLUSTER7
G2YFJ0	CLUSTER7
G2XUV9	CLUSTER7
G2XVJ3	CLUSTER7
G2YLB0	CLUSTER7
G2XT82	CLUSTER7
G2YK95	CLUSTER7
G2YPF4	CLUSTER7
G2XXR8	CLUSTER7
G2YBE5	CLUSTER7
G2Y457	CLUSTER7
G2YV48	CLUSTER7
G2XZL6	CLUSTER7
G2XPL9	CLUSTER7
G2XY09	CLUSTER7
G2YN41	CLUSTER7
G2YLV4	CLUSTER7
G2YM95	CLUSTER7
G2Y4B2	CLUSTER7
G2Y285	CLUSTER7
G2XST3	CLUSTER7
G2YHF7	CLUSTER7
G2YYV1	CLUSTER7
G2YSD0	CLUSTER7
G2YQM0	CLUSTER7
G2Y633	CLUSTER7
G2YHW4	CLUSTER7
G2YK58	CLUSTER7
G2Y7M0	CLUSTER7
G2YZD0	CLUSTER7
G2YXT5	CLUSTER7
G2Y5G8	CLUSTER7
G2YWC0	CLUSTER7
G2YQI7	CLUSTER7
G2Y7Z6	CLUSTER7
G2YJS4	CLUSTER7
G2YXS8	CLUSTER7
G2Y1I8	CLUSTER7
G2Y6I2	CLUSTER7
G2YAV1	CLUSTER7
G2Y3F1	CLUSTER7
G2Y3H5	CLUSTER7
G2XT57	CLUSTER7
G2YJS9	CLUSTER7
G2XSZ6	CLUSTER7
G2YQF2	CLUSTER7
G2YVR5	CLUSTER7
G2YSF9	CLUSTER7
G2YHN0	CLUSTER7
G2XTZ3	CLUSTER7
G2YJR2	CLUSTER7
G2YK37	CLUSTER7
G2YIJ4	CLUSTER7
G2YMQ9	CLUSTER7
G2YPB0	CLUSTER7
G2YQS6	CLUSTER7
G2YK49	CLUSTER7
G2XZB4	CLUSTER7
G2XNR2	CLUSTER7
G2YVA9	CLUSTER7
G2YEK2	CLUSTER7
G2YCZ2	CLUSTER7
G2Y0U0	CLUSTER7
G2YIY9	CLUSTER7
G2YVW4	CLUSTER7
G2Y503	CLUSTER7
G2YI22	CLUSTER7
G2Y4B3	CLUSTER7
G2YDM6	CLUSTER7
G2Y3H4	CLUSTER7
TRM5	CLUSTER7
G2YZH7	CLUSTER7
G2XS41	CLUSTER7
G2XTY7	CLUSTER7
G2Y941	CLUSTER7
G2YKB1	CLUSTER7
G2YSP2	CLUSTER7
G2XY90	CLUSTER7
G2Y3L3	CLUSTER7
G2YQ89	CLUSTER7
G2XSV5	CLUSTER7
G2XPW2	CLUSTER7
G2YES7	CLUSTER7
G2YTK5	CLUSTER7
G2Y5Q5	CLUSTER7
G2YFJ3	CLUSTER7
G2YIT8	CLUSTER7
G2YK02	CLUSTER7
G2Y0R8	CLUSTER7
G2YJR4	CLUSTER7
G2YCT7	CLUSTER7
G2Y305	CLUSTER7
G2YNY1	CLUSTER7
G2Y1D3	CLUSTER7
G2YHX3	CLUSTER7
G2Y7I9	CLUSTER7
G2XS39	CLUSTER7
G2YT07	CLUSTER7
G2XYJ3	CLUSTER7
G2XSM0	CLUSTER7
G2YAZ9	CLUSTER7
G2Y6F9	CLUSTER7
G2YT21	CLUSTER7
G2XN89	CLUSTER7
G2YJ62	CLUSTER7
G2YLX0	CLUSTER7
G2YGI5	CLUSTER7
G2YCE7	CLUSTER7
G2YYZ7	CLUSTER7
G2YCE6	CLUSTER7
G2XYE7	CLUSTER7
G2XQ62	CLUSTER7
G2YD26	CLUSTER7
G2YR12	CLUSTER7
G2XU65	CLUSTER7
G2YTI5	CLUSTER7
G2XTC4	CLUSTER7
G2YCN7	CLUSTER7
G2YSN5	CLUSTER7
R7R267	CLUSTER7
G2YA00	CLUSTER7
G2YN49	CLUSTER7
G2YFP3	CLUSTER7
G2YXK1	CLUSTER8
G2YCS1	CLUSTER8
G2XTY4	CLUSTER8
G2YW73	CLUSTER8
G2YQJ6	CLUSTER8
G2Y6B5	CLUSTER8
G2XXL3	CLUSTER8
G2YTZ0	CLUSTER8
G2YD47	CLUSTER8
G2Y2U5	CLUSTER8
G2YNL3	CLUSTER8
G2XRU2	CLUSTER8
G2YGK4	CLUSTER8
G2YZF1	CLUSTER8
G2YFD6	CLUSTER8
G2YM36	CLUSTER8
G2Y7E2	CLUSTER8
G2XWG6	CLUSTER8
G2YPF6	CLUSTER8
G2YN40	CLUSTER8
G2YYL7	CLUSTER8
G2YPM3	CLUSTER8
G2YYT2	CLUSTER8
G2Y8R8	CLUSTER8
G2YYJ2	CLUSTER8
G2XQD6	CLUSTER8
G2Y3B5	CLUSTER8
G2XRE7	CLUSTER8
G2YSC5	CLUSTER8
MRI1	CLUSTER8
G2YY28	CLUSTER8
G2Y4D5	CLUSTER8
G2YBK9	CLUSTER8
G2YCH5	CLUSTER8
G2Y7D4	CLUSTER8
G2YTZ4	CLUSTER8
G2YZM3	CLUSTER8
G2YML3	CLUSTER8
G2Y819	CLUSTER8
G2YGX9	CLUSTER8
G2YWW9	CLUSTER8
G2YD83	CLUSTER8
G2YHH3	CLUSTER8
G2Y717	CLUSTER8
G2YGM2	CLUSTER8
G2YS24	CLUSTER8
G2XP93	CLUSTER8
G2YIA7	CLUSTER8
G2YWD3	CLUSTER8
G2Y4X1	CLUSTER8
G2Y4X3	CLUSTER8
G2YXM5	CLUSTER8
G2YD81	CLUSTER8
G2XV72	CLUSTER8
G2XN77	CLUSTER8
G2Y0M8	CLUSTER8
G2YCS3	CLUSTER8
G2XRT1	CLUSTER8
G2YZG5	CLUSTER8
G2Y2S6	CLUSTER8
G2YI43	CLUSTER8
RPS1	CLUSTER8
G2YZC3	CLUSTER8
G2XN67	CLUSTER8
G2YAT7	CLUSTER8
G2Y454	CLUSTER8
G2XX64	CLUSTER8
RPS0	CLUSTER8
G2YC20	CLUSTER8
G2YG26	CLUSTER8
G2Y2B1	CLUSTER8
G2YRT4	CLUSTER8
G2XYV1	CLUSTER8
G2Y3J6	CLUSTER8
atg7	CLUSTER8
G2Y2H7	CLUSTER8
G2YMC8	CLUSTER8
G2YYB0	CLUSTER8
G2XSI1	CLUSTER8
G2Y3E1	CLUSTER8
G2XNT5	CLUSTER8
G2YQA4	CLUSTER8
G2XQL1	CLUSTER8
G2XNW2	CLUSTER8
G2YB15	CLUSTER8
G2Y7N2	CLUSTER8
G2YVK2	CLUSTER8
G2YUU6	CLUSTER8
G2YRY6	CLUSTER8
G2XZY6	CLUSTER8
G2YH88	CLUSTER8
G2YCM6	CLUSTER8
G2Y4D1	CLUSTER8
G2YX59	CLUSTER8
G2YTU0	CLUSTER8
R7R0K6	CLUSTER8
G2Y7E5	CLUSTER8
G2Y8L6	CLUSTER8
G2YFY2	CLUSTER8
G2YWZ8	CLUSTER8
G2XSM1	CLUSTER8
G2XVH6	CLUSTER8
G2Y7A4	CLUSTER8
G2XQH4	CLUSTER8
G2YKH5	CLUSTER8
G2Y9G9	CLUSTER8
G2YS60	CLUSTER8
G2YK72	CLUSTER8
G2YXR2	CLUSTER8
G2YT94	CLUSTER8
G2YKH0	CLUSTER8
G2YUW4	CLUSTER8
G2YY56	CLUSTER8
G2XQQ6	CLUSTER8
G2YD11	CLUSTER8
G2YIE5	CLUSTER8
G2YBV4	CLUSTER8
G2YBV3	CLUSTER8
G2YKA0	CLUSTER8
AAH1	CLUSTER8
G2XXF1	CLUSTER8
G2YAD7	CLUSTER8
G2XVA7	CLUSTER8
G2XYA7	CLUSTER8
G2YS26	CLUSTER8
G2XRI3	CLUSTER8
G2XQE0	CLUSTER8
G2XSN8	CLUSTER8
G2YD44	CLUSTER8
G2XTQ4	CLUSTER8
G2Y8B7	CLUSTER8
G2YJR1	CLUSTER8
G2YLU1	CLUSTER8
G2Y158	CLUSTER8
G2XT08	CLUSTER8
G2YSX6	CLUSTER8
G2YWW7	CLUSTER8
G2XUX1	CLUSTER8
G2YVY0	CLUSTER8
G2YKN9	CLUSTER8
G2YJA3	CLUSTER8
G2YRP8	CLUSTER8
G2YBC3	CLUSTER8
G2YP42	CLUSTER8
G2Y2I2	CLUSTER8
G2YUK8	CLUSTER8
G2YKG9	CLUSTER8
G2Y1T3	CLUSTER8
G2XUT6	CLUSTER8
G2YVW5	CLUSTER8
G2YMV0	CLUSTER8
G2XQL7	CLUSTER8
SEY1	CLUSTER8
G2YCI2	CLUSTER8
G2Y2E1	CLUSTER8
G2XPD2	CLUSTER8
G2Y0Z5	CLUSTER8
G2XXA6	CLUSTER8
G2XPZ0	CLUSTER8
G2Y4A4	CLUSTER8
G2YDR3	CLUSTER8
G2YN17	CLUSTER8
G2Y2W4	CLUSTER8
G2Y884	CLUSTER8
G2Y646	CLUSTER8
G2Y3A5	CLUSTER8
G2YMJ9	CLUSTER8
G2YRP9	CLUSTER8
G2YS32	CLUSTER8
G2XNF1	CLUSTER8
G2XYW7	CLUSTER8
G2YEN0	CLUSTER8
G2YS14	CLUSTER8
G2YLD8	CLUSTER8
MEF1	CLUSTER8
G2XWR1	CLUSTER8
G2YBZ3	CLUSTER8
G2YHR6	CLUSTER8
TIF34	CLUSTER8
G2XYV8	CLUSTER8
G2YW89	CLUSTER8
G2Y0E7	CLUSTER8
G2Y9U5	CLUSTER8
G2YMN2	CLUSTER8
G2XQ67	CLUSTER8
G2Y0I2	CLUSTER8
G2YG75	CLUSTER8
G2YGR9	CLUSTER8
G2XWJ7	CLUSTER8
G2YEA0	CLUSTER8
G2XYH5	CLUSTER8
G2YGV9	CLUSTER8
G2XPW6	CLUSTER8
G2XN83	CLUSTER8
G2YGS0	CLUSTER8
G2YR04	CLUSTER8
R7R399	CLUSTER8
G2XVD8	CLUSTER8
G2YXG2	CLUSTER8
G2Y4X4	CLUSTER8
G2YJM5	CLUSTER8
G2XNJ8	CLUSTER8
G2Y9Z4	CLUSTER8
G2YKH4	CLUSTER8
G2YK57	CLUSTER8
G2YWD8	CLUSTER8
G2YA96	CLUSTER8
G2YQ79	CLUSTER8
G2YDN4	CLUSTER8
G2YX74	CLUSTER8
G2YBK6	CLUSTER8
ALA1	CLUSTER8
G2Y122	CLUSTER8
G2YEA1	CLUSTER8
G2Y4A3	CLUSTER8
G2Y7D3	CLUSTER8
G2YG19	CLUSTER8
G2YQK5	CLUSTER8
G2YB94	CLUSTER8
G2YGC2	CLUSTER8
G2YGM1	CLUSTER8
G2Y825	CLUSTER8
G2YWH9	CLUSTER8
G2YNN0	CLUSTER8
G2YI54	CLUSTER8
G2YPN8	CLUSTER8
G2YAW7	CLUSTER8
G2YEY4	CLUSTER8
G2YAE5	CLUSTER8
G2YGW3	CLUSTER8
G2YEU1	CLUSTER8
G2YC49	CLUSTER8
G2Y093	CLUSTER8
G2XZ24	CLUSTER8
G2YTH6	CLUSTER8
G2YL85	CLUSTER8
G2Y7J4	CLUSTER8
G2YY64	CLUSTER8
G2YCM7	CLUSTER8
G2XYM3	CLUSTER8
G2YUC1	CLUSTER8
G2XWP3	CLUSTER8
G2XSQ9	CLUSTER8
G2YR24	CLUSTER9
G2Y502	CLUSTER9
G2XUD1	CLUSTER9
G2XWV9	CLUSTER9
G2XSU7	CLUSTER9
R7R2W4	CLUSTER9
G2XZU0	CLUSTER9
G2YCC2	CLUSTER9
G2XRU1	CLUSTER9
G2XYU0	CLUSTER9
G2YN47	CLUSTER9
G2XQY4	CLUSTER9
G2Y716	CLUSTER9
G2YGY2	CLUSTER9
G2XPY7	CLUSTER9
G2Y563	CLUSTER9
G2YAM5	CLUSTER9
G2XPY2	CLUSTER9
G2Y7L3	CLUSTER9
G2XQJ9	CLUSTER9
G2YUJ2	CLUSTER9
G2YHA8	CLUSTER9
G2YEJ0	CLUSTER9
G2YBN8	CLUSTER9
G2Y785	CLUSTER9
G2YIE3	CLUSTER9
G2Y0J7	CLUSTER9
G2XTN3	CLUSTER9
G2Y7P9	CLUSTER9
G2Y5M2	CLUSTER9
G2YQR7	CLUSTER9
G2XZ60	CLUSTER9
G2YHI1	CLUSTER9
G2XNM3	CLUSTER9
G2XPG6	CLUSTER9
G2XSX4	CLUSTER9
G2YW91	CLUSTER9
G2YHH6	CLUSTER9
R7QZE0	CLUSTER9
G2YKP6	CLUSTER9
R7R3A0	CLUSTER9
G2Y8B6	CLUSTER9
G2YSV0	CLUSTER9
G2YZD4	CLUSTER9
G2YL30	CLUSTER9
G2YXG7	CLUSTER9
G2YIU3	CLUSTER9
G2YP99	CLUSTER9
G2YW01	CLUSTER9
G2YBU7	CLUSTER9
G2Y6Z1	CLUSTER9
G2YHG0	CLUSTER9
G2YS05	CLUSTER9
G2YHH4	CLUSTER9
G2Y7Q2	CLUSTER9
G2YC75	CLUSTER9
G2YW56	CLUSTER9
G2YU02	CLUSTER9
G2Y156	CLUSTER9
G2Y9K5	CLUSTER9
G2XTC0	CLUSTER9
G2XZN2	CLUSTER9
G2XZN5	CLUSTER9
G2YPJ9	CLUSTER9
G2XZN6	CLUSTER9
G2YGW7	CLUSTER9
G2Y488	CLUSTER9
G2YXB6	CLUSTER9
G2Y6D6	CLUSTER9
G2YHE4	CLUSTER9
G2YCC1	CLUSTER9
G2YQ37	CLUSTER9
G2YDD2	CLUSTER9
G2YEW6	CLUSTER9
G2Y2D4	CLUSTER9
G2YDT4	CLUSTER9
G2XZB0	CLUSTER9
G2Y4C1	CLUSTER9
G2XRA9	CLUSTER9
TIF35	CLUSTER9
G2YLR4	CLUSTER9
G2XVT9	CLUSTER9
G2Y9Q4	CLUSTER9
G2YQM5	CLUSTER9
G2Y505	CLUSTER9
G2Y5P9	CLUSTER9
G2XS80	CLUSTER9
G2YYL3	CLUSTER9
G2YLZ9	CLUSTER9
G2XU51	CLUSTER9
G2YA06	CLUSTER9
G2Y5Q0	CLUSTER9
G2Y070	CLUSTER9
G2YHG6	CLUSTER9
G2YFN8	CLUSTER9
G2YPN9	CLUSTER9
G2Y776	CLUSTER9
G2YB02	CLUSTER9
G2YB57	CLUSTER9
G2Y868	CLUSTER9
G2Y334	CLUSTER9
G2YCD1	CLUSTER9
G2Y517	CLUSTER9
G2YY48	CLUSTER9
G2YX33	CLUSTER9
G2Y7L4	CLUSTER9
G2YBM0	CLUSTER9
G2YUQ0	CLUSTER9
G2Y0V2	CLUSTER9
G2XSQ8	CLUSTER9
G2Y0G8	CLUSTER9
G2XWH1	CLUSTER9
G2XVH5	CLUSTER9
G2XZL7	CLUSTER9
G2YQ23	CLUSTER9
G2Y0Y9	CLUSTER9
G2YI51	CLUSTER9
ALG13	CLUSTER9
G2YRS2	CLUSTER9
G2Y6D3	CLUSTER9
G2YMH7	CLUSTER9
G2XSR2	CLUSTER9
G2XXN3	CLUSTER9
G2XTL1	CLUSTER9
G2YA80	CLUSTER9
G2YEY5	CLUSTER9
G2YTP5	CLUSTER9
G2YWK2	CLUSTER9
G2YQE7	CLUSTER9
G2YNW3	CLUSTER9
G2YUM6	CLUSTER9
G2YWN1	CLUSTER9
G2Y7Y2	CLUSTER9
G2YUS5	CLUSTER9
G2YKL7	CLUSTER9
G2YEU0	CLUSTER9
G2Y663	CLUSTER9
G2XYF6	CLUSTER9
G2YND3	CLUSTER9
G2YT71	CLUSTER9
G2YJ04	CLUSTER9
G2Y0J6	CLUSTER9
G2YVE4	CLUSTER9
G2Y5A9	CLUSTER9
G2Y711	CLUSTER9
G2Y654	CLUSTER9
G2XNL3	CLUSTER9
G2XN64	CLUSTER9
G2YW20	CLUSTER9
G2YST2	CLUSTER9
G2Y2B2	CLUSTER9
G2XPL0	CLUSTER9
G2YTE8	CLUSTER9
G2Y167	CLUSTER9
G2YKS8	CLUSTER9
G2Y225	CLUSTER9
G2YC19	CLUSTER9
G2XQS1	CLUSTER9
G2XQK5	CLUSTER9
G2YSU2	CLUSTER9
G2YH68	CLUSTER9
G2Y6I0	CLUSTER9
G2YQ24	CLUSTER9
G2YWV0	CLUSTER9
G2XRT0	CLUSTER9
G2XNY2	CLUSTER9
G2Y8U5	CLUSTER9
G2XTC7	CLUSTER9
G2YKJ7	CLUSTER9
G2YNY7	CLUSTER9
G2XN68	CLUSTER9
G2Y1R9	CLUSTER10
G2YI59	CLUSTER10
G2XW60	CLUSTER10
G2Y873	CLUSTER10
G2Y5C6	CLUSTER10
G2YA28	CLUSTER10
G2YFV4	CLUSTER10
G2YFR7	CLUSTER10
NOP7	CLUSTER10
G2YMH2	CLUSTER10
G2XUQ8	CLUSTER10
G2YST5	CLUSTER10
G2Y658	CLUSTER10
G2XXN8	CLUSTER10
G2YBT5	CLUSTER10
G2YEH9	CLUSTER10
G2YWY6	CLUSTER10
G2XWL3	CLUSTER10
G2XSI4	CLUSTER10
G2YRE3	CLUSTER10
G2YQY0	CLUSTER10
G2Y025	CLUSTER10
G2XUT4	CLUSTER10
G2YPM5	CLUSTER10
G2XRM8	CLUSTER10
G2YE47	CLUSTER10
G2XWF8	CLUSTER10
G2Y9W8	CLUSTER10
G2Y2M9	CLUSTER10
G2Y107	CLUSTER10
G2XQU0	CLUSTER10
G2XYH2	CLUSTER10
G2YCS6	CLUSTER10
G2XWD2	CLUSTER10
G2XVL6	CLUSTER10
G2XYW1	CLUSTER10
G2YLG8	CLUSTER10
G2Y0H0	CLUSTER10
G2YZ11	CLUSTER10
G2YBY7	CLUSTER10
G2XQ57	CLUSTER10
G2XVJ7	CLUSTER10
G2YA53	CLUSTER10
G2Y708	CLUSTER10
G2YKD9	CLUSTER10
G2YEC6	CLUSTER10
G2YTH0	CLUSTER10
G2YVH1	CLUSTER10
G2XQM3	CLUSTER10
G2XUW3	CLUSTER10
G2YPN4	CLUSTER10
G2XVI9	CLUSTER10
G2XT97	CLUSTER10
[truncated: 1,335 more rows]

## Sheet: CLUSTERS names
G2YUI2	CLUSTER1
G2XSX2	CLUSTER1
G2YZF8	CLUSTER1
G2YVS2	CLUSTER1
G2YT96	CLUSTER1
G2YJS3	CLUSTER1
G2YQZ9	CLUSTER1
G2YRP6	CLUSTER1
G2Y8D9	CLUSTER1
G2Y131	CLUSTER1
G2Y094	CLUSTER1
G2XX14	CLUSTER1
G2YE24	CLUSTER1
G2XNZ5	CLUSTER1
G2XXM1	CLUSTER1
G2YSF6	CLUSTER1
G2YRY2	CLUSTER1
G2YHK1	CLUSTER1
G2XPL7	CLUSTER1
G2YL05	CLUSTER1
G2YLX2	CLUSTER1
G2YLL6	CLUSTER1
G2YVH6	CLUSTER1
G2Y942	CLUSTER1
G2XZ08	CLUSTER1
G2YJQ7	CLUSTER1
G2XY17	CLUSTER1
G2YIH9	CLUSTER1
G2YIW6	CLUSTER1
G2YVK1	CLUSTER1
G2YEK3	CLUSTER1
G2YN69	CLUSTER1
G2Y4M7	CLUSTER1
G2YKZ9	CLUSTER1
G2XNS8	CLUSTER1
G2YVK8	CLUSTER1
G2XR59	CLUSTER1
G2YDA3	CLUSTER1
G2YX20	CLUSTER1
P02070	CLUSTER1
G2Y021	CLUSTER1
G2Y1G3	CLUSTER1
G2YC87	CLUSTER1
G2YR03	CLUSTER1
G2YRG4	CLUSTER1
G2YKX2	CLUSTER1
G2YWU1	CLUSTER1
G2YYK7	CLUSTER1
G2XPQ5	CLUSTER1
G2XW43	CLUSTER1
G2YL32	CLUSTER1
G2Y8J1	CLUSTER1
G2Y6D5	CLUSTER1
G2XQH1	CLUSTER1
G2XXU3	CLUSTER1
G2YIA1	CLUSTER1
G2YNX4	CLUSTER1
G2YL42	CLUSTER1
G2XV74	CLUSTER1
G2XQ34	CLUSTER1
G2XWI0	CLUSTER1
G2XSA0	CLUSTER1
G2YPY4	CLUSTER1
G2YCI6	CLUSTER1
G2Y385	CLUSTER1
G2XRV6	CLUSTER1
G2XXU6	CLUSTER1
G2Y7B6	CLUSTER1
G2XZ65	CLUSTER1
G2XSL5	CLUSTER1
G2Y062	CLUSTER1
G2XPC1	CLUSTER1
G2XPJ1	CLUSTER1
G2XWM3	CLUSTER1
G2YS18	CLUSTER1
G2YB26	CLUSTER1
G2YLL1	CLUSTER1
G2YQZ2	CLUSTER1
G2YGN1	CLUSTER1
G2XTX8	CLUSTER1
G2YDG5	CLUSTER1
G2YT54	CLUSTER1
G2Y4J9	CLUSTER1
G2Y462	CLUSTER1
G2YCQ7	CLUSTER1
G2YJS8	CLUSTER1
G2Y5K8	CLUSTER1
G2YRV9	CLUSTER1
G2YBP6	CLUSTER1
G2YRB7	CLUSTER1
G2YRQ0	CLUSTER1
G2YJB1	CLUSTER1
G2YMY1	CLUSTER1
G2YMB0	CLUSTER1
G2XYI6	CLUSTER1
G2XY05	CLUSTER1
G2Y6V7	CLUSTER1
G2XSR8	CLUSTER1
R7R1Z4	CLUSTER1
Q32MB2	CLUSTER1
G2YKC0	CLUSTER1
G2XVA5	CLUSTER1
Q15323	CLUSTER1
G2YJX7	CLUSTER1
G2Y228	CLUSTER1
G2Y7A8	CLUSTER1
G2YWX7	CLUSTER1
G2YEV4	CLUSTER1
G2YKP4	CLUSTER1
G2Y8X0	CLUSTER1
G2YF01	CLUSTER1
G2Y7K5	CLUSTER1
G2YAP2	CLUSTER1
G2Y806	CLUSTER1
G2Y3B7	CLUSTER1
G2XRT6	CLUSTER1
G2Y3R0	CLUSTER1
G2YKX3	CLUSTER1
G2YA69	CLUSTER1
G2Y449	CLUSTER1
G2Y676	CLUSTER1
Q6KB66-1	CLUSTER1
G2Y0X3	CLUSTER1
G2XPX3	CLUSTER1
PAC1	CLUSTER1
G2XUQ7	CLUSTER1
R7QZI9	CLUSTER1
G2YSC3	CLUSTER1
G2Y3L6	CLUSTER1
G2YNX7	CLUSTER1
G2XU43	CLUSTER1
G2YJ73	CLUSTER1
G2YVB0	CLUSTER1
G2YZ28	CLUSTER1
G2XXD8	CLUSTER1
G2Y8U1	CLUSTER1
P02662	CLUSTER1
G2XTK5	CLUSTER1
G2XQH5	CLUSTER1
G2XN84	CLUSTER1
G2XYF3	CLUSTER1
G2XRV4	CLUSTER1
G2XUX9	CLUSTER1
G2XXU9	CLUSTER1
G2XYY6	CLUSTER1
G2YWK3	CLUSTER1
G2YMX4	CLUSTER1
G2YNH1	CLUSTER1
G2XSR0	CLUSTER1
G2XXM7	CLUSTER1
G2XV47	CLUSTER1
G2YEJ2	CLUSTER1
G2YIP4	CLUSTER1
G2Y4U9	CLUSTER1
G2XSR9	CLUSTER1
G2YCB4	CLUSTER1
G2XPQ3	CLUSTER1
G2Y3T0	CLUSTER1
G2Y154	CLUSTER1
G2Y661	CLUSTER1
G2YHH2	CLUSTER1
G2XPC2	CLUSTER1
G2YM46	CLUSTER1
G2YR13	CLUSTER1
G2XRW2	CLUSTER1
G2Y2I1	CLUSTER1
R7R2U1	CLUSTER1
G2YKU5	CLUSTER1
G2Y237	CLUSTER1
G2Y2S3	CLUSTER1
G2XWI9	CLUSTER1
G2YHV4	CLUSTER1
G2YSX4	CLUSTER1
G2XQY2	CLUSTER1
G2YX89	CLUSTER1
G2Y0L8	CLUSTER1
Q86YZ3	CLUSTER1
G2YLE4	CLUSTER1
G2XWK5	CLUSTER1
G2YD09	CLUSTER1
G2YPY7	CLUSTER1
G2Y2M3	CLUSTER1
G2YMJ5	CLUSTER1
G2YCS4	CLUSTER1
G2YSC6	CLUSTER1
G2YEA8	CLUSTER1
G2YWP2	CLUSTER1
G2YX09	CLUSTER1
G2XW58	CLUSTER1
G2Y3E2	CLUSTER1
G2Y5Q6	CLUSTER1
G2XQ35	CLUSTER1
G2YZI8	CLUSTER1
G2YUI9	CLUSTER1
G2XPB8	CLUSTER1
G2YW06	CLUSTER1
G2XND4	CLUSTER1
G2XSB9	CLUSTER1
G2Y4Q5	CLUSTER1
P02533	CLUSTER1
G2Y6M0	CLUSTER1
G2XYB7	CLUSTER1
G2YTG2	CLUSTER1
G2XU16	CLUSTER1
G2Y592	CLUSTER1
G2YY68	CLUSTER1
G2YJ00	CLUSTER1
G2XUL9	CLUSTER1
P35908	CLUSTER1
G2XYH0	CLUSTER1
G2Y0J4	CLUSTER1
G2Y9N5	CLUSTER1
G2YYU5	CLUSTER1
G2YXJ8	CLUSTER1
G2YP43	CLUSTER1
G2YII3	CLUSTER1
G2YMA9	CLUSTER1
G2YJ19	CLUSTER1
G2YVI9	CLUSTER1
G2XZF1	CLUSTER1
G2YWP8	CLUSTER1
G2XQ20	CLUSTER1
P35527	CLUSTER1
P02538	CLUSTER1
G2Y326	CLUSTER1
G2Y7A9	CLUSTER1
G2YVH4	CLUSTER1
G2Y7U0	CLUSTER1
G2YSH0	CLUSTER1
G2YUN1	CLUSTER1
G2YDU3	CLUSTER1
G2Y754	CLUSTER1
G2XTQ3	CLUSTER1
G2YV56	CLUSTER1
Q7Z3Y8	CLUSTER1
G2YDF0	CLUSTER1
G2XND8	CLUSTER1
G2XSU2	CLUSTER1
G2YMI4	CLUSTER1
G2XVU6	CLUSTER1
G2YHT5	CLUSTER1
G2YFZ9	CLUSTER1
P13647	CLUSTER1
P13645	CLUSTER1
G2XXM2	CLUSTER1
G2XND5	CLUSTER1
G2YUA4	CLUSTER1
G2XXI4	CLUSTER1
CLU1	CLUSTER1
G2YMV6	CLUSTER1
G2XVK5	CLUSTER1
G2XZJ0	CLUSTER1
MCM7	CLUSTER1
G2Y1T8	CLUSTER1
G2YHA0	CLUSTER1
G2YUT5	CLUSTER1
G2XVX9	CLUSTER1
G2XWP2	CLUSTER1
G2XTA1	CLUSTER1
G2YLA4	CLUSTER1
G2XNR1	CLUSTER1
Q14533	CLUSTER1
G2YF05	CLUSTER1
G2YZ80	CLUSTER1
G2YA13	CLUSTER1
G2YTR9	CLUSTER1
Q8N1N4-2	CLUSTER1
G2Y6Z3	CLUSTER1
G2YW40	CLUSTER1
G2YS47	CLUSTER1
G2Y2K1	CLUSTER1
G2Y8H6	CLUSTER1
G2YVN6	CLUSTER1
G2XRL1	CLUSTER1
G2YQ72	CLUSTER1
G2XWL5	CLUSTER1
G2Y2M2	CLUSTER1
G2Y9Y3	CLUSTER1
G2YMN4	CLUSTER1
G2YD53	CLUSTER1
G2YAP6	CLUSTER1
G2YTI9	CLUSTER1
YTM1	CLUSTER1
G2YUW0	CLUSTER1
G2Y8L1	CLUSTER1
Q14525	CLUSTER1
G2XTD5	CLUSTER1
G2XWG2	CLUSTER1
G2YW32	CLUSTER1
G2YFG0	CLUSTER1
G2XUJ1	CLUSTER1
G2Y0N1	CLUSTER1
G2YTZ2	CLUSTER1
G2YIW5	CLUSTER1
G2Y0D3	CLUSTER1
G2YDI7	CLUSTER1
G2Y3B2	CLUSTER1
G2YW49	CLUSTER1
G2YTC2	CLUSTER1
G2Y648	CLUSTER1
Q04695	CLUSTER1
G2YQ32	CLUSTER1
NAT10	CLUSTER1
G2YPF5	CLUSTER1
G2Y7L9	CLUSTER1
G2XUK2	CLUSTER1
G2XR88	CLUSTER1
G2XS59	CLUSTER1
P08779	CLUSTER1
P04264	CLUSTER1
G2YPI3	CLUSTER1
P20930	CLUSTER1
G2XUN7	CLUSTER1
G2XNA9	CLUSTER1
G2Y207	CLUSTER1
G2YY21	CLUSTER1
G2YFU1	CLUSTER1
G2Y9F9	CLUSTER1
G2XR01	CLUSTER1
G2XR31	CLUSTER1
G2Y361	CLUSTER1
G2Y9J9	CLUSTER1
P02666	CLUSTER1
P02668	CLUSTER1
G2YLU9	CLUSTER1
G2YMQ2	CLUSTER1
G2Y9J7	CLUSTER1
G2XPN1	CLUSTER1
G2YHK3	CLUSTER1
G2YIM7	CLUSTER1
G2XNE8	CLUSTER1
G2YFE3	CLUSTER1
G2YL29	CLUSTER2
G2Y324	CLUSTER2
G2Y077	CLUSTER2
G2YMR2	CLUSTER2
G2YLZ1	CLUSTER2
G2YE84	CLUSTER2
G2Y9I1	CLUSTER2
G2Y4A2	CLUSTER2
G2YJA8	CLUSTER2
G2XRR5	CLUSTER2
G2YLW4	CLUSTER2
G2XVG3	CLUSTER2
G2YEW7	CLUSTER2
G2Y8U9	CLUSTER2
G2YPG4	CLUSTER2
G2YLZ3	CLUSTER2
G2XTU9	CLUSTER2
G2XN10	CLUSTER2
G2YVC9	CLUSTER2
G2YHT1	CLUSTER2
G2XQT0	CLUSTER2
G2XSG9	CLUSTER2
G2Y936	CLUSTER2
G2Y9Z8	CLUSTER2
G2XXN7	CLUSTER2
G2YKP5	CLUSTER2
G2Y4Y3	CLUSTER2
G2YKC4	CLUSTER2
G2XVD1	CLUSTER2
G2YBF1	CLUSTER2
G2YDD4	CLUSTER2
G2XUW5	CLUSTER2
G2YM33	CLUSTER2
G2YKT2	CLUSTER2
G2YDJ1	CLUSTER2
R7R0L1	CLUSTER2
G2XTA8	CLUSTER2
P04259	CLUSTER2
G2YUQ5	CLUSTER2
G2YKX1	CLUSTER2
G2YQC3	CLUSTER2
G2YZL5	CLUSTER2
G2XQ76	CLUSTER2
G2YPF8	CLUSTER2
G2XNE6	CLUSTER2
G2Y0V4	CLUSTER2
G2Y8S5	CLUSTER2
G2YJQ5	CLUSTER2
G2YLS6	CLUSTER2
G2XZW3	CLUSTER2
G2XW89	CLUSTER2
G2YRF0	CLUSTER2
G2YCG4	CLUSTER2
G2YNM2	CLUSTER2
G2YZ05	CLUSTER2
G2XZ00	CLUSTER2
G2YNL4	CLUSTER2
G2XTF5	CLUSTER2
G2YT70	CLUSTER2
G2XV25	CLUSTER2
G2YZ94	CLUSTER2
G2XY22	CLUSTER2
G2YKJ1	CLUSTER2
G2YXX9	CLUSTER2
G2XUY1	CLUSTER2
G2XNM5	CLUSTER2
G2XUC3	CLUSTER2
G2YYB1	CLUSTER2
G2XNX2	CLUSTER2
G2Y4H4	CLUSTER2
G2YG56	CLUSTER2
G2XW78	CLUSTER2
G2Y364	CLUSTER2
G2Y1S2	CLUSTER2
G2YDW7	CLUSTER2
G2XV86	CLUSTER2
EFM4	CLUSTER2
G2XUB8	CLUSTER2
G2YFV3	CLUSTER2
G2YIT7	CLUSTER2
G2YRK7	CLUSTER2
Q3ZAW8	CLUSTER2
G2Y497	CLUSTER2
G2YZ50	CLUSTER2
G2XXU2	CLUSTER2
G2YDK1	CLUSTER2
G2XPV3	CLUSTER2
P02663	CLUSTER2
G2YN28	CLUSTER2
G2YIL1	CLUSTER2
G2YDB9	CLUSTER2
G2YPY9	CLUSTER2
G2Y194	CLUSTER2
G2XUH9	CLUSTER2
G2YND1	CLUSTER2
G2XN46	CLUSTER2
G2XVK3	CLUSTER2
G2YQM7	CLUSTER2
G2YWZ5	CLUSTER2
G2YTF2	CLUSTER2
G2YJ32	CLUSTER2
G2Y5L0	CLUSTER2
G2YST1	CLUSTER2
MED6	CLUSTER2
G2Y2I4	CLUSTER2
G2YJ48	CLUSTER2
G2XT88	CLUSTER2
G2YFT3	CLUSTER2
G2XX68	CLUSTER2
G2YV16	CLUSTER2
G2YRR3	CLUSTER2
G2YXB4	CLUSTER2
G2Y086	CLUSTER2
G2XYB6	CLUSTER2
G2YJU2	CLUSTER2
P02769	CLUSTER2
G2Y6S1	CLUSTER2
G2YNS6	CLUSTER2
G2XXI5	CLUSTER2
R7R389	CLUSTER2
G2YPA5	CLUSTER2
G2Y7N5	CLUSTER2
G2YNV9	CLUSTER2
Q5D862	CLUSTER2
R7R0I9	CLUSTER2
G2YDQ9	CLUSTER2
G2YXI4	CLUSTER2
G2XV97	CLUSTER2
G2Y073	CLUSTER2
G2Y514	CLUSTER2
G2XPY8	CLUSTER2
G2YDE2	CLUSTER2
G2YNV2	CLUSTER2
G2XN91	CLUSTER2
G2Y7A5	CLUSTER2
G2YJC6	CLUSTER2
G2XSX9	CLUSTER2
G2XW15	CLUSTER2
G2YRW5	CLUSTER2
G2Y1Q7	CLUSTER2
G2YSL0	CLUSTER2
G2XRK0	CLUSTER2
G2YGM9	CLUSTER2
G2YYT0	CLUSTER2
G2XTA9	CLUSTER2
G2Y434	CLUSTER2
G2Y9B4	CLUSTER2
G2YH44	CLUSTER2
G2Y7C0	CLUSTER2
G2YCV9	CLUSTER2
G2XQI4	CLUSTER2
G2Y8M0	CLUSTER2
G2Y3Z7	CLUSTER2
G2YF52	CLUSTER2
G2YDG9	CLUSTER2
G2XN45	CLUSTER2
G2YVA5	CLUSTER2
G2YCD2	CLUSTER2
G2YM42	CLUSTER2
G2Y7M4	CLUSTER2
G2XY08	CLUSTER2
G2YPR7	CLUSTER2
G2Y920	CLUSTER2
G2Y9H7	CLUSTER2
G2YM90	CLUSTER2
G2YB28	CLUSTER2
G2Y0U8	CLUSTER2
G2Y1C3	CLUSTER2
G2YBH9	CLUSTER2
G2YWD7	CLUSTER2
G2XVH0	CLUSTER2
G2YIW0	CLUSTER2
G2YXE5	CLUSTER2
G2Y140	CLUSTER2
G2Y4G1	CLUSTER2
G2YWB4	CLUSTER2
G2XPV9	CLUSTER2
G2XY72	CLUSTER2
G2YPM4	CLUSTER2
G2YMW8	CLUSTER2
G2YM05	CLUSTER2
G2Y5T7	CLUSTER2
G2Y3Z8	CLUSTER3
G2YQB7	CLUSTER3
G2YU09	CLUSTER3
G2YW29	CLUSTER3
G2XPY6	CLUSTER3
G2YCT6	CLUSTER3
G2XYI4	CLUSTER3
G2YI01	CLUSTER3
G2YRD6	CLUSTER3
G2YRJ9	CLUSTER3
G2XV13	CLUSTER3
G2Y883	CLUSTER3
G2YY44	CLUSTER3
G2XPP8	CLUSTER3
G2YJV5	CLUSTER3
G2YJQ6	CLUSTER3
G2XZ85	CLUSTER3
G2YBG6	CLUSTER3
G2YXD4	CLUSTER3
G2YQW2	CLUSTER3
G2YCN5	CLUSTER3
G2YWZ9	CLUSTER3
G2YZK2	CLUSTER3
G2YTX9	CLUSTER3
G2Y6I7	CLUSTER3
G2YWU0	CLUSTER3
G2YYF3	CLUSTER3
G2Y1J9	CLUSTER3
G2YNJ0	CLUSTER3
G2XWD0	CLUSTER3
G2YAS5	CLUSTER3
G2YWB9	CLUSTER3
G2YB14	CLUSTER3
G2XR62	CLUSTER3
G2Y990	CLUSTER3
G2Y3Q8	CLUSTER3
G2YH60	CLUSTER3
G2YKJ2	CLUSTER3
G2Y9F7	CLUSTER3
G2Y3F9	CLUSTER3
G2Y6P1	CLUSTER3
G2Y371	CLUSTER3
P02768-1	CLUSTER3
G2XNP5	CLUSTER3
G2XX51	CLUSTER3
G2XZG3	CLUSTER3
G2Y9Z5	CLUSTER3
G2XZ74	CLUSTER3
G2XN03	CLUSTER3
G2Y4F3	CLUSTER3
G2YLV2	CLUSTER3
G2YPD0	CLUSTER3
G2YM23	CLUSTER3
G2YJ74	CLUSTER3
G2YVI2	CLUSTER3
G2YE74	CLUSTER3
G2YNE9	CLUSTER3
G2YV78	CLUSTER3
G2Y7I7	CLUSTER3
G2YTH9	CLUSTER3
G2YNF1	CLUSTER3
G2YSS4	CLUSTER3
G2Y2L6	CLUSTER3
G2XXN2	CLUSTER3
G2Y5J1	CLUSTER3
G2YK41	CLUSTER3
G2XUF9	CLUSTER3
G2XQI0	CLUSTER3
G2YLT4	CLUSTER3
G2Y1Q9	CLUSTER3
G2YA94	CLUSTER3
G2YME2	CLUSTER3
G2YDH3	CLUSTER3
ADK2	CLUSTER3
G2XSA8	CLUSTER3
G2YGI3	CLUSTER3
G2YI50	CLUSTER3
G2YJ66	CLUSTER3
G2YVP5	CLUSTER3
G2YQK9	CLUSTER3
G2YW48	CLUSTER3
Q7Z794	CLUSTER3
G2Y4S7	CLUSTER3
G2XXX9	CLUSTER3
G2XXW2	CLUSTER3
G2Y1J6	CLUSTER3
G2YVJ0	CLUSTER3
G2YY43	CLUSTER3
G2YP45	CLUSTER3
G2XYD1	CLUSTER3
G2YI69	CLUSTER3
G2YJW1	CLUSTER3
G2YMI2	CLUSTER3
G2YRZ2	CLUSTER3
G2YL62	CLUSTER3
G2Y5Z6	CLUSTER3
G2YQ70	CLUSTER3
G2Y8V3	CLUSTER3
G2YNQ1	CLUSTER3
G2YL44	CLUSTER3
G2YB40	CLUSTER3
G2Y0P1	CLUSTER3
G2XSL4	CLUSTER3
G2XS27	CLUSTER3
G2YVE0	CLUSTER3
G2XU71	CLUSTER3
G2Y8Y8	CLUSTER3
G2XSN2	CLUSTER3
G2YRC3	CLUSTER3
G2XZL5	CLUSTER3
G2YU66	CLUSTER3
G2YKR8	CLUSTER3
G2YF95	CLUSTER3
G2YKR3	CLUSTER3
G2YJ15	CLUSTER3
G2XZ06	CLUSTER3
MED11	CLUSTER3
G2XNQ5	CLUSTER3
G2YRB1	CLUSTER3
G2XSS6	CLUSTER3
G2YL41	CLUSTER3
G2YVB2	CLUSTER3
G2YQ58	CLUSTER3
G2YV19	CLUSTER3
G2YW46	CLUSTER3
G2YA42	CLUSTER3
Q9C075	CLUSTER3
G2YPR4	CLUSTER3
G2XT63	CLUSTER3
G2YD82	CLUSTER3
G2XPB9	CLUSTER3
G2XSD2	CLUSTER3
G2XXL4	CLUSTER3
G2YSL9	CLUSTER3
G2YSV6	CLUSTER3
G2YJS1	CLUSTER3
G2YN38	CLUSTER3
G2XPC0	CLUSTER3
AIM41	CLUSTER3
G2XSZ9	CLUSTER3
G2YE59	CLUSTER3
G2YNI2	CLUSTER3
G2YFM0	CLUSTER3
P02676	CLUSTER3
G2YV42	CLUSTER3
G2YPI0	CLUSTER3
G2YVX0	CLUSTER3
G2XTQ8	CLUSTER3
G2YC06	CLUSTER3
G2XXF7	CLUSTER3
G2YA57	CLUSTER3
G2YY30	CLUSTER3
G2YKQ6	CLUSTER3
G2YKB6	CLUSTER3
G2XSP4	CLUSTER3
G2YCX5	CLUSTER3
G2YBM7	CLUSTER3
G2YVN9	CLUSTER3
G2Y1N4	CLUSTER3
G2Y085	CLUSTER3
G2YPU9	CLUSTER3
G2Y8Z5	CLUSTER3
G2YPI1	CLUSTER3
G2YDH0	CLUSTER3
G2YFZ7	CLUSTER3
G2Y2D8	CLUSTER3
G2YKY8	CLUSTER3
G2YP40	CLUSTER3
G2XXW3	CLUSTER3
G2Y0Q2	CLUSTER3
G2Y7X3	CLUSTER3
G2YN39	CLUSTER3
G2YW15	CLUSTER4
G2YKE2	CLUSTER4
G2YC62	CLUSTER4
G2XTD9	CLUSTER4
MED19	CLUSTER4
G2XUB7	CLUSTER4
G2Y3F3	CLUSTER4
G2Y4I0	CLUSTER4
G2XRT7	CLUSTER4
G2YS19	CLUSTER4
G2XVC1	CLUSTER4
G2YXI5	CLUSTER4
G2YL43	CLUSTER4
G2XW80	CLUSTER4
G2YRE4	CLUSTER4
G2Y7R6	CLUSTER4
G2XNX8	CLUSTER4
G2Y373	CLUSTER4
G2XR32	CLUSTER4
G2XN54	CLUSTER4
G2YMF6	CLUSTER4
G2YBD5	CLUSTER4
G2YFL0	CLUSTER4
G2YA92	CLUSTER4
G2YTC4	CLUSTER4
G2YIM1	CLUSTER4
G2XX02	CLUSTER4
G2XVE4	CLUSTER4
G2YSG6	CLUSTER4
G2XRE1	CLUSTER4
G2Y9J4	CLUSTER4
G2YHE3	CLUSTER4
G2YDS3	CLUSTER4
G2YK90	CLUSTER4
G2XRZ4	CLUSTER4
G2XZG5	CLUSTER4
G2XRD3	CLUSTER4
G2YES4	CLUSTER4
G2YK74	CLUSTER4
G2YT20	CLUSTER4
G2Y984	CLUSTER4
G2YD04	CLUSTER4
G2YPM0	CLUSTER4
G2XWI7	CLUSTER4
G2YQI2	CLUSTER4
G2Y793	CLUSTER4
G2YNH0	CLUSTER4
G2Y4U2	CLUSTER4
G2YNR6	CLUSTER4
G2YG03	CLUSTER4
G2YU28	CLUSTER4
G2YHY5	CLUSTER4
LSM8	CLUSTER4
G2XTT9	CLUSTER4
G2XV68	CLUSTER4
G2YC71	CLUSTER4
G2XZK1	CLUSTER4
G2YNC3	CLUSTER4
G2Y7K3	CLUSTER4
G2YRU3	CLUSTER4
G2XV67	CLUSTER4
G2YL28	CLUSTER4
G2YGB4	CLUSTER4
G2XZV5	CLUSTER4
G2XP00	CLUSTER4
G2Y027	CLUSTER4
G2Y777	CLUSTER4
G2XQ58	CLUSTER4
G2YEN1	CLUSTER4
G2XR46	CLUSTER4
G2YPH1	CLUSTER4
G2XT02	CLUSTER4
G2Y800	CLUSTER4
G2YF79	CLUSTER4
G2YEX1	CLUSTER4
G2XMY6	CLUSTER4
G2YIY0	CLUSTER4
G2XS70	CLUSTER4
G2Y1F0	CLUSTER4
G2Y9T6	CLUSTER4
G2Y2V5	CLUSTER4
G2YHS0	CLUSTER4
G2YPQ3	CLUSTER4
G2Y939	CLUSTER4
G2YEI7	CLUSTER4
G2YGG8	CLUSTER4
G2YRT0	CLUSTER4
G2XZR1	CLUSTER4
G2YBL8	CLUSTER4
G2XPV8	CLUSTER4
G2XU06	CLUSTER4
G2YF67	CLUSTER4
G2Y5E6	CLUSTER4
G2YL48	CLUSTER4
G2Y7I0	CLUSTER4
G2XVT6	CLUSTER4
G2YQN4	CLUSTER4
G2YBH1	CLUSTER4
G2Y729	CLUSTER4
G2YI57	CLUSTER4
G2YU25	CLUSTER4
G2XNE7	CLUSTER4
G2YU10	CLUSTER4
G2XXF6	CLUSTER4
G2Y5S6	CLUSTER4
G2XYI7	CLUSTER4
G2YPH4	CLUSTER4
G2Y7E3	CLUSTER4
G2XUJ2	CLUSTER4
G2XZN3	CLUSTER4
G2YC37	CLUSTER4
G2XNR0	CLUSTER4
TRM82	CLUSTER4
G2YL20	CLUSTER4
G2YF25	CLUSTER4
G2XYQ6	CLUSTER4
G2YYA2	CLUSTER4
G2XS37	CLUSTER4
G2Y3R6	CLUSTER4
G2YB21	CLUSTER4
G2YBL7	CLUSTER4
G2YFJ2	CLUSTER4
G2YB56	CLUSTER4
G2XQF0	CLUSTER4
G2XQ66	CLUSTER4
COQ7	CLUSTER4
G2XRJ0	CLUSTER4
G2YUP9	CLUSTER4
G2Y4U8	CLUSTER4
G2XQS4	CLUSTER4
G2YCI7	CLUSTER4
G2XT13	CLUSTER4
G2XS95	CLUSTER4
G2XQX0	CLUSTER4
G2Y586	CLUSTER4
G2YTD2	CLUSTER4
G2YFI9	CLUSTER4
G2Y3P3	CLUSTER4
G2YVC1	CLUSTER4
G2XWI8	CLUSTER4
G2YZP0	CLUSTER4
G2XYN7	CLUSTER4
G2XXP8	CLUSTER4
G2XVL5	CLUSTER4
G2YX23	CLUSTER4
G2YVL2	CLUSTER4
G2XNQ9	CLUSTER4
G2YYH3	CLUSTER4
G2XZJ5	CLUSTER4
G2YHC0	CLUSTER4
G2YWA3	CLUSTER4
G2YYS5	CLUSTER4
G2YXA7	CLUSTER4
G2XYU9	CLUSTER4
G2YJU9	CLUSTER4
G2YFP5	CLUSTER4
G2Y7Y4	CLUSTER4
G2XT45	CLUSTER4
G2YDP9	CLUSTER4
G2Y032	CLUSTER4
G2XQ18	CLUSTER4
G2Y423	CLUSTER4
G2YTZ9	CLUSTER4
G2YTX5	CLUSTER4
G2Y3Y6	CLUSTER4
G2YYF4	CLUSTER4
G2YA27	CLUSTER4
G2XXY7	CLUSTER4
G2YNV5	CLUSTER4
G2Y3B4	CLUSTER4
G2XQH2	CLUSTER4
G2Y2P8	CLUSTER4
G2YQ93	CLUSTER4
G2Y1D5	CLUSTER4
G2YE35	CLUSTER4
G2YDT8	CLUSTER4
G2YFP6	CLUSTER4
G2XXU8	CLUSTER4
G2XTB0	CLUSTER4
G2Y6C8	CLUSTER4
G2YWI7	CLUSTER4
G2XQK3	CLUSTER4
G2XYE6	CLUSTER4
G2XMY7	CLUSTER4
G2XQ56	CLUSTER4
G2XZH2	CLUSTER4
G2Y1I4	CLUSTER4
G2YZ29	CLUSTER4
G2YD28	CLUSTER4
G2XV24	CLUSTER4
G2Y0Z3	CLUSTER4
G2YBU0	CLUSTER4
G2YAA7	CLUSTER4
G2YYT1	CLUSTER4
G2XNY5	CLUSTER4
G2YDG2	CLUSTER4
G2XZ51	CLUSTER4
G2YI90	CLUSTER4
G2Y5G3	CLUSTER4
G2XSY1	CLUSTER4
G2YHU8	CLUSTER4
G2XRK2	CLUSTER4
G2YGV7	CLUSTER4
G2YFK2	CLUSTER4
G2YY23	CLUSTER4
G2Y040	CLUSTER4
G2XZG4	CLUSTER4
G2YEN6	CLUSTER4
G2YPY0	CLUSTER4
G2XVV0	CLUSTER4
cnxG	CLUSTER4
G2YSA4	CLUSTER4
G2YUS6	CLUSTER4
G2YX88	CLUSTER4
G2XPL8	CLUSTER4
G2XP97	CLUSTER4
G2YBK5	CLUSTER4
G2Y826	CLUSTER4
G2YNK2	CLUSTER4
G2XZP3	CLUSTER4
G2YHV5	CLUSTER4
G2YKP3	CLUSTER4
G2Y061	CLUSTER4
G2YV43	CLUSTER4
G2YXL5	CLUSTER4
G2XWU0	CLUSTER4
G2YU91	CLUSTER4
G2YPK2	CLUSTER4
G2YQ98	CLUSTER4
G2Y1D2	CLUSTER4
G2Y9P3	CLUSTER4
G2XR99	CLUSTER4
G2XUS8	CLUSTER4
G2YII9	CLUSTER4
G2YMR3	CLUSTER4
G2YBP7	CLUSTER4
G2YKI5	CLUSTER4
G2Y166	CLUSTER4
G2YR62	CLUSTER4
G2Y2N3	CLUSTER4
G2YV66	CLUSTER4
G2XVC4	CLUSTER4
G2YHS9	CLUSTER4
ERB1	CLUSTER4
G2Y4Z0	CLUSTER4
G2YYH5	CLUSTER4
G2YL13	CLUSTER4
G2YC65	CLUSTER4
G2YUE4	CLUSTER4
G2YTR5	CLUSTER4
G2YW23	CLUSTER4
G2Y3M3	CLUSTER4
G2XSL0	CLUSTER4
G2YE03	CLUSTER4
G2XUY3	CLUSTER4
G2YLD3	CLUSTER4
G2YVS3	CLUSTER4
G2XT67	CLUSTER4
G2YEG5	CLUSTER4
G2YIS9	CLUSTER4
G2Y0C3	CLUSTER4
G2YG04	CLUSTER4
G2YB50	CLUSTER4
G2Y2F3	CLUSTER4
G2Y4Z1	CLUSTER4
G2YMI3	CLUSTER4
G2YAG6	CLUSTER4
G2XSV4	CLUSTER4
G2XSG1	CLUSTER4
G2YBP5	CLUSTER4
G2YN01	CLUSTER4
G2YQZ1	CLUSTER4
G2XRQ6	CLUSTER4
G2YFS4	CLUSTER4
G2XWZ1	CLUSTER4
G2YFI6	CLUSTER4
G2Y4Q8	CLUSTER4
G2YHY3	CLUSTER4
G2YTJ7	CLUSTER4
G2YNM7	CLUSTER4
G2YYJ1	CLUSTER4
G2Y0K8	CLUSTER4
G2YQF4	CLUSTER4
G2XNC4	CLUSTER4
G2YIA8	CLUSTER4
G2XQ14	CLUSTER4
G2YXK7	CLUSTER4
G2Y4U4	CLUSTER4
G2YSN1	CLUSTER4
G2YQG0	CLUSTER4
G2YWL3	CLUSTER4
G2YCI8	CLUSTER4
G2YYS4	CLUSTER4
G2YDR1	CLUSTER4
G2YM82	CLUSTER4
G2YH65	CLUSTER4
G2YLR3	CLUSTER4
G2YIV8	CLUSTER4
G2YS85	CLUSTER4
G2XT46	CLUSTER4
G2YJV0	CLUSTER4
G2YTK6	CLUSTER4
G2YRY0	CLUSTER4
G2Y6M9	CLUSTER4
G2YC67	CLUSTER4
G2YN45	CLUSTER4
G2YW05	CLUSTER4
G2YPT9	CLUSTER4
G2XUE9	CLUSTER4
G2XU47	CLUSTER4
G2Y3L7	CLUSTER4
G2YD71	CLUSTER4
G2XVW1	CLUSTER4
G2YTE4	CLUSTER4
G2YZC4	CLUSTER4
G2YWA2	CLUSTER4
G2Y0X5	CLUSTER4
G2YRQ1	CLUSTER4
G2XV22	CLUSTER4
G2YBQ1	CLUSTER4
G2YX32	CLUSTER4
G2Y4L9	CLUSTER4
G2Y6S8	CLUSTER4
G2XUK8	CLUSTER4
G2YZ82	CLUSTER4
G2XNV2	CLUSTER4
G2YL69	CLUSTER4
G2YLD9	CLUSTER4
G2YKL9	CLUSTER4
G2XU00	CLUSTER4
G2YQX1	CLUSTER4
G2Y2I8	CLUSTER4
G2YF68	CLUSTER4
G2YNM4	CLUSTER4
G2YAT4	CLUSTER4
G2YJ98	CLUSTER4
G2XUA3	CLUSTER4
G2XTF9	CLUSTER4
G2YMS8	CLUSTER4
G2XU58	CLUSTER4
G2Y374	CLUSTER4
G2XUS3	CLUSTER4
G2Y3U6	CLUSTER4
G2XQ32	CLUSTER4
G2YJF3	CLUSTER5
G2YZ81	CLUSTER5
G2Y901	CLUSTER5
G2YJD2	CLUSTER5
G2Y601	CLUSTER5
G2Y7X9	CLUSTER5
G2Y8J0	CLUSTER5
G2YCN4	CLUSTER5
G2Y7L2	CLUSTER5
G2XR77	CLUSTER5
G2Y8P4	CLUSTER5
G2Y1N3	CLUSTER5
G2Y3G4	CLUSTER5
G2Y246	CLUSTER5
G2YIB9	CLUSTER5
G2YZB2	CLUSTER5
G2YWG5	CLUSTER5
G2XX66	CLUSTER5
G2Y778	CLUSTER5
G2XTN6	CLUSTER5
G2YZB0	CLUSTER5
G2YJW8	CLUSTER5
R7R2S4	CLUSTER5
MED8	CLUSTER5
G2YGG9	CLUSTER5
G2YU77	CLUSTER5
G2XNP1	CLUSTER5
G2XZQ0	CLUSTER5
G2XT87	CLUSTER5
G2YI48	CLUSTER5
G2Y4C9	CLUSTER5
G2YDK3	CLUSTER5
G2YU79	CLUSTER5
G2Y9E2	CLUSTER5
LSM1	CLUSTER5
G2YYM0	CLUSTER5
G2Y9Q3	CLUSTER5
G2YNE2	CLUSTER5
G2Y6F4	CLUSTER5
G2XTQ9	CLUSTER5
G2YVV2	CLUSTER5
G2YMS7	CLUSTER5
G2YY42	CLUSTER5
G2XSM8	CLUSTER5
G2YC05	CLUSTER5
G2XY88	CLUSTER5
G2Y297	CLUSTER5
G2XX18	CLUSTER5
G2XYE1	CLUSTER5
G2YRS0	CLUSTER5
G2YRE2	CLUSTER5
G2XNY8	CLUSTER5
G2Y3D5	CLUSTER5
G2YYU2	CLUSTER5
G2YS61	CLUSTER5
G2YHP4	CLUSTER5
G2Y640	CLUSTER5
G2YKI1	CLUSTER5
G2XSM5	CLUSTER5
G2YQA6	CLUSTER5
G2XSS5	CLUSTER5
G2YDG3	CLUSTER5
G2YMJ6	CLUSTER5
G2YMA6	CLUSTER5
G2YQY6	CLUSTER5
G2YVW3	CLUSTER5
USB1	CLUSTER5
G2YN43	CLUSTER5
G2XRY4	CLUSTER5
G2Y8F9	CLUSTER5
G2YIV2	CLUSTER5
G2YKM6	CLUSTER5
G2Y3X5	CLUSTER5
G2Y1T1	CLUSTER5
G2YRB4	CLUSTER5
G2YAV5	CLUSTER5
G2Y2F1	CLUSTER5
G2YAR8	CLUSTER5
G2YNP6	CLUSTER5
G2XY27	CLUSTER5
G2YID1	CLUSTER5
G2YUY8	CLUSTER5
G2Y9Z0	CLUSTER5
G2YWV4	CLUSTER5
G2YFG3	CLUSTER5
G2YFR8	CLUSTER5
G2YT14	CLUSTER5
G2YI10	CLUSTER5
G2YPQ4	CLUSTER5
G2YUB2	CLUSTER5
G2Y2G9	CLUSTER5
G2Y8K5	CLUSTER5
G2YD66	CLUSTER5
G2Y323	CLUSTER5
G2YGT3	CLUSTER5
G2Y2Y0	CLUSTER5
G2YHZ9	CLUSTER5
DRE2	CLUSTER5
G2XRB6	CLUSTER5
G2YKF3	CLUSTER5
G2YID7	CLUSTER5
G2YTA0	CLUSTER5
G2XRB2	CLUSTER5
G2XZ11	CLUSTER5
G2YH49	CLUSTER5
G2YMZ1	CLUSTER5
G2YAF6	CLUSTER5
G2XZM4	CLUSTER5
G2YDK6	CLUSTER5
G2XZY2	CLUSTER5
G2YC07	CLUSTER5
G2Y0P4	CLUSTER5
COQ5	CLUSTER5
G2XVW2	CLUSTER5
G2Y2J6	CLUSTER5
G2XNI4	CLUSTER5
G2Y395	CLUSTER5
G2XZS9	CLUSTER5
G2XRR2	CLUSTER5
G2YKP2	CLUSTER5
G2YNJ2	CLUSTER5
G2Y060	CLUSTER5
G2YUN8	CLUSTER5
G2XUR3	CLUSTER5
G2YPU1	CLUSTER5
G2Y4E2	CLUSTER5
G2YDM4	CLUSTER5
G2XZM3	CLUSTER5
G2Y611	CLUSTER5
G2Y7B1	CLUSTER5
G2Y460	CLUSTER5
G2XWA0	CLUSTER5
G2Y5Q9	CLUSTER5
G2Y0Q8	CLUSTER5
G2Y2H6	CLUSTER5
G2Y191	CLUSTER5
G2YXJ0	CLUSTER5
G2YPW2	CLUSTER5
G2XY30	CLUSTER5
G2XZD1	CLUSTER5
G2Y652	CLUSTER5
G2YEI3	CLUSTER5
G2YX63	CLUSTER5
G2XW21	CLUSTER5
G2Y0A8	CLUSTER5
G2XYH3	CLUSTER5
G2YAB7	CLUSTER5
G2Y3V5	CLUSTER5
G2Y306	CLUSTER5
G2Y2M8	CLUSTER5
G2YHH5	CLUSTER5
G2YGR0	CLUSTER5
G2Y6Z4	CLUSTER5
G2Y2J4	CLUSTER5
G2YBW3	CLUSTER5
G2YXG5	CLUSTER5
G2YDD5	CLUSTER5
G2XVE5	CLUSTER5
G2YLI3	CLUSTER5
G2Y8Z8	CLUSTER5
G2Y1L8	CLUSTER5
G2YK01	CLUSTER5
G2YAM7	CLUSTER5
G2YF76	CLUSTER5
G2YH18	CLUSTER5
G2YJY7	CLUSTER5
G2YPW5	CLUSTER5
G2YY70	CLUSTER5
G2Y3Z0	CLUSTER5
G2YLX5	CLUSTER5
G2XNT7	CLUSTER5
G2YW00	CLUSTER5
G2XQH9	CLUSTER5
G2YJ01	CLUSTER5
G2XNT6	CLUSTER5
G2YLB1	CLUSTER5
G2YAF4	CLUSTER5
G2YVX5	CLUSTER5
G2XT40	CLUSTER5
G2Y7W2	CLUSTER5
G2Y653	CLUSTER5
G2YW50	CLUSTER5
G2YM20	CLUSTER5
G2YJJ1	CLUSTER5
cyn1	CLUSTER5
G2XRJ4	CLUSTER5
G2Y8F7	CLUSTER5
G2XND0	CLUSTER5
G2YCP9	CLUSTER5
G2YCF4	CLUSTER5
G2Y0L0	CLUSTER5
G2XQJ7	CLUSTER5
G2XV85	CLUSTER5
G2YZN5	CLUSTER5
G2YXT0	CLUSTER5
G2Y2K9	CLUSTER5
G2YFJ8	CLUSTER5
G2Y7S0	CLUSTER5
G2Y2H5	CLUSTER5
G2YC74	CLUSTER5
G2YUY7	CLUSTER5
G2Y921	CLUSTER5
G2Y6I6	CLUSTER5
G2YPY5	CLUSTER5
G2XZ68	CLUSTER5
G2YH84	CLUSTER5
G2YLW8	CLUSTER5
G2Y3V1	CLUSTER5
G2Y805	CLUSTER5
G2YQU5	CLUSTER5
G2YH94	CLUSTER5
G2XZI7	CLUSTER5
G2YJM7	CLUSTER5
G2Y0P2	CLUSTER5
G2YQJ3	CLUSTER5
G2YIC5	CLUSTER5
G2YKT8	CLUSTER5
G2YQK8	CLUSTER5
G2YI09	CLUSTER6
G2Y9Y9	CLUSTER6
G2XNH6	CLUSTER6
G2YAD8	CLUSTER6
G2YU53	CLUSTER6
G2Y7Z4	CLUSTER6
G2XPA0	CLUSTER6
G2YWH8	CLUSTER6
G2XZI6	CLUSTER6
G2YXA0	CLUSTER6
G2YIB6	CLUSTER6
G2YXT1	CLUSTER6
G2XNF0	CLUSTER6
G2Y9Z6	CLUSTER6
G2XUZ1	CLUSTER6
G2YX91	CLUSTER6
G2YVV0	CLUSTER6
G2YU69	CLUSTER6
G2YC15	CLUSTER6
G2Y8J7	CLUSTER6
G2Y1T2	CLUSTER6
G2YMW3	CLUSTER6
G2YR00	CLUSTER6
G2YM67	CLUSTER6
G2YZ93	CLUSTER6
G2Y245	CLUSTER6
G2YBK7	CLUSTER6
G2YTI8	CLUSTER6
G2YLH8	CLUSTER6
R7R259	CLUSTER6
G2YLG9	CLUSTER6
G2Y0J5	CLUSTER6
G2YY33	CLUSTER6
G2XV56	CLUSTER6
G2YAM4	CLUSTER6
G2YGN4	CLUSTER6
G2YMU0	CLUSTER6
G2YY57	CLUSTER6
G2Y5G5	CLUSTER6
G2Y2Q1	CLUSTER6
G2Y0R1	CLUSTER6
G2XNM4	CLUSTER6
G2YQ80	CLUSTER6
G2YFP2	CLUSTER6
G2YMI6	CLUSTER6
G2Y2K0	CLUSTER6
G2XPD3	CLUSTER6
G2XVA6	CLUSTER6
G2XS52	CLUSTER6
G2Y1Z0	CLUSTER6
G2YQD7	CLUSTER6
G2YKV5	CLUSTER6
COQ3	CLUSTER6
G2XW00	CLUSTER6
G2YZH3	CLUSTER6
G2Y227	CLUSTER6
G2YMJ3	CLUSTER6
G2Y038	CLUSTER6
G2YY47	CLUSTER6
G2YB29	CLUSTER6
G2YKQ1	CLUSTER6
G2XZ27	CLUSTER6
G2YH08	CLUSTER6
G2XUL7	CLUSTER6
G2YJZ9	CLUSTER6
G2YKJ3	CLUSTER6
G2YIH4	CLUSTER6
G2XRD4	CLUSTER6
G2YBJ5	CLUSTER6
G2XRJ9	CLUSTER6
R7R368	CLUSTER6
G2XWK9	CLUSTER6
G2XUB9	CLUSTER6
G2XRD1	CLUSTER6
G2YQU4	CLUSTER6
G2Y626	CLUSTER6
G2Y5Y9	CLUSTER6
G2XZT8	CLUSTER6
G2YRS9	CLUSTER6
G2YUV3	CLUSTER6
G2Y6M8	CLUSTER6
G2XNZ4	CLUSTER6
G2YDG0	CLUSTER6
G2Y5H9	CLUSTER6
G2XY83	CLUSTER6
G2YEX2	CLUSTER6
G2YIM0	CLUSTER6
G2XYK3	CLUSTER6
G2YQ97	CLUSTER6
G2XXV0	CLUSTER6
G2YTK4	CLUSTER6
G2Y8F4	CLUSTER6
G2YIN5	CLUSTER6
G2YHW6	CLUSTER6
G2YAF8	CLUSTER6
G2YJ67	CLUSTER6
G2YQT7	CLUSTER6
G2YQK6	CLUSTER6
G2XNV4	CLUSTER6
G2YP97	CLUSTER6
G2YRD3	CLUSTER6
G2XNQ7	CLUSTER6
G2YV18	CLUSTER6
G2YBE4	CLUSTER6
G2YFS1	CLUSTER6
G2YCZ8	CLUSTER6
G2Y469	CLUSTER6
G2YW93	CLUSTER6
G2YHR0	CLUSTER6
G2YIM5	CLUSTER6
G2YCX9	CLUSTER6
G2YRL9	CLUSTER6
G2YE96	CLUSTER6
G2Y8V4	CLUSTER6
G2YCI5	CLUSTER6
G2YNJ5	CLUSTER6
G2YWA1	CLUSTER6
G2XU15	CLUSTER6
G2XR40	CLUSTER6
G2YPL6	CLUSTER6
G2Y2T7	CLUSTER6
G2XPP4	CLUSTER6
G2XUX0	CLUSTER6
G2XPY3	CLUSTER6
G2XRI2	CLUSTER6
G2Y4F5	CLUSTER6
G2Y4Q9	CLUSTER6
G2YLE7	CLUSTER6
G2XSZ1	CLUSTER6
G2Y142	CLUSTER6
G2YZN2	CLUSTER6
G2XZE5	CLUSTER6
G2YCG8	CLUSTER6
G2YCM2	CLUSTER6
G2YNA0	CLUSTER6
G2XZA1	CLUSTER6
G2XW49	CLUSTER6
G2Y9N1	CLUSTER6
G2XRG3	CLUSTER6
G2YB30	CLUSTER6
G2XQX4	CLUSTER6
G2Y419	CLUSTER6
G2YHN8	CLUSTER6
G2XQ23	CLUSTER6
G2YU04	CLUSTER6
G2YTS8	CLUSTER6
G2YYX5	CLUSTER6
G2XT12	CLUSTER6
G2YHV2	CLUSTER6
G2YRU4	CLUSTER6
G2Y4Y9	CLUSTER6
G2YFT8	CLUSTER6
G2XVW3	CLUSTER6
G2YB39	CLUSTER6
G2XUP1	CLUSTER7
G2XSV1	CLUSTER7
G2XN33	CLUSTER7
G2Y9V7	CLUSTER7
G2YJG3	CLUSTER7
G2Y8Y5	CLUSTER7
G2XTC3	CLUSTER7
G2YJA4	CLUSTER7
G2XXL8	CLUSTER7
G2YFJ0	CLUSTER7
G2XUV9	CLUSTER7
G2XVJ3	CLUSTER7
G2YLB0	CLUSTER7
G2XT82	CLUSTER7
G2YK95	CLUSTER7
G2YPF4	CLUSTER7
G2XXR8	CLUSTER7
G2YBE5	CLUSTER7
G2Y457	CLUSTER7
G2YV48	CLUSTER7
G2XZL6	CLUSTER7
G2XPL9	CLUSTER7
G2XY09	CLUSTER7
G2YN41	CLUSTER7
G2YLV4	CLUSTER7
G2YM95	CLUSTER7
G2Y4B2	CLUSTER7
G2Y285	CLUSTER7
G2XST3	CLUSTER7
G2YHF7	CLUSTER7
G2YYV1	CLUSTER7
G2YSD0	CLUSTER7
G2YQM0	CLUSTER7
G2Y633	CLUSTER7
G2YHW4	CLUSTER7
G2YK58	CLUSTER7
G2Y7M0	CLUSTER7
G2YZD0	CLUSTER7
G2YXT5	CLUSTER7
G2Y5G8	CLUSTER7
G2YWC0	CLUSTER7
G2YQI7	CLUSTER7
G2Y7Z6	CLUSTER7
G2YJS4	CLUSTER7
G2YXS8	CLUSTER7
G2Y1I8	CLUSTER7
G2Y6I2	CLUSTER7
G2YAV1	CLUSTER7
G2Y3F1	CLUSTER7
G2Y3H5	CLUSTER7
G2XT57	CLUSTER7
G2YJS9	CLUSTER7
G2XSZ6	CLUSTER7
G2YQF2	CLUSTER7
G2YVR5	CLUSTER7
G2YSF9	CLUSTER7
G2YHN0	CLUSTER7
G2XTZ3	CLUSTER7
G2YJR2	CLUSTER7
G2YK37	CLUSTER7
G2YIJ4	CLUSTER7
G2YMQ9	CLUSTER7
G2YPB0	CLUSTER7
G2YQS6	CLUSTER7
G2YK49	CLUSTER7
G2XZB4	CLUSTER7
G2XNR2	CLUSTER7
G2YVA9	CLUSTER7
G2YEK2	CLUSTER7
G2YCZ2	CLUSTER7
G2Y0U0	CLUSTER7
G2YIY9	CLUSTER7
G2YVW4	CLUSTER7
G2Y503	CLUSTER7
G2YI22	CLUSTER7
G2Y4B3	CLUSTER7
G2YDM6	CLUSTER7
G2Y3H4	CLUSTER7
TRM5	CLUSTER7
G2YZH7	CLUSTER7
G2XS41	CLUSTER7
G2XTY7	CLUSTER7
G2Y941	CLUSTER7
G2YKB1	CLUSTER7
G2YSP2	CLUSTER7
G2XY90	CLUSTER7
G2Y3L3	CLUSTER7
G2YQ89	CLUSTER7
G2XSV5	CLUSTER7
G2XPW2	CLUSTER7
G2YES7	CLUSTER7
G2YTK5	CLUSTER7
G2Y5Q5	CLUSTER7
G2YFJ3	CLUSTER7
G2YIT8	CLUSTER7
G2YK02	CLUSTER7
G2Y0R8	CLUSTER7
G2YJR4	CLUSTER7
G2YCT7	CLUSTER7
G2Y305	CLUSTER7
G2YNY1	CLUSTER7
G2Y1D3	CLUSTER7
G2YHX3	CLUSTER7
G2Y7I9	CLUSTER7
G2XS39	CLUSTER7
G2YT07	CLUSTER7
G2XYJ3	CLUSTER7
G2XSM0	CLUSTER7
G2YAZ9	CLUSTER7
G2Y6F9	CLUSTER7
G2YT21	CLUSTER7
G2XN89	CLUSTER7
G2YJ62	CLUSTER7
G2YLX0	CLUSTER7
G2YGI5	CLUSTER7
G2YCE7	CLUSTER7
G2YYZ7	CLUSTER7
G2YCE6	CLUSTER7
G2XYE7	CLUSTER7
G2XQ62	CLUSTER7
G2YD26	CLUSTER7
G2YR12	CLUSTER7
G2XU65	CLUSTER7
G2YTI5	CLUSTER7
G2XTC4	CLUSTER7
G2YCN7	CLUSTER7
G2YSN5	CLUSTER7
R7R267	CLUSTER7
G2YA00	CLUSTER7
G2YN49	CLUSTER7
G2YFP3	CLUSTER7
G2YXK1	CLUSTER8
G2YCS1	CLUSTER8
G2XTY4	CLUSTER8
G2YW73	CLUSTER8
G2YQJ6	CLUSTER8
G2Y6B5	CLUSTER8
G2XXL3	CLUSTER8
G2YTZ0	CLUSTER8
G2YD47	CLUSTER8
G2Y2U5	CLUSTER8
G2YNL3	CLUSTER8
G2XRU2	CLUSTER8
G2YGK4	CLUSTER8
G2YZF1	CLUSTER8
G2YFD6	CLUSTER8
G2YM36	CLUSTER8
G2Y7E2	CLUSTER8
G2XWG6	CLUSTER8
G2YPF6	CLUSTER8
G2YN40	CLUSTER8
G2YYL7	CLUSTER8
G2YPM3	CLUSTER8
G2YYT2	CLUSTER8
G2Y8R8	CLUSTER8
G2YYJ2	CLUSTER8
G2XQD6	CLUSTER8
G2Y3B5	CLUSTER8
G2XRE7	CLUSTER8
G2YSC5	CLUSTER8
MRI1	CLUSTER8
G2YY28	CLUSTER8
G2Y4D5	CLUSTER8
G2YBK9	CLUSTER8
G2YCH5	CLUSTER8
G2Y7D4	CLUSTER8
G2YTZ4	CLUSTER8
G2YZM3	CLUSTER8
G2YML3	CLUSTER8
G2Y819	CLUSTER8
G2YGX9	CLUSTER8
G2YWW9	CLUSTER8
G2YD83	CLUSTER8
G2YHH3	CLUSTER8
G2Y717	CLUSTER8
G2YGM2	CLUSTER8
G2YS24	CLUSTER8
G2XP93	CLUSTER8
G2YIA7	CLUSTER8
G2YWD3	CLUSTER8
G2Y4X1	CLUSTER8
G2Y4X3	CLUSTER8
G2YXM5	CLUSTER8
G2YD81	CLUSTER8
G2XV72	CLUSTER8
G2XN77	CLUSTER8
G2Y0M8	CLUSTER8
G2YCS3	CLUSTER8
G2XRT1	CLUSTER8
G2YZG5	CLUSTER8
G2Y2S6	CLUSTER8
G2YI43	CLUSTER8
RPS1	CLUSTER8
G2YZC3	CLUSTER8
G2XN67	CLUSTER8
G2YAT7	CLUSTER8
G2Y454	CLUSTER8
G2XX64	CLUSTER8
RPS0	CLUSTER8
G2YC20	CLUSTER8
G2YG26	CLUSTER8
G2Y2B1	CLUSTER8
G2YRT4	CLUSTER8
G2XYV1	CLUSTER8
G2Y3J6	CLUSTER8
atg7	CLUSTER8
G2Y2H7	CLUSTER8
G2YMC8	CLUSTER8
G2YYB0	CLUSTER8
G2XSI1	CLUSTER8
G2Y3E1	CLUSTER8
G2XNT5	CLUSTER8
G2YQA4	CLUSTER8
G2XQL1	CLUSTER8
G2XNW2	CLUSTER8
G2YB15	CLUSTER8
G2Y7N2	CLUSTER8
G2YVK2	CLUSTER8
G2YUU6	CLUSTER8
G2YRY6	CLUSTER8
G2XZY6	CLUSTER8
G2YH88	CLUSTER8
G2YCM6	CLUSTER8
G2Y4D1	CLUSTER8
G2YX59	CLUSTER8
G2YTU0	CLUSTER8
R7R0K6	CLUSTER8
G2Y7E5	CLUSTER8
G2Y8L6	CLUSTER8
G2YFY2	CLUSTER8
G2YWZ8	CLUSTER8
G2XSM1	CLUSTER8
G2XVH6	CLUSTER8
G2Y7A4	CLUSTER8
G2XQH4	CLUSTER8
G2YKH5	CLUSTER8
G2Y9G9	CLUSTER8
G2YS60	CLUSTER8
G2YK72	CLUSTER8
G2YXR2	CLUSTER8
G2YT94	CLUSTER8
G2YKH0	CLUSTER8
G2YUW4	CLUSTER8
G2YY56	CLUSTER8
G2XQQ6	CLUSTER8
G2YD11	CLUSTER8
G2YIE5	CLUSTER8
G2YBV4	CLUSTER8
G2YBV3	CLUSTER8
G2YKA0	CLUSTER8
AAH1	CLUSTER8
G2XXF1	CLUSTER8
G2YAD7	CLUSTER8
G2XVA7	CLUSTER8
G2XYA7	CLUSTER8
G2YS26	CLUSTER8
G2XRI3	CLUSTER8
G2XQE0	CLUSTER8
G2XSN8	CLUSTER8
G2YD44	CLUSTER8
G2XTQ4	CLUSTER8
G2Y8B7	CLUSTER8
G2YJR1	CLUSTER8
G2YLU1	CLUSTER8
G2Y158	CLUSTER8
G2XT08	CLUSTER8
G2YSX6	CLUSTER8
G2YWW7	CLUSTER8
G2XUX1	CLUSTER8
G2YVY0	CLUSTER8
G2YKN9	CLUSTER8
G2YJA3	CLUSTER8
G2YRP8	CLUSTER8
G2YBC3	CLUSTER8
G2YP42	CLUSTER8
G2Y2I2	CLUSTER8
G2YUK8	CLUSTER8
G2YKG9	CLUSTER8
G2Y1T3	CLUSTER8
G2XUT6	CLUSTER8
G2YVW5	CLUSTER8
G2YMV0	CLUSTER8
G2XQL7	CLUSTER8
SEY1	CLUSTER8
G2YCI2	CLUSTER8
G2Y2E1	CLUSTER8
G2XPD2	CLUSTER8
G2Y0Z5	CLUSTER8
G2XXA6	CLUSTER8
G2XPZ0	CLUSTER8
G2Y4A4	CLUSTER8
G2YDR3	CLUSTER8
G2YN17	CLUSTER8
G2Y2W4	CLUSTER8
G2Y884	CLUSTER8
G2Y646	CLUSTER8
G2Y3A5	CLUSTER8
G2YMJ9	CLUSTER8
G2YRP9	CLUSTER8
G2YS32	CLUSTER8
G2XNF1	CLUSTER8
G2XYW7	CLUSTER8
G2YEN0	CLUSTER8
G2YS14	CLUSTER8
G2YLD8	CLUSTER8
MEF1	CLUSTER8
G2XWR1	CLUSTER8
G2YBZ3	CLUSTER8
G2YHR6	CLUSTER8
TIF34	CLUSTER8
G2XYV8	CLUSTER8
G2YW89	CLUSTER8
G2Y0E7	CLUSTER8
G2Y9U5	CLUSTER8
G2YMN2	CLUSTER8
G2XQ67	CLUSTER8
G2Y0I2	CLUSTER8
G2YG75	CLUSTER8
G2YGR9	CLUSTER8
G2XWJ7	CLUSTER8
G2YEA0	CLUSTER8
G2XYH5	CLUSTER8
G2YGV9	CLUSTER8
G2XPW6	CLUSTER8
G2XN83	CLUSTER8
G2YGS0	CLUSTER8
G2YR04	CLUSTER8
R7R399	CLUSTER8
G2XVD8	CLUSTER8
G2YXG2	CLUSTER8
G2Y4X4	CLUSTER8
G2YJM5	CLUSTER8
G2XNJ8	CLUSTER8
G2Y9Z4	CLUSTER8
G2YKH4	CLUSTER8
G2YK57	CLUSTER8
G2YWD8	CLUSTER8
G2YA96	CLUSTER8
G2YQ79	CLUSTER8
G2YDN4	CLUSTER8
G2YX74	CLUSTER8
G2YBK6	CLUSTER8
ALA1	CLUSTER8
G2Y122	CLUSTER8
G2YEA1	CLUSTER8
G2Y4A3	CLUSTER8
G2Y7D3	CLUSTER8
G2YG19	CLUSTER8
G2YQK5	CLUSTER8
G2YB94	CLUSTER8
G2YGC2	CLUSTER8
G2YGM1	CLUSTER8
G2Y825	CLUSTER8
G2YWH9	CLUSTER8
G2YNN0	CLUSTER8
G2YI54	CLUSTER8
G2YPN8	CLUSTER8
G2YAW7	CLUSTER8
G2YEY4	CLUSTER8
G2YAE5	CLUSTER8
G2YGW3	CLUSTER8
G2YEU1	CLUSTER8
G2YC49	CLUSTER8
G2Y093	CLUSTER8
G2XZ24	CLUSTER8
G2YTH6	CLUSTER8
G2YL85	CLUSTER8
G2Y7J4	CLUSTER8
G2YY64	CLUSTER8
G2YCM7	CLUSTER8
G2XYM3	CLUSTER8
G2YUC1	CLUSTER8
G2XWP3	CLUSTER8
G2XSQ9	CLUSTER8
G2YR24	CLUSTER9
G2Y502	CLUSTER9
G2XUD1	CLUSTER9
G2XWV9	CLUSTER9
G2XSU7	CLUSTER9
R7R2W4	CLUSTER9
G2XZU0	CLUSTER9
G2YCC2	CLUSTER9
G2XRU1	CLUSTER9
G2XYU0	CLUSTER9
G2YN47	CLUSTER9
G2XQY4	CLUSTER9
G2Y716	CLUSTER9
G2YGY2	CLUSTER9
G2XPY7	CLUSTER9
G2Y563	CLUSTER9
G2YAM5	CLUSTER9
G2XPY2	CLUSTER9
G2Y7L3	CLUSTER9
G2XQJ9	CLUSTER9
G2YUJ2	CLUSTER9
G2YHA8	CLUSTER9
G2YEJ0	CLUSTER9
G2YBN8	CLUSTER9
G2Y785	CLUSTER9
G2YIE3	CLUSTER9
G2Y0J7	CLUSTER9
G2XTN3	CLUSTER9
G2Y7P9	CLUSTER9
G2Y5M2	CLUSTER9
G2YQR7	CLUSTER9
G2XZ60	CLUSTER9
G2YHI1	CLUSTER9
G2XNM3	CLUSTER9
G2XPG6	CLUSTER9
G2XSX4	CLUSTER9
G2YW91	CLUSTER9
G2YHH6	CLUSTER9
R7QZE0	CLUSTER9
G2YKP6	CLUSTER9
R7R3A0	CLUSTER9
G2Y8B6	CLUSTER9
G2YSV0	CLUSTER9
G2YZD4	CLUSTER9
G2YL30	CLUSTER9
G2YXG7	CLUSTER9
G2YIU3	CLUSTER9
G2YP99	CLUSTER9
G2YW01	CLUSTER9
G2YBU7	CLUSTER9
G2Y6Z1	CLUSTER9
G2YHG0	CLUSTER9
G2YS05	CLUSTER9
G2YHH4	CLUSTER9
G2Y7Q2	CLUSTER9
G2YC75	CLUSTER9
G2YW56	CLUSTER9
G2YU02	CLUSTER9
G2Y156	CLUSTER9
G2Y9K5	CLUSTER9
G2XTC0	CLUSTER9
G2XZN2	CLUSTER9
G2XZN5	CLUSTER9
G2YPJ9	CLUSTER9
G2XZN6	CLUSTER9
G2YGW7	CLUSTER9
G2Y488	CLUSTER9
G2YXB6	CLUSTER9
G2Y6D6	CLUSTER9
G2YHE4	CLUSTER9
G2YCC1	CLUSTER9
G2YQ37	CLUSTER9
G2YDD2	CLUSTER9
G2YEW6	CLUSTER9
G2Y2D4	CLUSTER9
G2YDT4	CLUSTER9
G2XZB0	CLUSTER9
G2Y4C1	CLUSTER9
G2XRA9	CLUSTER9
TIF35	CLUSTER9
G2YLR4	CLUSTER9
G2XVT9	CLUSTER9
G2Y9Q4	CLUSTER9
G2YQM5	CLUSTER9
G2Y505	CLUSTER9
G2Y5P9	CLUSTER9
G2XS80	CLUSTER9
G2YYL3	CLUSTER9
G2YLZ9	CLUSTER9
G2XU51	CLUSTER9
G2YA06	CLUSTER9
G2Y5Q0	CLUSTER9
G2Y070	CLUSTER9
G2YHG6	CLUSTER9
G2YFN8	CLUSTER9
G2YPN9	CLUSTER9
G2Y776	CLUSTER9
G2YB02	CLUSTER9
G2YB57	CLUSTER9
G2Y868	CLUSTER9
G2Y334	CLUSTER9
G2YCD1	CLUSTER9
G2Y517	CLUSTER9
G2YY48	CLUSTER9
G2YX33	CLUSTER9
G2Y7L4	CLUSTER9
G2YBM0	CLUSTER9
G2YUQ0	CLUSTER9
G2Y0V2	CLUSTER9
G2XSQ8	CLUSTER9
G2Y0G8	CLUSTER9
G2XWH1	CLUSTER9
G2XVH5	CLUSTER9
G2XZL7	CLUSTER9
G2YQ23	CLUSTER9
G2Y0Y9	CLUSTER9
G2YI51	CLUSTER9
ALG13	CLUSTER9
G2YRS2	CLUSTER9
G2Y6D3	CLUSTER9
G2YMH7	CLUSTER9
G2XSR2	CLUSTER9
G2XXN3	CLUSTER9
G2XTL1	CLUSTER9
G2YA80	CLUSTER9
G2YEY5	CLUSTER9
G2YTP5	CLUSTER9
G2YWK2	CLUSTER9
G2YQE7	CLUSTER9
G2YNW3	CLUSTER9
G2YUM6	CLUSTER9
G2YWN1	CLUSTER9
G2Y7Y2	CLUSTER9
G2YUS5	CLUSTER9
G2YKL7	CLUSTER9
G2YEU0	CLUSTER9
G2Y663	CLUSTER9
G2XYF6	CLUSTER9
G2YND3	CLUSTER9
G2YT71	CLUSTER9
G2YJ04	CLUSTER9
G2Y0J6	CLUSTER9
G2YVE4	CLUSTER9
G2Y5A9	CLUSTER9
G2Y711	CLUSTER9
G2Y654	CLUSTER9
G2XNL3	CLUSTER9
G2XN64	CLUSTER9
G2YW20	CLUSTER9
G2YST2	CLUSTER9
G2Y2B2	CLUSTER9
G2XPL0	CLUSTER9
G2YTE8	CLUSTER9
G2Y167	CLUSTER9
G2YKS8	CLUSTER9
G2Y225	CLUSTER9
G2YC19	CLUSTER9
G2XQS1	CLUSTER9
G2XQK5	CLUSTER9
G2YSU2	CLUSTER9
G2YH68	CLUSTER9
G2Y6I0	CLUSTER9
G2YQ24	CLUSTER9
G2YWV0	CLUSTER9
G2XRT0	CLUSTER9
G2XNY2	CLUSTER9
G2Y8U5	CLUSTER9
G2XTC7	CLUSTER9
G2YKJ7	CLUSTER9
G2YNY7	CLUSTER9
G2XN68	CLUSTER9
G2Y1R9	CLUSTER10
G2YI59	CLUSTER10
G2XW60	CLUSTER10
G2Y873	CLUSTER10
G2Y5C6	CLUSTER10
G2YA28	CLUSTER10
G2YFV4	CLUSTER10
G2YFR7	CLUSTER10
NOP7	CLUSTER10
G2YMH2	CLUSTER10
G2XUQ8	CLUSTER10
G2YST5	CLUSTER10
G2Y658	CLUSTER10
G2XXN8	CLUSTER10
G2YBT5	CLUSTER10
G2YEH9	CLUSTER10
G2YWY6	CLUSTER10
G2XWL3	CLUSTER10
G2XSI4	CLUSTER10
G2YRE3	CLUSTER10
G2YQY0	CLUSTER10
G2Y025	CLUSTER10
G2XUT4	CLUSTER10
G2YPM5	CLUSTER10
G2XRM8	CLUSTER10
G2YE47	CLUSTER10
G2XWF8	CLUSTER10
G2Y9W8	CLUSTER10
G2Y2M9	CLUSTER10
G2Y107	CLUSTER10
G2XQU0	CLUSTER10
G2XYH2	CLUSTER10
G2YCS6	CLUSTER10
G2XWD2	CLUSTER10
G2XVL6	CLUSTER10
G2XYW1	CLUSTER10
G2YLG8	CLUSTER10
G2Y0H0	CLUSTER10
G2YZ11	CLUSTER10
G2YBY7	CLUSTER10
G2XQ57	CLUSTER10
G2XVJ7	CLUSTER10
G2YA53	CLUSTER10
G2Y708	CLUSTER10
G2YKD9	CLUSTER10
G2YEC6	CLUSTER10
G2YTH0	CLUSTER10
G2YVH1	CLUSTER10
G2XQM3	CLUSTER10
G2XUW3	CLUSTER10
G2YPN4	CLUSTER10
G2XVI9	CLUSTER10
G2XT97	CLUSTER10
[truncated: 1,335 more rows]

## Sheet: cluster names
		From	Entry	Protein names
G2YUI2	CLUSTER1	G2YUI2	G2YUI2	Similar to S1/P1 nuclease
G2XSX2	CLUSTER1	G2XSX2	G2XSX2	Urease (EC 3.5.1.5) (Urea amidohydrolase)
G2YZF8	CLUSTER1	G2YZF8	G2YZF8	Cellular morphogenesis protein
G2YVS2	CLUSTER1	G2YVS2	G2YVS2	Similar to allantoinase
G2YT96	CLUSTER1	G2YT96	G2YT96	Fe2OG dioxygenase domain-containing protein
G2YJS3	CLUSTER1	G2YJS3	G2YJS3	Uncharacterized protein
G2YQZ9	CLUSTER1	G2YQZ9	G2YQZ9	Similar to ubiquitin-protein ligase molybdopterin-converting factor
G2YRP6	CLUSTER1	G2YRP6	G2YRP6	Similar to peptide transporter
G2Y8D9	CLUSTER1	G2Y8D9	G2Y8D9	Similar to non-classical export protein Nce102
G2Y131	CLUSTER1	G2Y131	G2Y131	GTP-binding protein
G2Y094	CLUSTER1	G2Y094	G2Y094	Trehalose 6-phosphate phosphatase (EC 3.1.3.12)
G2XX14	CLUSTER1	G2XX14	G2XX14	DNA damage-binding protein 1
G2YE24	CLUSTER1	G2YE24	G2YE24	Similar to mandelate racemase/muconate lactonizing protein
G2XNZ5	CLUSTER1	G2XNZ5	G2XNZ5	IMP-specific 5'-nucleotidase 1 (EC 3.1.3.-)
G2XXM1	CLUSTER1	G2XXM1	G2XXM1	Similar to NADP-dependent alcohol dehydrogenase
G2YSF6	CLUSTER1	G2YSF6	G2YSF6	Similar to patched sphingolipid transporter (Ncr1)
G2YRY2	CLUSTER1	G2YRY2	G2YRY2	T-complex protein 1 subunit epsilon (CCT-epsilon)
G2YHK1	CLUSTER1	G2YHK1	G2YHK1	Plasma membrane ATPase (EC 7.1.2.1)
G2XPL7	CLUSTER1	G2XPL7	G2XPL7	Peptidyl-prolyl cis-trans isomerase-like 2 (EC 2.3.2.27) (EC 5.2.1.8) (Cyclophilin-60) (Cyclophilin-like protein Cyp-60) (RING-type E3 ubiquitin transferase isomerase-like 2)
G2YL05	CLUSTER1	G2YL05	G2YL05	MAP kinase kinase kinase (EC 2.7.11.-)
G2YLX2	CLUSTER1	G2YLX2	G2YLX2	Similar to sulfite reductase subunit beta
G2YLL6	CLUSTER1	G2YLL6	G2YLL6	beta-glucosidase (EC 3.2.1.21)
G2YVH6	CLUSTER1	G2YVH6	G2YVH6	Similar to fatty acid synthase subunit beta
G2Y942	CLUSTER1	G2Y942	G2Y942	Glycoside hydrolase family 36 protein
G2XZ08	CLUSTER1	G2XZ08	G2XZ08	Similar to short chain dehydrogenase/oxidoreductase
G2YJQ7	CLUSTER1	G2YJQ7	G2YJQ7	Uncharacterized protein
G2XY17	CLUSTER1	G2XY17	G2XY17	Uncharacterized protein
G2YIH9	CLUSTER1	G2YIH9	G2YIH9	Polysaccharide Lyase family 1 protein
G2YIW6	CLUSTER1	G2YIW6	G2YIW6	HECT-type E3 ubiquitin transferase (EC 2.3.2.26)
G2YVK1	CLUSTER1	G2YVK1	G2YVK1	Similar to guanine deaminase
G2YEK3	CLUSTER1	G2YEK3	G2YEK3	Glycoside hydrolase family 16 protein
G2YN69	CLUSTER1	G2YN69	G2YN69	Pro-apoptotic serine protease NMA111 (Pro-apoptotic serine protease nma111)
G2Y4M7	CLUSTER1	G2Y4M7	G2Y4M7	Thioester reductase (TE) domain-containing protein
G2YKZ9	CLUSTER1	G2YKZ9	G2YKZ9	Ammonium transporter
G2XNS8	CLUSTER1	G2XNS8	G2XNS8	Similar to glucose-methanol-choline (Gmc) oxidoreductase
G2YVK8	CLUSTER1	G2YVK8	G2YVK8	Mip family channel protein
G2XR59	CLUSTER1	G2XR59	G2XR59	Multicopper oxidase
G2YDA3	CLUSTER1	G2YDA3	G2YDA3	Similar to short chain dehydrogenase
G2YX20	CLUSTER1	G2YX20	G2YX20	Beta-mannosidase B (EC 3.2.1.25) (Mannanase B)
G2Y021	CLUSTER1	G2Y021	G2Y021	Similar to oxidoreductase
G2Y1G3	CLUSTER1	G2Y1G3	G2Y1G3	Mevalonate kinase (MK) (EC 2.7.1.36)
G2YC87	CLUSTER1	G2YC87	G2YC87	Helicase ATP-binding domain-containing protein
G2YR03	CLUSTER1	G2YR03	G2YR03	Similar to short chain dehydrogenase/reductase family oxidoreductase
G2YRG4	CLUSTER1	G2YRG4	G2YRG4	Similar to ABC transporter
G2YKX2	CLUSTER1	G2YKX2	G2YKX2	Similar to chromodomain helicase (Chd1)
G2YWU1	CLUSTER1	G2YWU1	G2YWU1	M3R8, histidine kinase-group I protein, partial sequence
G2YYK7	CLUSTER1	G2YYK7	G2YYK7	Similar to dDENN domain-containing protein
G2XPQ5	CLUSTER1	G2XPQ5	G2XPQ5	chitinase (EC 3.2.1.14)
G2XW43	CLUSTER1	G2XW43	G2XW43	Rab proteins geranylgeranyltransferase
G2YL32	CLUSTER1	G2YL32	G2YL32	Nuclear pore complex protein
G2Y8J1	CLUSTER1	G2Y8J1	G2Y8J1	D-lactate dehydratase (EC 4.2.1.130)
G2Y6D5	CLUSTER1	G2Y6D5	G2Y6D5	THO complex subunit 2
G2XQH1	CLUSTER1	G2XQH1	G2XQH1	Peptidyl-prolyl cis-trans isomerase (PPIase) (EC 5.2.1.8)
G2XXU3	CLUSTER1	G2XXU3	G2XXU3	phospholipase D (EC 3.1.4.4)
G2YIA1	CLUSTER1	G2YIA1	G2YIA1	Exocyst complex component SEC15
G2YNX4	CLUSTER1	G2YNX4	G2YNX4	Similar to carboxypeptidase A (Secreted protein)
G2YL42	CLUSTER1	G2YL42	G2YL42	alpha-L-rhamnosidase (EC 3.2.1.40)
G2XV74	CLUSTER1	G2XV74	G2XV74	Indoleamine 2,3-dioxygenase (EC 1.13.11.52)
G2XQ34	CLUSTER1	G2XQ34	G2XQ34	Similar to ABC transporter, partial sequence
G2XWI0	CLUSTER1	G2XWI0	G2XWI0	Similar to ABC transporter
G2XSA0	CLUSTER1	G2XSA0	G2XSA0	Similar to FAD binding domain-containing protein
G2YPY4	CLUSTER1	G2YPY4	G2YPY4	cysteine synthase (EC 2.5.1.47)
G2YCI6	CLUSTER1	G2YCI6	G2YCI6	Similar to Carboxypeptidase Ss
G2Y385	CLUSTER1	G2Y385	G2Y385	Similar to alanyl-tRNA synthetase
G2XRV6	CLUSTER1	G2XRV6	G2XRV6	Similar to P-type ATPase, partial sequence
G2XXU6	CLUSTER1	G2XXU6	G2XXU6	Similar to xanthine/uracil permease family protein
G2Y7B6	CLUSTER1	G2Y7B6	G2Y7B6	Similar to benzodiazepine receptor family protein
G2XZ65	CLUSTER1	G2XZ65	G2XZ65	Glycoside hydrolase family 92 protein
G2XSL5	CLUSTER1	G2XSL5	G2XSL5	Ribosomal RNA-processing protein 12-like conserved domain-containing protein
G2Y062	CLUSTER1	G2Y062	G2Y062	Similar to 2-methylcitrate dehydratase
G2XPC1	CLUSTER1	G2XPC1	G2XPC1	AP-3 complex subunit delta
G2XPJ1	CLUSTER1	G2XPJ1	G2XPJ1	Adhesin domain-containing protein
G2XWM3	CLUSTER1	G2XWM3	G2XWM3	BcCMK3, calcium/calmodulin-dependent protein kinase
G2YS18	CLUSTER1	G2YS18	G2YS18	Uncharacterized protein
G2YB26	CLUSTER1	G2YB26	G2YB26	Similar to N-acyl-phosphatidylethanolamine-hydrolyzing phospholipase D
G2YLL1	CLUSTER1	G2YLL1	G2YLL1	Similar to HEAT repeat protein (DRIM)
G2YQZ2	CLUSTER1	G2YQZ2	G2YQZ2	Similar to nuclear pore complex subunit Nup192
G2YGN1	CLUSTER1	G2YGN1	G2YGN1	Kinesin-like protein
G2XTX8	CLUSTER1	G2XTX8	G2XTX8	Similar to FAD dependent oxidoreductase
G2YDG5	CLUSTER1	G2YDG5	G2YDG5	Calcofluor white hypersensitive protein
G2YT54	CLUSTER1	G2YT54	G2YT54	NRPS6, nonribosomal peptide synthase
G2Y4J9	CLUSTER1	G2Y4J9	G2Y4J9	FAD-binding domain-containing protein
G2Y462	CLUSTER1	G2Y462	G2Y462	Similar to rho-GTPase-activating protein
G2YCQ7	CLUSTER1	G2YCQ7	G2YCQ7	Similar to peptidase M14 carboxypeptidase A (Secreted protein)
G2YJS8	CLUSTER1	G2YJS8	G2YJS8	Similar to RhoGEF protein, partial sequence
G2Y5K8	CLUSTER1	G2Y5K8	G2Y5K8	deuterolysin (EC 3.4.24.39)
G2YRV9	CLUSTER1	G2YRV9	G2YRV9	RNA helicase (EC 3.6.4.13)
G2YBP6	CLUSTER1	G2YBP6	G2YBP6	Delta(24(24(1)))-sterol reductase (EC 1.3.1.71) (C-24(28) sterol reductase) (Sterol Delta(24(28))-reductase)
G2YRB7	CLUSTER1	G2YRB7	G2YRB7	Xylulose kinase (EC 2.7.1.17)
G2YRQ0	CLUSTER1	G2YRQ0	G2YRQ0	Elongator complex protein 3 (EC 2.3.1.-)
G2YJB1	CLUSTER1	G2YJB1	G2YJB1	Pectinesterase (EC 3.1.1.11)
G2YMY1	CLUSTER1	G2YMY1	G2YMY1	RNA helicase (EC 3.6.4.13)
G2YMB0	CLUSTER1	G2YMB0	G2YMB0	aspartate carbamoyltransferase (EC 2.1.3.2)
G2XYI6	CLUSTER1	G2XYI6	G2XYI6	Similar to biotin apo-protein ligase
G2XY05	CLUSTER1	G2XY05	G2XY05	60S ribosomal export protein NMD3
G2Y6V7	CLUSTER1	G2Y6V7	G2Y6V7	Terpene cyclase/mutase family member (EC 5.4.99.-)
G2XSR8	CLUSTER1	G2XSR8	G2XSR8	DNA-directed RNA polymerase subunit (EC 2.7.7.6)
G2YKC0	CLUSTER1	G2YKC0	G2YKC0	Similar to guanine nucleotide exchange factor (Gea2)
G2XVA5	CLUSTER1	G2XVA5	G2XVA5	Similar to U3 small nucleolar RNA-associated protein 7
G2YJX7	CLUSTER1	G2YJX7	G2YJX7	CND8
G2Y228	CLUSTER1	G2Y228	G2Y228	Similar to WD repeat-containing protein
G2Y7A8	CLUSTER1	G2Y7A8	G2Y7A8	Similar to PfpI endopeptidase
G2YWX7	CLUSTER1	G2YWX7	G2YWX7	Catalase (EC 1.11.1.6)
G2YEV4	CLUSTER1	G2YEV4	G2YEV4	BPK2, Sch9-like cAMP-dependent protein kinase catalytic subunit
G2YKP4	CLUSTER1	G2YKP4	G2YKP4	Golgi SNAP receptor complex member 1
G2Y8X0	CLUSTER1	G2Y8X0	G2Y8X0	Serine/threonine-protein phosphatase (EC 3.1.3.16)
G2YF01	CLUSTER1	G2YF01	G2YF01	DNA replication licensing factor MCM4 (EC 3.6.4.12)
G2Y7K5	CLUSTER1	G2Y7K5	G2Y7K5	Similar to carnitine acetyl transferase
G2YAP2	CLUSTER1	G2YAP2	G2YAP2	Similar to transcription factor Zn, C2H2
G2Y806	CLUSTER1	G2Y806	G2Y806	Elongator complex protein 2
G2Y3B7	CLUSTER1	G2Y3B7	G2Y3B7	Similar to cullin-1
G2XRT6	CLUSTER1	G2XRT6	G2XRT6	Similar to FAD binding domain-containing protein
G2Y3R0	CLUSTER1	G2Y3R0	G2Y3R0	Similar to periodic tryptophan protein 2
G2YKX3	CLUSTER1	G2YKX3	G2YKX3	Similar to ATP-binding cassette sub-family E member 1
G2YA69	CLUSTER1	G2YA69	G2YA69	Uncharacterized protein
G2Y449	CLUSTER1	G2Y449	G2Y449	MMS19 nucleotide excision repair protein
G2Y676	CLUSTER1	G2Y676	G2Y676	Uncharacterized protein
G2Y0X3	CLUSTER1	G2Y0X3	G2Y0X3	Similar to calcium-transporting P-type ATPase
G2XPX3	CLUSTER1	G2XPX3	G2XPX3	Glycoside hydrolase family 55 protein
G2XUQ7	CLUSTER1	G2XUQ7	G2XUQ7	Similar to WD repeat-containing protein
G2YSC3	CLUSTER1	G2YSC3	G2YSC3	Similar to catabolite repression protein creC
G2Y3L6	CLUSTER1	G2Y3L6	G2Y3L6	5'-3' exoribonuclease 1 (EC 3.1.13.-)
G2YNX7	CLUSTER1	G2YNX7	G2YNX7	Similar to inorganic phosphate transporter
G2XU43	CLUSTER1	G2XU43	G2XU43	Large ribosomal subunit protein eL39
G2YJ73	CLUSTER1	G2YJ73	G2YJ73	Similar to cleavage and polyadenylation specifity factor
G2YVB0	CLUSTER1	G2YVB0	G2YVB0	6-phosphofructokinase (EC 2.7.1.11)
G2YZ28	CLUSTER1	G2YZ28	G2YZ28	Similar to transcription factor Utp21
G2XXD8	CLUSTER1	G2XXD8	G2XXD8	Ribonucleoside-diphosphate reductase (EC 1.17.4.1)
G2Y8U1	CLUSTER1	G2Y8U1	G2Y8U1	Similar to ABC transporter
G2XTK5	CLUSTER1	G2XTK5	G2XTK5	Uncharacterized protein
G2XQH5	CLUSTER1	G2XQH5	G2XQH5	Glycoside hydrolase family 13 protein
G2XN84	CLUSTER1	G2XN84	G2XN84	Conidiation-specific expression protein
G2XYF3	CLUSTER1	G2XYF3	G2XYF3	Similar to RNA 3'-terminal phosphate cyclase-like protein
G2XRV4	CLUSTER1	G2XRV4	G2XRV4	Similar to alcohol dehydrogenase
G2XUX9	CLUSTER1	G2XUX9	G2XUX9	Acyl-coenzyme A oxidase
G2XXU9	CLUSTER1	G2XXU9	G2XXU9	Similar to cation-transporting ATPase
G2XYY6	CLUSTER1	G2XYY6	G2XYY6	Similar to RhoGEF protein
G2YWK3	CLUSTER1	G2YWK3	G2YWK3	proton-translocating NAD(P)(+) transhydrogenase (EC 7.1.1.1)
G2YMX4	CLUSTER1	G2YMX4	G2YMX4	Glycoside hydrolase family 92 protein
G2YNH1	CLUSTER1	G2YNH1	G2YNH1	GTP cyclohydrolase 1 (EC 3.5.4.16) (GTP cyclohydrolase I)
G2XSR0	CLUSTER1	G2XSR0	G2XSR0	Transketolase-like pyrimidine-binding domain-containing protein
G2XXM7	CLUSTER1	G2XXM7	G2XXM7	AP-3 complex subunit mu (Adaptor-related protein complex 3 subunit mu)
G2XV47	CLUSTER1	G2XV47	G2XV47	Similar to acyl-CoA dehydrogenase
G2YEJ2	CLUSTER1	G2YEJ2	G2YEJ2	Similar to prolyl oligopeptidase
G2YIP4	CLUSTER1	G2YIP4	G2YIP4	Similar to bifunctional purine biosynthetic protein (Phosphoribosylamine-glycine ligase/phosphoribosylformylglycinamidine cyclo-ligase)
G2Y4U9	CLUSTER1	G2Y4U9	G2Y4U9	Uncharacterized protein
G2XSR9	CLUSTER1	G2XSR9	G2XSR9	Glutathione reductase (EC 1.8.1.7)
G2YCB4	CLUSTER1	G2YCB4	G2YCB4	Ubiquitin-like 1-activating enzyme E1A
G2XPQ3	CLUSTER1	G2XPQ3	G2XPQ3	Uncharacterized protein
G2Y3T0	CLUSTER1	G2Y3T0	G2Y3T0	glutamate synthase (NADH) (EC 1.4.1.14)
G2Y154	CLUSTER1	G2Y154	G2Y154	Similar to alcohol oxidase
G2Y661	CLUSTER1	G2Y661	G2Y661	Vacuolar protein sorting-associated protein 17
G2YHH2	CLUSTER1	G2YHH2	G2YHH2	Similar to 60S ribosomal protein L19
G2XPC2	CLUSTER1	G2XPC2	G2XPC2	Small acidic protein
G2YM46	CLUSTER1	G2YM46	G2YM46	Similar to elongation factor 3
G2YR13	CLUSTER1	G2YR13	G2YR13	Similar to 60s ribosomal protein L34
G2XRW2	CLUSTER1	G2XRW2	G2XRW2	Zn(2)-C6 fungal-type domain-containing protein
G2Y2I1	CLUSTER1	G2Y2I1	G2Y2I1	ethanolamine-phosphate cytidylyltransferase (EC 2.7.7.14) (CTP:phosphoethanolamine cytidylyltransferase)
G2YKU5	CLUSTER1	G2YKU5	G2YKU5	Similar to ccr4-Not transcription complex subunit (NOT1)
G2Y237	CLUSTER1	G2Y237	G2Y237	tRNA-dihydrouridine(47) synthase [NAD(P)(+)] (EC 1.3.1.89) (tRNA-dihydrouridine synthase 3)
G2Y2S3	CLUSTER1	G2Y2S3	G2Y2S3	Similar to mitochondrial 2-oxoglutarate/malate carrier protein
G2XWI9	CLUSTER1	G2XWI9	G2XWI9	Alpha-galactosidase (EC 3.2.1.22) (Melibiase)
G2YHV4	CLUSTER1	G2YHV4	G2YHV4	Elongation factor Tu
G2YSX4	CLUSTER1	G2YSX4	G2YSX4	asparagine--tRNA ligase (EC 6.1.1.22) (Asparaginyl-tRNA synthetase)
G2XQY2	CLUSTER1	G2XQY2	G2XQY2	Similar to MFS sugar transporter
G2YX89	CLUSTER1	G2YX89	G2YX89	Similar to ATP-dependent rRNA helicase rrp3
G2Y0L8	CLUSTER1	G2Y0L8	G2Y0L8	Similar to ATPase family AAA domain-containing protein 1
G2YLE4	CLUSTER1	G2YLE4	G2YLE4	PAS domain-containing protein
G2XWK5	CLUSTER1	G2XWK5	G2XWK5	Similar to vacuolar protein sorting protein DigA
G2YD09	CLUSTER1	G2YD09	G2YD09	Similar to kinase family protein
G2YPY7	CLUSTER1	G2YPY7	G2YPY7	Catalase core domain-containing protein
G2Y2M3	CLUSTER1	G2Y2M3	G2Y2M3	Histone H3
G2YMJ5	CLUSTER1	G2YMJ5	G2YMJ5	Beta-hexosaminidase (EC 3.2.1.52)
G2YCS4	CLUSTER1	G2YCS4	G2YCS4	Similar to heat shock protein
G2YSC6	CLUSTER1	G2YSC6	G2YSC6	mRNA cap guanine-N7 methyltransferase (EC 2.1.1.56)
G2YEA8	CLUSTER1	G2YEA8	G2YEA8	Similar to 60S ribosomal protein L24
G2YWP2	CLUSTER1	G2YWP2	G2YWP2	DUF2423 domain-containing protein
G2YX09	CLUSTER1	G2YX09	G2YX09	sphingolipid C(9)-methyltransferase (EC 2.1.1.317)
G2XW58	CLUSTER1	G2XW58	G2XW58	Hsp70-like protein
G2Y3E2	CLUSTER1	G2Y3E2	G2Y3E2	Dolichyl-phosphate-mannose--protein mannosyltransferase (EC 2.4.1.109)
G2Y5Q6	CLUSTER1	G2Y5Q6	G2Y5Q6	H/ACA ribonucleoprotein complex subunit CBF5
G2XQ35	CLUSTER1	G2XQ35	G2XQ35	Similar to ABC transporter, partial sequence
G2YZI8	CLUSTER1	G2YZI8	G2YZI8	Sun domain-containing protein
G2YUI9	CLUSTER1	G2YUI9	G2YUI9	3-isopropylmalate dehydratase (EC 4.2.1.33) (Alpha-IPM isomerase) (Isopropylmalate isomerase)
G2XPB8	CLUSTER1	G2XPB8	G2XPB8	60S ribosomal protein L27
G2YW06	CLUSTER1	G2YW06	G2YW06	U3 small nucleolar RNA-associated protein 22
G2XND4	CLUSTER1	G2XND4	G2XND4	protein-synthesizing GTPase (EC 3.6.5.3)
G2XSB9	CLUSTER1	G2XSB9	G2XSB9	pectin lyase (EC 4.2.2.10)
G2Y4Q5	CLUSTER1	G2Y4Q5	G2Y4Q5	Dna repair protein rad51 protein
G2Y6M0	CLUSTER1	G2Y6M0	G2Y6M0	Formylmethionine deformylase protein
G2XYB7	CLUSTER1	G2XYB7	G2XYB7	Pre-mRNA-splicing ATP-dependent RNA helicase PRP28 (EC 3.6.4.13) (Pre-mRNA-splicing ATP-dependent RNA helicase prp28)
G2YTG2	CLUSTER1	G2YTG2	G2YTG2	Similar to GPR/FUN34 family protein
G2XU16	CLUSTER1	G2XU16	G2XU16	Similar to transmembrane GTPase fzo1
G2Y592	CLUSTER1	G2Y592	G2Y592	Similar to a-pheromone processing metallopeptidase Ste23
G2YY68	CLUSTER1	G2YY68	G2YY68	Similar to C-1-tetrahydrofolate synthase
G2YJ00	CLUSTER1	G2YJ00	G2YJ00	Translation initiation factor eIF2B subunit gamma (eIF2B GDP-GTP exchange factor subunit gamma)
G2XUL9	CLUSTER1	G2XUL9	G2XUL9	Similar to 60S ribosomal protein l3
G2XYH0	CLUSTER1	G2XYH0	G2XYH0	Ammonium-dependent carbamoyl phosphate synthetase (EC 6.3.4.16) (EC 6.3.5.5) (Arginine-specific carbamoyl phosphate synthetase, ammonia chain) (Glutamine-dependent carbamoyl phosphate synthetase)
G2Y0J4	CLUSTER1	G2Y0J4	G2Y0J4	Nucleolar GTP-binding protein 1
G2Y9N5	CLUSTER1	G2Y9N5	G2Y9N5	Similar to 40S ribosomal protein S11
G2YYU5	CLUSTER1	G2YYU5	G2YYU5	Similar to alpha/beta hydrolase
G2YXJ8	CLUSTER1	G2YXJ8	G2YXJ8	Similar to importin 11
G2YP43	CLUSTER1	G2YP43	G2YP43	Similar to nucleoporin (Nup184)
G2YII3	CLUSTER1	G2YII3	G2YII3	Similar to RNA polymerase I subunit A49
G2YMA9	CLUSTER1	G2YMA9	G2YMA9	Similar to isoaspartyl dipeptidase
G2YJ19	CLUSTER1	G2YJ19	G2YJ19	Similar to trafficking PGA2
G2YVI9	CLUSTER1	G2YVI9	G2YVI9	Similar to nuclear control of ATPase protein
G2XZF1	CLUSTER1	G2XZF1	G2XZF1	Similar to aldo-keto reductase
G2YWP8	CLUSTER1	G2YWP8	G2YWP8	Large ribosomal subunit protein eL28
G2XQ20	CLUSTER1	G2XQ20	G2XQ20	Glutathione synthetase (GSH-S) (EC 6.3.2.3)
G2Y326	CLUSTER1	G2Y326	G2Y326	Similar to sulfite reductase alpha subunit
G2Y7A9	CLUSTER1	G2Y7A9	G2Y7A9	Phosphoribosylformylglycinamidine synthase
G2YVH4	CLUSTER1	G2YVH4	G2YVH4	Fatty acid synthase subunit alpha (EC 1.1.1.100) (EC 2.3.1.41) (EC 2.3.1.86)
G2Y7U0	CLUSTER1	G2Y7U0	G2Y7U0	Similar to glutaminase
G2YSH0	CLUSTER1	G2YSH0	G2YSH0	Similar to WD repeat-containing protein
G2YUN1	CLUSTER1	G2YUN1	G2YUN1	SMC hinge domain-containing protein
G2YDU3	CLUSTER1	G2YDU3	G2YDU3	Similar to nuclear pore complex subunit Nup133
G2Y754	CLUSTER1	G2Y754	G2Y754	Similar to NADH-ubiquinone oxidoreductase 78 kDa subunit mitochondrial
G2XTQ3	CLUSTER1	G2XTQ3	G2XTQ3	Similar to NADH-dependent flavin oxidoreductase
G2YV56	CLUSTER1	G2YV56	G2YV56	Similar to mitochondrial dynamin GTPase (Msp1)
G2YDF0	CLUSTER1	G2YDF0	G2YDF0	Aconitate hydratase, mitochondrial (Aconitase) (EC 4.2.1.-)
G2XND8	CLUSTER1	G2XND8	G2XND8	Clathrin heavy chain
G2XSU2	CLUSTER1	G2XSU2	G2XSU2	Large ribosomal subunit protein eL20 domain-containing protein
G2YMI4	CLUSTER1	G2YMI4	G2YMI4	ubiquitinyl hydrolase 1 (EC 3.4.19.12)
G2XVU6	CLUSTER1	G2XVU6	G2XVU6	ATP-dependent RNA helicase SUB2 (EC 3.6.4.13) (ATP-dependent RNA helicase sub2)
G2YHT5	CLUSTER1	G2YHT5	G2YHT5	MARVEL domain-containing protein
G2YFZ9	CLUSTER1	G2YFZ9	G2YFZ9	Similar to SNARE-dependent exocytosis protein (Sro7)
G2XXM2	CLUSTER1	G2XXM2	G2XXM2	Similar to alcohol dehydrogenase-like protein
G2XND5	CLUSTER1	G2XND5	G2XND5	Bcmfs1, multidrug efflux transporter
G2YUA4	CLUSTER1	G2YUA4	G2YUA4	Manganese lipoxygenase
G2XXI4	CLUSTER1	G2XXI4	G2XXI4	Similar to 40s ribosomal protein s23
G2YMV6	CLUSTER1	G2YMV6	G2YMV6	Similar to multifunctional beta-oxidation protein
G2XVK5	CLUSTER1	G2XVK5	G2XVK5	RuvB-like helicase (EC 3.6.4.12)
G2XZJ0	CLUSTER1	G2XZJ0	G2XZJ0	argininosuccinate synthase (EC 6.3.4.5) (Citrulline--aspartate ligase)
G2Y1T8	CLUSTER1	G2Y1T8	G2Y1T8	Similar to U3 small nucleolar RNA associated protein
G2YHA0	CLUSTER1	G2YHA0	G2YHA0	Similar to HAD superfamily hydrolase
G2YUT5	CLUSTER1	G2YUT5	G2YUT5	CTP synthase (EC 6.3.4.2) (UTP--ammonia ligase)
G2XVX9	CLUSTER1	G2XVX9	G2XVX9	Amidophosphoribosyltransferase (ATase) (EC 2.4.2.14) (Glutamine phosphoribosylpyrophosphate amidotransferase)
G2XWP2	CLUSTER1	G2XWP2	G2XWP2	Eukaryotic translation initiation factor 3 subunit L (eIF3l)
G2XTA1	CLUSTER1	G2XTA1	G2XTA1	Similar to 40S ribosomal protein S29
G2YLA4	CLUSTER1	G2YLA4	G2YLA4	3-phosphoshikimate 1-carboxyvinyltransferase (EC 2.5.1.19)
G2XNR1	CLUSTER1	G2XNR1	G2XNR1	Similar to isovaleryl-CoA dehydrogenase
G2YF05	CLUSTER1	G2YF05	G2YF05	Similar to vacuolar transporter chaperone (Vtc4)
G2YZ80	CLUSTER1	G2YZ80	G2YZ80	Kinesin-like protein
G2YA13	CLUSTER1	G2YA13	G2YA13	Lysine--tRNA ligase (EC 6.1.1.6) (Lysyl-tRNA synthetase)
G2YTR9	CLUSTER1	G2YTR9	G2YTR9	Similar to VelB (AN0363.3) Aspergillus nidulans protein
G2Y6Z3	CLUSTER1	G2Y6Z3	G2Y6Z3	Tubulin alpha chain
G2YW40	CLUSTER1	G2YW40	G2YW40	Nucleoporin pom152 protein
G2YS47	CLUSTER1	G2YS47	G2YS47	Similar to importin subunit beta-4
G2Y2K1	CLUSTER1	G2Y2K1	G2Y2K1	ATP-dependent RNA helicase DBP3 (EC 3.6.4.13) (ATP-dependent RNA helicase dbp3)
G2Y8H6	CLUSTER1	G2Y8H6	G2Y8H6	Pre-mRNA-splicing factor PRP46 (Pre-mRNA-processing protein 46)
G2YVN6	CLUSTER1	G2YVN6	G2YVN6	Orc1-like AAA ATPase domain-containing protein
G2XRL1	CLUSTER1	G2XRL1	G2XRL1	Nucleolar protein 56
G2YQ72	CLUSTER1	G2YQ72	G2YQ72	Similar to 40s ribosomal protein S17
G2XWL5	CLUSTER1	G2XWL5	G2XWL5	Similar to 60S ribosomal protein L8
G2Y2M2	CLUSTER1	G2Y2M2	G2Y2M2	Histone H4
G2Y9Y3	CLUSTER1	G2Y9Y3	G2Y9Y3	Eukaryotic peptide chain release factor GTP-binding subunit (ERF-3) (ERF2) (Polypeptide release factor 3) (Translation release factor 3)
G2YMN4	CLUSTER1	G2YMN4	G2YMN4	Glycosyltransferase family 1 protein
G2YD53	CLUSTER1	G2YD53	G2YD53	Similar to fatty acid oxygenase
G2YAP6	CLUSTER1	G2YAP6	G2YAP6	alpha-L-rhamnosidase (EC 3.2.1.40)
G2YTI9	CLUSTER1	G2YTI9	G2YTI9	Similar to 40S ribosomal protein S9
G2YUW0	CLUSTER1	G2YUW0	G2YUW0	ATP-dependent RNA helicase MRH4, mitochondrial (ATP-dependent RNA helicase mrh4, mitochondrial)
G2Y8L1	CLUSTER1	G2Y8L1	G2Y8L1	Similar to d-lactate dehydrogenase
G2XTD5	CLUSTER1	G2XTD5	G2XTD5	Peptide hydrolase (EC 3.4.-.-)
G2XWG2	CLUSTER1	G2XWG2	G2XWG2	glycine--tRNA ligase (EC 6.1.1.14) (Diadenosine tetraphosphate synthetase)
G2YW32	CLUSTER1	G2YW32	G2YW32	H/ACA ribonucleoprotein complex subunit
G2YFG0	CLUSTER1	G2YFG0	G2YFG0	Probable alpha/beta-glucosidase agdC (EC 3.2.1.20) (EC 3.2.1.21)
G2XUJ1	CLUSTER1	G2XUJ1	G2XUJ1	Similar to Mis12-Mtw1 family protein
G2Y0N1	CLUSTER1	G2Y0N1	G2Y0N1	Histone acetyltransferase type B catalytic subunit (EC 2.3.1.48)
G2YTZ2	CLUSTER1	G2YTZ2	G2YTZ2	Isocitrate lyase
G2YIW5	CLUSTER1	G2YIW5	G2YIW5	Polyadenylate-binding protein (PABP)
G2Y0D3	CLUSTER1	G2Y0D3	G2Y0D3	Tr-type G domain-containing protein
G2YDI7	CLUSTER1	G2YDI7	G2YDI7	Similar to 3-oxoacyl-(Acyl-carrier-protein) reductase
G2Y3B2	CLUSTER1	G2Y3B2	G2Y3B2	Similar to FAD linked oxidase domain-containing protein
G2YW49	CLUSTER1	G2YW49	G2YW49	Histone H2B
G2YTC2	CLUSTER1	G2YTC2	G2YTC2	Tyrosine-protein phosphatase non-receptor type 6 protein
G2Y648	CLUSTER1	G2Y648	G2Y648	Similar to mitochondrial phosphate carrier protein
G2YQ32	CLUSTER1	G2YQ32	G2YQ32	Protein-serine/threonine kinase (EC 2.7.11.-)
G2YPF5	CLUSTER1	G2YPF5	G2YPF5	V-type proton ATPase subunit a
G2Y7L9	CLUSTER1	G2Y7L9	G2Y7L9	Cytochrome b-c1 complex subunit 2, mitochondrial (Core protein II)
G2XUK2	CLUSTER1	G2XUK2	G2XUK2	Similar to Delta(3,5)-Delta(2,4)-dienoyl-CoA isomerase
G2XR88	CLUSTER1	G2XR88	G2XR88	Similar to MFS sugar transporter
G2XS59	CLUSTER1	G2XS59	G2XS59	alcohol oxidase (EC 1.1.3.13)
G2YPI3	CLUSTER1	G2YPI3	G2YPI3	Vesicular-fusion protein SEC18 (EC 3.6.4.6)
G2XUN7	CLUSTER1	G2XUN7	G2XUN7	cysteine desulfurase (EC 2.8.1.7)
G2XNA9	CLUSTER1	G2XNA9	G2XNA9	Similar to citrate lyase subunit beta
G2Y207	CLUSTER1	G2Y207	G2Y207	Similar to bax inhibitor family protein
G2YY21	CLUSTER1	G2YY21	G2YY21	DNA mismatch repair protein HSM3 N-terminal domain-containing protein
G2YFU1	CLUSTER1	G2YFU1	G2YFU1	EkdA
G2Y9F9	CLUSTER1	G2Y9F9	G2Y9F9	Similar to glucooligosaccharide oxidase
G2XR01	CLUSTER1	G2XR01	G2XR01	Similar to MFS sugar transporter
G2XR31	CLUSTER1	G2XR31	G2XR31	Glutamate decarboxylase (EC 4.1.1.15)
G2Y361	CLUSTER1	G2Y361	G2Y361	D-3-phosphoglycerate dehydrogenase (EC 1.1.1.95)
G2Y9J9	CLUSTER1	G2Y9J9	G2Y9J9	Glycoside hydrolase family 92 protein
G2YLU9	CLUSTER1	G2YLU9	G2YLU9	Protein related to plant expansins
G2YMQ2	CLUSTER1	G2YMQ2	G2YMQ2	Similar to oxidoreductase molybdopterin binding domain-containing protein
G2Y9J7	CLUSTER1	G2Y9J7	G2Y9J7	Sphingolipid long chain base-responsive protein PIL1
G2XPN1	CLUSTER1	G2XPN1	G2XPN1	Urease accessory protein
G2YHK3	CLUSTER1	G2YHK3	G2YHK3	Similar to O-acetylhomoserine/O-acetylserine sulfhydrylase
G2YIM7	CLUSTER1	G2YIM7	G2YIM7	Uncharacterized protein
G2XNE8	CLUSTER1	G2XNE8	G2XNE8	aspartate--tRNA ligase (EC 6.1.1.12)
G2YFE3	CLUSTER1	G2YFE3	G2YFE3	inositol-3-phosphate synthase (EC 5.5.1.4)
G2YL29	CLUSTER2	G2YL29	G2YL29	Ubiquitin smt3 protein
G2Y324	CLUSTER2	G2Y324	G2Y324	Uncharacterized protein
G2Y077	CLUSTER2	G2Y077	G2Y077	Similar to nmrA family protein
G2YMR2	CLUSTER2	G2YMR2	G2YMR2	Mob1 family protein
G2YLZ1	CLUSTER2	G2YLZ1	G2YLZ1	Mutator-like element protein
G2YE84	CLUSTER2	G2YE84	G2YE84	Uncharacterized protein
G2Y9I1	CLUSTER2	G2Y9I1	G2Y9I1	37s ribosomal protein rsm22 protein
G2Y4A2	CLUSTER2	G2Y4A2	G2Y4A2	Uncharacterized protein
G2YJA8	CLUSTER2	G2YJA8	G2YJA8	Similar to isochorismatase hydrolase
G2XRR5	CLUSTER2	G2XRR5	G2XRR5	Similar to 6-phosphogluconate dehydrogenase
G2YLW4	CLUSTER2	G2YLW4	G2YLW4	Uncharacterized protein
G2XVG3	CLUSTER2	G2XVG3	G2XVG3	Uncharacterized protein
G2YEW7	CLUSTER2	G2YEW7	G2YEW7	Myb-like domain-containing protein
G2Y8U9	CLUSTER2	G2Y8U9	G2Y8U9	Uncharacterized protein
G2YPG4	CLUSTER2	G2YPG4	G2YPG4	Muscle-derived protein (Neurite-outgrowth-promoting) protein
G2YLZ3	CLUSTER2	G2YLZ3	G2YLZ3	Serine/threonine-protein phosphatase (EC 3.1.3.16)
G2XTU9	CLUSTER2	G2XTU9	G2XTU9	Apple domain-containing protein
G2XN10	CLUSTER2	G2XN10	G2XN10	Sulfhydryl oxidase (EC 1.8.3.2)
G2YVC9	CLUSTER2	G2YVC9	G2YVC9	Glycine-rich cell wall structural protein 1 protein
G2YHT1	CLUSTER2	G2YHT1	G2YHT1	BcPIO8
G2XQT0	CLUSTER2	G2XQT0	G2XQT0	Allergen protein
G2XSG9	CLUSTER2	G2XSG9	G2XSG9	Similar to iron-sulfur cluster assembly accessory protein
G2Y936	CLUSTER2	G2Y936	G2Y936	DUF427 domain-containing protein
G2Y9Z8	CLUSTER2	G2Y9Z8	G2Y9Z8	Tudor domain-containing protein
G2XXN7	CLUSTER2	G2XXN7	G2XXN7	Uncharacterized protein
G2YKP5	CLUSTER2	G2YKP5	G2YKP5	Similar to F1F0 ATP synthase assembly protein Atp10
G2Y4Y3	CLUSTER2	G2Y4Y3	G2Y4Y3	Similar to transcription factor Homeo
G2YKC4	CLUSTER2	G2YKC4	G2YKC4	Similar to pre-rRNA-processing protein ESF1
G2XVD1	CLUSTER2	G2XVD1	G2XVD1	Similar to MSF1 domain-containing protein
G2YBF1	CLUSTER2	G2YBF1	G2YBF1	1,3-beta-glucanosyltransferase (EC 2.4.1.-)
G2YDD4	CLUSTER2	G2YDD4	G2YDD4	Ubiquitin carrier protein UBC2 (Ubiquitin-protein ligase UBC2)
G2XUW5	CLUSTER2	G2XUW5	G2XUW5	Duf1711 domain protein
G2YM33	CLUSTER2	G2YM33	G2YM33	Bir1, transcription factor Zn, GATA
G2YKT2	CLUSTER2	G2YKT2	G2YKT2	DASH complex subunit DUO1 (Outer kinetochore protein DUO1)
G2YDJ1	CLUSTER2	G2YDJ1	G2YDJ1	Uncharacterized protein
G2XTA8	CLUSTER2	G2XTA8	G2XTA8	Uncharacterized protein
G2YUQ5	CLUSTER2	G2YUQ5	G2YUQ5	Similar to prolyl oligopeptidase
G2YKX1	CLUSTER2	G2YKX1	G2YKX1	Similar to MFS sugar transporter
G2YQC3	CLUSTER2	G2YQC3	G2YQC3	Similar to DUF1237 domain-containing protein
G2YZL5	CLUSTER2	G2YZL5	G2YZL5	Small nuclear ribonucleoprotein Sm D1 (snRNP core protein D1)
G2XQ76	CLUSTER2	G2XQ76	G2XQ76	Uncharacterized protein
G2YPF8	CLUSTER2	G2YPF8	G2YPF8	Similar to 3-hydroxyisobutyrate dehydrogenase
G2XNE6	CLUSTER2	G2XNE6	G2XNE6	Uncharacterized protein
G2Y0V4	CLUSTER2	G2Y0V4	G2Y0V4	DNA replication complex GINS protein SLD5
G2Y8S5	CLUSTER2	G2Y8S5	G2Y8S5	Rpel repeat protein
G2YJQ5	CLUSTER2	G2YJQ5	G2YJQ5	Sh3 domain protein
G2YLS6	CLUSTER2	G2YLS6	G2YLS6	Glucoamylase (EC 3.2.1.3) (1,4-alpha-D-glucan glucohydrolase) (Glucan 1,4-alpha-glucosidase)
G2XZW3	CLUSTER2	G2XZW3	G2XZW3	Uncharacterized protein
G2XW89	CLUSTER2	G2XW89	G2XW89	Cupin type-2 domain-containing protein
G2YRF0	CLUSTER2	G2YRF0	G2YRF0	Chromo domain-containing protein
G2YCG4	CLUSTER2	G2YCG4	G2YCG4	Similar to PSP1 domain-containing protein
G2YNM2	CLUSTER2	G2YNM2	G2YNM2	HCP-like protein
G2YZ05	CLUSTER2	G2YZ05	G2YZ05	Acid phosphatase-like protein
G2XZ00	CLUSTER2	G2XZ00	G2XZ00	Nascent polypeptide-associated complex subunit alpha-like UBA domain-containing protein
G2YNL4	CLUSTER2	G2YNL4	G2YNL4	Similar to transcription initiation factor iif
G2XTF5	CLUSTER2	G2XTF5	G2XTF5	AA1-like domain-containing protein
G2YT70	CLUSTER2	G2YT70	G2YT70	Probable beta-glucosidase btgE (Beta-D-glucoside glucohydrolase btgE) (Cellobiase btgE) (Gentiobiase btgE)
G2XV25	CLUSTER2	G2XV25	G2XV25	Glucanase (EC 3.2.1.-)
G2YZ94	CLUSTER2	G2YZ94	G2YZ94	Similar to ubiquitin-conjugating enzyme
G2XY22	CLUSTER2	G2XY22	G2XY22	N-acetyltransferase domain-containing protein
G2YKJ1	CLUSTER2	G2YKJ1	G2YKJ1	FAM192A/Fyv6 N-terminal domain-containing protein
G2YXX9	CLUSTER2	G2YXX9	G2YXX9	Similar to pre-mRNA-processing factor 17
G2XUY1	CLUSTER2	G2XUY1	G2XUY1	V-type proton ATPase proteolipid subunit
G2XNM5	CLUSTER2	G2XNM5	G2XNM5	DUF4604 domain-containing protein
G2XUC3	CLUSTER2	G2XUC3	G2XUC3	Similar to type 11 methyltransferase
G2YYB1	CLUSTER2	G2YYB1	G2YYB1	DUF3984 domain-containing protein
G2XNX2	CLUSTER2	G2XNX2	G2XNX2	Similar to DSBA-like thioredoxin domain protein
G2Y4H4	CLUSTER2	G2Y4H4	G2Y4H4	DNA replication regulator SLD2
G2YG56	CLUSTER2	G2YG56	G2YG56	Similar to cytochrome P450 alkane hydroxylase
G2XW78	CLUSTER2	G2XW78	G2XW78	Glutamyl-tRNA amidotransferase complex subunit Gta3 domain-containing protein
G2Y364	CLUSTER2	G2Y364	G2Y364	Uncharacterized protein
G2Y1S2	CLUSTER2	G2Y1S2	G2Y1S2	Uncharacterized protein
G2YDW7	CLUSTER2	G2YDW7	G2YDW7	Similar to otu domain-containing protein 6b
G2XV86	CLUSTER2	G2XV86	G2XV86	Similar to stress responsive A/B barrel domain protein
G2XUB8	CLUSTER2	G2XUB8	G2XUB8	Small nuclear ribonucleoprotein G (snRNP-G)
G2YFV3	CLUSTER2	G2YFV3	G2YFV3	Similar to vacuolar import and degradation protein
G2YIT7	CLUSTER2	G2YIT7	G2YIT7	Similar to MFS multidrug transporter
G2YRK7	CLUSTER2	G2YRK7	G2YRK7	TNT domain-containing protein
G2Y497	CLUSTER2	G2Y497	G2Y497	t-SNARE coiled-coil homology domain-containing protein
G2YZ50	CLUSTER2	G2YZ50	G2YZ50	Similar to alcohol dehydrogenase
G2XXU2	CLUSTER2	G2XXU2	G2XXU2	phospholipase D (EC 3.1.4.4)
G2YDK1	CLUSTER2	G2YDK1	G2YDK1	Major facilitator superfamily (MFS) profile domain-containing protein
G2XPV3	CLUSTER2	G2XPV3	G2XPV3	TeaA receptor TeaR
G2YN28	CLUSTER2	G2YN28	G2YN28	Kinetochore protein Spc24
G2YIL1	CLUSTER2	G2YIL1	G2YIL1	Similar to phosphatidylglycerol specific phospholipase C
G2YDB9	CLUSTER2	G2YDB9	G2YDB9	Protein BTN
G2YPY9	CLUSTER2	G2YPY9	G2YPY9	Similar to glucose-methanol-choline (Gmc) oxidoreductase
G2Y194	CLUSTER2	G2Y194	G2Y194	Similar to charged multivesicular body protein 5
G2XUH9	CLUSTER2	G2XUH9	G2XUH9	Uncharacterized protein
G2YND1	CLUSTER2	G2YND1	G2YND1	Chromatin spt2 protein
G2XN46	CLUSTER2	G2XN46	G2XN46	Uncharacterized protein
G2XVK3	CLUSTER2	G2XVK3	G2XVK3	Required for respiratory growth protein 9, mitochondrial
G2YQM7	CLUSTER2	G2YQM7	G2YQM7	Uncharacterized protein
G2YWZ5	CLUSTER2	G2YWZ5	G2YWZ5	Mitochondrial inner membrane protein 1 protein
G2YTF2	CLUSTER2	G2YTF2	G2YTF2	Uncharacterized protein
G2YJ32	CLUSTER2	G2YJ32	G2YJ32	EthD domain-containing protein
G2Y5L0	CLUSTER2	G2Y5L0	G2Y5L0	Similar to extracelular serine carboxypeptidase (Secreted protein)
G2YST1	CLUSTER2	G2YST1	G2YST1	PHD-type domain-containing protein
G2Y2I4	CLUSTER2	G2Y2I4	G2Y2I4	Similar to phosphopantothenoylcysteine decarboxylase
G2YJ48	CLUSTER2	G2YJ48	G2YJ48	Similar to phosducin
G2XT88	CLUSTER2	G2XT88	G2XT88	Alb1-domain-containing protein
G2YFT3	CLUSTER2	G2YFT3	G2YFT3	DNA damage-binding protein CMR1
G2XX68	CLUSTER2	G2XX68	G2XX68	propanoyl-CoA C-acyltransferase (EC 2.3.1.176) (Propanoyl-CoA C-acyltransferase)
G2YV16	CLUSTER2	G2YV16	G2YV16	Uncharacterized protein
G2YRR3	CLUSTER2	G2YRR3	G2YRR3	Cytochrome b561 domain-containing protein
G2YXB4	CLUSTER2	G2YXB4	G2YXB4	Uncharacterized protein
G2Y086	CLUSTER2	G2Y086	G2Y086	J domain-containing protein
G2XYB6	CLUSTER2	G2XYB6	G2XYB6	Large ribosomal subunit protein mL59 domain-containing protein
G2YJU2	CLUSTER2	G2YJU2	G2YJU2	Stress protein DDR48
G2Y6S1	CLUSTER2	G2Y6S1	G2Y6S1	Glycoside hydrolase family 71 protein
G2YNS6	CLUSTER2	G2YNS6	G2YNS6	Uncharacterized protein
G2XXI5	CLUSTER2	G2XXI5	G2XXI5	Uncharacterized protein
G2YPA5	CLUSTER2	G2YPA5	G2YPA5	Similar to oxidoreductase
G2Y7N5	CLUSTER2	G2Y7N5	G2Y7N5	BOP1, G protein-coupled receptor (GPCR): Microbial opsin
G2YNV9	CLUSTER2	G2YNV9	G2YNV9	Ricin B lectin domain-containing protein
G2YDQ9	CLUSTER2	G2YDQ9	G2YDQ9	ribonuclease T2 (EC 4.6.1.19)
G2YXI4	CLUSTER2	G2YXI4	G2YXI4	Similar to ubiquitin-like protein DskB
G2XV97	CLUSTER2	G2XV97	G2XV97	Cell surface protein
G2Y073	CLUSTER2	G2Y073	G2Y073	Similar to NAD-dependent epimerase/dehydratase:3-beta hydroxysteroid dehydrogenase/isomerase
G2Y514	CLUSTER2	G2Y514	G2Y514	Hypervirulence associated protein TUDOR domain-containing protein
G2XPY8	CLUSTER2	G2XPY8	G2XPY8	BcPDE1, cAMP phosphodiesterase
G2YDE2	CLUSTER2	G2YDE2	G2YDE2	Similar to transcription factor Zn, C2H2
G2YNV2	CLUSTER2	G2YNV2	G2YNV2	Ubiquitin 3 binding protein But2 C-terminal domain-containing protein
G2XN91	CLUSTER2	G2XN91	G2XN91	DUF2406 domain-containing protein
G2Y7A5	CLUSTER2	G2Y7A5	G2Y7A5	Enoyl reductase (ER) domain-containing protein
G2YJC6	CLUSTER2	G2YJC6	G2YJC6	C3H1-type domain-containing protein
G2XSX9	CLUSTER2	G2XSX9	G2XSX9	Phosphatidate phosphatase APP1 catalytic domain-containing protein
G2XW15	CLUSTER2	G2XW15	G2XW15	Cytochrome b mRNA-processing protein 4
G2YRW5	CLUSTER2	G2YRW5	G2YRW5	Similar to NUDIX family hydrolase
G2Y1Q7	CLUSTER2	G2Y1Q7	G2Y1Q7	SH3 domain-containing protein
G2YSL0	CLUSTER2	G2YSL0	G2YSL0	Mitochondrial thiamine pyrophosphate carrier 1
G2XRK0	CLUSTER2	G2XRK0	G2XRK0	Hpc2-related domain-containing protein
G2YGM9	CLUSTER2	G2YGM9	G2YGM9	Uncharacterized protein
G2YYT0	CLUSTER2	G2YYT0	G2YYT0	COP9 signalosome complex subunit 2
G2XTA9	CLUSTER2	G2XTA9	G2XTA9	Similar to pepsin
G2Y434	CLUSTER2	G2Y434	G2Y434	Extracellular serine-rich protein
G2Y9B4	CLUSTER2	G2Y9B4	G2Y9B4	CatA, catalase
G2YH44	CLUSTER2	G2YH44	G2YH44	Similar to NAD dependent epimerase/dehydratase family protein
G2Y7C0	CLUSTER2	G2Y7C0	G2Y7C0	Uncharacterized protein
G2YCV9	CLUSTER2	G2YCV9	G2YCV9	Similar to Mis12 domain-containing protein
G2XQI4	CLUSTER2	G2XQI4	G2XQI4	Bifunctional cytochrome P450/NADPH--P450 reductase [Includes: Cytochrome P450 (EC 1.14.14.1); NADPH--cytochrome P450 reductase (EC 1.6.2.4)]
G2Y8M0	CLUSTER2	G2Y8M0	G2Y8M0	Similar to long-chain-fatty-acid-CoA ligase
G2Y3Z7	CLUSTER2	G2Y3Z7	G2Y3Z7	Similar to splicing factor 3b
G2YF52	CLUSTER2	G2YF52	G2YF52	Sphingolipid long chain base-responsive protein LSP1
G2YDG9	CLUSTER2	G2YDG9	G2YDG9	Similar to similar to PX domain-containing protein
G2XN45	CLUSTER2	G2XN45	G2XN45	WSC domain-containing protein
G2YVA5	CLUSTER2	G2YVA5	G2YVA5	Uncharacterized protein
G2YCD2	CLUSTER2	G2YCD2	G2YCD2	Similar to glutaminase
G2YM42	CLUSTER2	G2YM42	G2YM42	Uncharacterized protein
G2Y7M4	CLUSTER2	G2Y7M4	G2Y7M4	Autophagy-related protein
G2XY08	CLUSTER2	G2XY08	G2XY08	Similar to alcohol dehydrogenase
G2YPR7	CLUSTER2	G2YPR7	G2YPR7	Superoxide dismutase (EC 1.15.1.1)
G2Y920	CLUSTER2	G2Y920	G2Y920	Similar to ADP-ribosylation factor GTPase-activating protein GCS1
G2Y9H7	CLUSTER2	G2Y9H7	G2Y9H7	Similar to rRNA processing protein Bystin
G2YM90	CLUSTER2	G2YM90	G2YM90	Similar to translation initiation factor eIF1A-like protein
G2YB28	CLUSTER2	G2YB28	G2YB28	RRM domain-containing protein
G2Y0U8	CLUSTER2	G2Y0U8	G2Y0U8	Similar to mitochondrial phosphate carrier protein
G2Y1C3	CLUSTER2	G2Y1C3	G2Y1C3	Similar to transcription factor MADS
G2YBH9	CLUSTER2	G2YBH9	G2YBH9	Similar to meiotic sister chromatid recombination protein Ish1/Msc1
G2YWD7	CLUSTER2	G2YWD7	G2YWD7	Similar to aldo/keto reductase
G2XVH0	CLUSTER2	G2XVH0	G2XVH0	K Homology domain-containing protein
G2YIW0	CLUSTER2	G2YIW0	G2YIW0	Similar to 30S ribosomal protein S7
G2YXE5	CLUSTER2	G2YXE5	G2YXE5	Similar to U4/U6.U5 tri-snRNP-associated protein
G2Y140	CLUSTER2	G2Y140	G2Y140	Similar to kelch repeat-containing protein
G2Y4G1	CLUSTER2	G2Y4G1	G2Y4G1	Altered inheritance of mitochondria protein 24, mitochondrial
G2YWB4	CLUSTER2	G2YWB4	G2YWB4	Similar to pre-mRNA-splicing factor CWC21
G2XPV9	CLUSTER2	G2XPV9	G2XPV9	Similar to vacuolar protein sorting-associated protein vps5
G2XY72	CLUSTER2	G2XY72	G2XY72	Similar to mitochondrial outer membrane protein (Sam50)
G2YPM4	CLUSTER2	G2YPM4	G2YPM4	Probable lysosomal cobalamin transporter
G2YMW8	CLUSTER2	G2YMW8	G2YMW8	Effector 5 protein
G2YM05	CLUSTER2	G2YM05	G2YM05	Similar to survival factor 1
G2Y5T7	CLUSTER2	G2Y5T7	G2Y5T7	Similar to L-xylulose reductase
G2Y3Z8	CLUSTER3	G2Y3Z8	G2Y3Z8	Serine arginine repetitive matrix protein 1 protein
G2YQB7	CLUSTER3	G2YQB7	G2YQB7	Similar to Snf7 family protein
G2YU09	CLUSTER3	G2YU09	G2YU09	Gtpase activating protein
G2YW29	CLUSTER3	G2YW29	G2YW29	Similar to PH domain-containing protein
G2XPY6	CLUSTER3	G2XPY6	G2XPY6	Similar to homoserine acetyltransferase family protein
G2YCT6	CLUSTER3	G2YCT6	G2YCT6	Uncharacterized protein
G2XYI4	CLUSTER3	G2XYI4	G2XYI4	Mitochondrial genome maintenance protein MGM101
G2YI01	CLUSTER3	G2YI01	G2YI01	Similar to protein kinase
G2YRD6	CLUSTER3	G2YRD6	G2YRD6	Mediator complex subunit 15 KIX domain-containing protein
G2YRJ9	CLUSTER3	G2YRJ9	G2YRJ9	Similar to epoxide hydrolase
G2XV13	CLUSTER3	G2XV13	G2XV13	CND13, similar to transcription factor Zn, C2H2
G2Y883	CLUSTER3	G2Y883	G2Y883	Similar to transcription factor HMG
G2YY44	CLUSTER3	G2YY44	G2YY44	CENP-T/Histone H4 histone fold domain-containing protein
G2XPP8	CLUSTER3	G2XPP8	G2XPP8	Similar to FF domain-containing protein
G2YJV5	CLUSTER3	G2YJV5	G2YJV5	Nuclear speckle splicing regulatory protein 1 N-terminal domain-containing protein
G2YJQ6	CLUSTER3	G2YJQ6	G2YJQ6	BcSTE50, mitogen-activated protein kinase
G2XZ85	CLUSTER3	G2XZ85	G2XZ85	Uncharacterized protein
G2YBG6	CLUSTER3	G2YBG6	G2YBG6	Similar to transmembrane protein UsgS
G2YXD4	CLUSTER3	G2YXD4	G2YXD4	Hmg-i hmg-dna-binding protein
G2YQW2	CLUSTER3	G2YQW2	G2YQW2	Similar to 3'-5' exoribonuclease CSL4
G2YCN5	CLUSTER3	G2YCN5	G2YCN5	Similar to alpha/beta hydrolase
G2YWZ9	CLUSTER3	G2YWZ9	G2YWZ9	Similar to deacetylase complex subunit Sds3
G2YZK2	CLUSTER3	G2YZK2	G2YZK2	Bzip transcription factor protein
G2YTX9	CLUSTER3	G2YTX9	G2YTX9	Similar to RNA polymerase II transcription elongation factor Rtf1p
G2Y6I7	CLUSTER3	G2Y6I7	G2Y6I7	Uncharacterized protein
G2YWU0	CLUSTER3	G2YWU0	G2YWU0	Protein transport protein sec16
G2YYF3	CLUSTER3	G2YYF3	G2YYF3	INO80 complex subunit B-like conserved region domain-containing protein
G2Y1J9	CLUSTER3	G2Y1J9	G2Y1J9	Similar to o-methyltransferase
G2YNJ0	CLUSTER3	G2YNJ0	G2YNJ0	Similar to mitochondrial export translocase Oxa1
G2XWD0	CLUSTER3	G2XWD0	G2XWD0	Phospholipid metabolism enzyme regulator protein
G2YAS5	CLUSTER3	G2YAS5	G2YAS5	Cytochrome oxidase c assembly domain-containing protein
G2YWB9	CLUSTER3	G2YWB9	G2YWB9	Similar to DUF28 domain-containing protein
G2YB14	CLUSTER3	G2YB14	G2YB14	Transcriptional regulatory protein RXT2 N-terminal domain-containing protein
G2XR62	CLUSTER3	G2XR62	G2XR62	Uncharacterized protein
G2Y990	CLUSTER3	G2Y990	G2Y990	Uncharacterized protein
G2Y3Q8	CLUSTER3	G2Y3Q8	G2Y3Q8	DUF4048 domain-containing protein
G2YH60	CLUSTER3	G2YH60	G2YH60	Uncharacterized protein
G2YKJ2	CLUSTER3	G2YKJ2	G2YKJ2	C-8 sterol isomerase (EC 5.-.-.-) (Delta-8--delta-7 sterol isomerase)
G2Y9F7	CLUSTER3	G2Y9F7	G2Y9F7	DASH complex subunit SPC19 (Outer kinetochore protein SPC19)
G2Y3F9	CLUSTER3	G2Y3F9	G2Y3F9	Similar to monothiol glutaredoxin-3
G2Y6P1	CLUSTER3	G2Y6P1	G2Y6P1	Similar to cytochrome P450 monooxygenase
G2Y371	CLUSTER3	G2Y371	G2Y371	Endoplasmic reticulum protein
G2XNP5	CLUSTER3	G2XNP5	G2XNP5	Pre-mRNA-splicing factor CWC24
G2XX51	CLUSTER3	G2XX51	G2XX51	Ca2+-modulated nonselective cation channel polycystin protein
G2XZG3	CLUSTER3	G2XZG3	G2XZG3	Uncharacterized protein
G2Y9Z5	CLUSTER3	G2Y9Z5	G2Y9Z5	TORC1 subunit TCO89 domain-containing protein
G2XZ74	CLUSTER3	G2XZ74	G2XZ74	Similar to transcription initiation factor IIF subunit alpha
G2XN03	CLUSTER3	G2XN03	G2XN03	Proteasome subunit alpha type
G2Y4F3	CLUSTER3	G2Y4F3	G2Y4F3	alpha-1,2-Mannosidase (EC 3.2.1.-)
G2YLV2	CLUSTER3	G2YLV2	G2YLV2	N-acetyltransferase domain-containing protein
G2YPD0	CLUSTER3	G2YPD0	G2YPD0	PCI domain-containing protein
G2YM23	CLUSTER3	G2YM23	G2YM23	CCHC-type domain-containing protein
G2YJ74	CLUSTER3	G2YJ74	G2YJ74	Transcription initiation factor TFIID subunit 4 (TBP-associated factor 4)
G2YVI2	CLUSTER3	G2YVI2	G2YVI2	Similar to chromatin-remodeling complex subunit ies6
G2YE74	CLUSTER3	G2YE74	G2YE74	Similar to transcription factor Zn, GATA
G2YNE9	CLUSTER3	G2YNE9	G2YNE9	Uncharacterized protein
G2YV78	CLUSTER3	G2YV78	G2YV78	Dna-directed rna polymerase iii protein
G2Y7I7	CLUSTER3	G2Y7I7	G2Y7I7	Similar to tubulin folding cofactor B
G2YTH9	CLUSTER3	G2YTH9	G2YTH9	Similar to complex I intermediate-associated protein CIA30
G2YNF1	CLUSTER3	G2YNF1	G2YNF1	ATP-dependent (S)-NAD(P)H-hydrate dehydratase (EC 4.2.1.93) (ATP-dependent NAD(P)HX dehydratase)
G2YSS4	CLUSTER3	G2YSS4	G2YSS4	Similar to RNA binding protein Jsn1
G2Y2L6	CLUSTER3	G2Y2L6	G2Y2L6	Similar to rhomboid
G2XXN2	CLUSTER3	G2XXN2	G2XXN2	MICOS complex subunit MIC12 (Altered inheritance of mitochondria protein 5, mitochondrial) (Found in mitochondrial proteome protein 51)
G2Y5J1	CLUSTER3	G2Y5J1	G2Y5J1	NADH dehydrogenase [ubiquinone] 1 alpha subcomplex assembly factor 3
G2YK41	CLUSTER3	G2YK41	G2YK41	J domain-containing protein
G2XUF9	CLUSTER3	G2XUF9	G2XUF9	Uncharacterized protein
G2XQI0	CLUSTER3	G2XQI0	G2XQI0	Uncharacterized protein
G2YLT4	CLUSTER3	G2YLT4	G2YLT4	Similar to similar to lipase
G2Y1Q9	CLUSTER3	G2Y1Q9	G2Y1Q9	GIT Spa2 homology (SHD) domain-containing protein
G2YA94	CLUSTER3	G2YA94	G2YA94	Uncharacterized protein
G2YME2	CLUSTER3	G2YME2	G2YME2	Similar to vacuolar ATP synthase subunit d
G2YDH3	CLUSTER3	G2YDH3	G2YDH3	Similar to DNA binding protein SART-1
G2XSA8	CLUSTER3	G2XSA8	G2XSA8	Uncharacterized protein
G2YGI3	CLUSTER3	G2YGI3	G2YGI3	Similar to microtubule associated protein EB1
G2YI50	CLUSTER3	G2YI50	G2YI50	Orotidine 5'-phosphate decarboxylase (EC 4.1.1.23) (OMP decarboxylase) (Uridine 5'-monophosphate synthase)
G2YJ66	CLUSTER3	G2YJ66	G2YJ66	RRM domain-containing protein
G2YVP5	CLUSTER3	G2YVP5	G2YVP5	Similar to decaprenyl-diphosphate synthase subunit 1
G2YQK9	CLUSTER3	G2YQK9	G2YQK9	Similar to microtubule associated protein (Ase1)
G2YW48	CLUSTER3	G2YW48	G2YW48	Protein SQS1
G2Y4S7	CLUSTER3	G2Y4S7	G2Y4S7	3-oxoacyl-[acyl-carrier-protein] reductase (EC 1.1.1.100)
G2XXX9	CLUSTER3	G2XXX9	G2XXX9	Similar to pyrroline-5-carboxylate reductase
G2XXW2	CLUSTER3	G2XXW2	G2XXW2	Similar to TPR domain-containing protein
G2Y1J6	CLUSTER3	G2Y1J6	G2Y1J6	Eisosome protein 1 protein
G2YVJ0	CLUSTER3	G2YVJ0	G2YVJ0	Similar to GTP-binding protein
G2YY43	CLUSTER3	G2YY43	G2YY43	SURF1-like protein
G2YP45	CLUSTER3	G2YP45	G2YP45	Similar to RhoGAP protein
G2XYD1	CLUSTER3	G2XYD1	G2XYD1	Dolichyl-diphosphooligosaccharide--protein glycosyltransferase subunit OST2 (Oligosaccharyl transferase subunit OST2)
G2YI69	CLUSTER3	G2YI69	G2YI69	YTH domain-containing protein
G2YJW1	CLUSTER3	G2YJW1	G2YJW1	Mitotic checkpoint regulator, MAD2B-interacting-domain-containing protein
G2YMI2	CLUSTER3	G2YMI2	G2YMI2	Pre-mRNA-processing protein 45
G2YRZ2	CLUSTER3	G2YRZ2	G2YRZ2	Uncharacterized protein
G2YL62	CLUSTER3	G2YL62	G2YL62	Similar to flavin-nucleotide-binding protein
G2Y5Z6	CLUSTER3	G2Y5Z6	G2Y5Z6	Similar to oxidoreductase
G2YQ70	CLUSTER3	G2YQ70	G2YQ70	SH3 domain-containing protein
G2Y8V3	CLUSTER3	G2Y8V3	G2Y8V3	Uncharacterized protein
G2YNQ1	CLUSTER3	G2YNQ1	G2YNQ1	Similar to salicylate 1-monooxygenase
G2YL44	CLUSTER3	G2YL44	G2YL44	Class E vacuolar protein-sorting machinery protein HSE1 (Class E vacuolar protein-sorting machinery protein hse1)
G2YB40	CLUSTER3	G2YB40	G2YB40	Ubiquinone menaquinone biosynthesis-related protein
G2Y0P1	CLUSTER3	G2Y0P1	G2Y0P1	ribonuclease H (EC 3.1.26.4)
G2XSL4	CLUSTER3	G2XSL4	G2XSL4	Peptidyl-trna hydrolase protein
G2XS27	CLUSTER3	G2XS27	G2XS27	Uncharacterized protein
G2YVE0	CLUSTER3	G2YVE0	G2YVE0	Similar to inositol 5-phosphatase
G2XU71	CLUSTER3	G2XU71	G2XU71	Glycoside hydrolase family 76 protein
G2Y8Y8	CLUSTER3	G2Y8Y8	G2Y8Y8	Uncharacterized protein
G2XSN2	CLUSTER3	G2XSN2	G2XSN2	Vesicle transport v-SNARE N-terminal domain-containing protein
G2YRC3	CLUSTER3	G2YRC3	G2YRC3	rRNA-processing protein EFG1 (rRNA-processing protein efg1)
G2XZL5	CLUSTER3	G2XZL5	G2XZL5	Uncharacterized protein
G2YU66	CLUSTER3	G2YU66	G2YU66	Acyl-protein thioesterase 1 (EC 3.1.2.22) (Palmitoyl-protein hydrolase)
G2YKR8	CLUSTER3	G2YKR8	G2YKR8	Similar to ToxA protein
G2YF95	CLUSTER3	G2YF95	G2YF95	Signal peptidase complex catalytic subunit SEC11 (EC 3.4.21.89)
G2YKR3	CLUSTER3	G2YKR3	G2YKR3	Similar to urea hydro-lyase/cyanamide hydratase
G2YJ15	CLUSTER3	G2YJ15	G2YJ15	Similar to alcohol dehydrogenase (NADP dependent)
G2XZ06	CLUSTER3	G2XZ06	G2XZ06	Similar to oxidoreductase
G2XNQ5	CLUSTER3	G2XNQ5	G2XNQ5	NAD(P)H-hydrate epimerase (EC 5.1.99.6) (NAD(P)HX epimerase)
G2YRB1	CLUSTER3	G2YRB1	G2YRB1	Similar to pre-mRNA-splicing factor isy1
G2XSS6	CLUSTER3	G2XSS6	G2XSS6	U3 small nucleolar RNA-associated protein 11 (U3 snoRNA-associated protein 11)
G2YL41	CLUSTER3	G2YL41	G2YL41	Similar to PH domain-containing protein
G2YVB2	CLUSTER3	G2YVB2	G2YVB2	PARP-type domain-containing protein
G2YQ58	CLUSTER3	G2YQ58	G2YQ58	Senescence domain-containing protein
G2YV19	CLUSTER3	G2YV19	G2YV19	Protein AF-9 homolog
G2YW46	CLUSTER3	G2YW46	G2YW46	Similar to transcription factor Zn, C2H2
G2YA42	CLUSTER3	G2YA42	G2YA42	Similar to aldo/keto reductase
G2YPR4	CLUSTER3	G2YPR4	G2YPR4	Mitochondrial import inner membrane translocase subunit TIM50
G2XT63	CLUSTER3	G2XT63	G2XT63	Zinc finger protein dhhc domain containing protein
G2YD82	CLUSTER3	G2YD82	G2YD82	hydroxymethylglutaryl-CoA lyase (EC 4.1.3.4)
G2XPB9	CLUSTER3	G2XPB9	G2XPB9	Kinetoplast-associated KAP protein
G2XSD2	CLUSTER3	G2XSD2	G2XSD2	Autophagy-related protein 27
G2XXL4	CLUSTER3	G2XXL4	G2XXL4	Similar to HAD superfamily hydrolase
G2YSL9	CLUSTER3	G2YSL9	G2YSL9	Vacuolar protein sorting-associated protein 27
G2YSV6	CLUSTER3	G2YSV6	G2YSV6	Uncharacterized protein
G2YJS1	CLUSTER3	G2YJS1	G2YJS1	Nuclear protein Qri2/Nse4
G2YN38	CLUSTER3	G2YN38	G2YN38	Similar to pyrimidine 5'-nucleotidase
G2XPC0	CLUSTER3	G2XPC0	G2XPC0	ER membrane protein complex subunit 2
G2XSZ9	CLUSTER3	G2XSZ9	G2XSZ9	U3 small nucleolar RNA-associated protein 10
G2YE59	CLUSTER3	G2YE59	G2YE59	1,3-beta-glucanosyltransferase (EC 2.4.1.-)
G2YNI2	CLUSTER3	G2YNI2	G2YNI2	Similar to transcription factor Zn, C2H2
G2YFM0	CLUSTER3	G2YFM0	G2YFM0	Uncharacterized protein
G2YV42	CLUSTER3	G2YV42	G2YV42	Ubiquitin-like domain-containing protein
G2YPI0	CLUSTER3	G2YPI0	G2YPI0	Uncharacterized protein
G2YVX0	CLUSTER3	G2YVX0	G2YVX0	protein-L-isoaspartate(D-aspartate) O-methyltransferase (EC 2.1.1.77)
G2XTQ8	CLUSTER3	G2XTQ8	G2XTQ8	Chromo domain-containing protein
G2YC06	CLUSTER3	G2YC06	G2YC06	Similar to transcription factor bZIP
G2XXF7	CLUSTER3	G2XXF7	G2XXF7	Uncharacterized protein
G2YA57	CLUSTER3	G2YA57	G2YA57	Similar to mitochondrial peroxiredoxin Prx1
G2YY30	CLUSTER3	G2YY30	G2YY30	Exosome complex protein
G2YKQ6	CLUSTER3	G2YKQ6	G2YKQ6	WH2 domain-containing protein
G2YKB6	CLUSTER3	G2YKB6	G2YKB6	Uncharacterized protein
G2XSP4	CLUSTER3	G2XSP4	G2XSP4	Uncharacterized protein
G2YCX5	CLUSTER3	G2YCX5	G2YCX5	Similar to transcription factor Zn, C2H2
G2YBM7	CLUSTER3	G2YBM7	G2YBM7	5-hydroxyisourate hydrolase (HIU hydrolase) (HIUHase) (EC 3.5.2.17)
G2YVN9	CLUSTER3	G2YVN9	G2YVN9	Uncharacterized protein
G2Y1N4	CLUSTER3	G2Y1N4	G2Y1N4	PhoD-like phosphatase domain-containing protein
G2Y085	CLUSTER3	G2Y085	G2Y085	Inner centromere protein ARK-binding domain-containing protein
G2YPU9	CLUSTER3	G2YPU9	G2YPU9	Similar to competence/damage-inducible protein cinA
G2Y8Z5	CLUSTER3	G2Y8Z5	G2Y8Z5	Similar to NAD dependent epimerase/dehydratase family protein
G2YPI1	CLUSTER3	G2YPI1	G2YPI1	Protein HRI1
G2YDH0	CLUSTER3	G2YDH0	G2YDH0	Transcriptional coactivator p15 (PC4) C-terminal domain-containing protein
G2YFZ7	CLUSTER3	G2YFZ7	G2YFZ7	Casein kinase substrate phosphoprotein PP28 domain-containing protein
G2Y2D8	CLUSTER3	G2Y2D8	G2Y2D8	Similar to oligosaccharyl transferase subunit (Gamma)
G2YKY8	CLUSTER3	G2YKY8	G2YKY8	Similar to haloacid dehalogenase
G2YP40	CLUSTER3	G2YP40	G2YP40	Synaptobrevin protein
G2XXW3	CLUSTER3	G2XXW3	G2XXW3	Similar to GYF domain-containing protein
G2Y0Q2	CLUSTER3	G2Y0Q2	G2Y0Q2	SANT domain-containing protein
G2Y7X3	CLUSTER3	G2Y7X3	G2Y7X3	PH domain-containing protein
G2YN39	CLUSTER3	G2YN39	G2YN39	Uncharacterized protein
G2YW15	CLUSTER4	G2YW15	G2YW15	Similar to caspase
G2YKE2	CLUSTER4	G2YKE2	G2YKE2	Similar to XAP5 domain protein
G2YC62	CLUSTER4	G2YC62	G2YC62	Fumarylacetoacetase (EC 3.7.1.2) (Fumarylacetoacetate hydrolase)
G2XTD9	CLUSTER4	G2XTD9	G2XTD9	Uncharacterized protein
G2XUB7	CLUSTER4	G2XUB7	G2XUB7	Similar to arsenate reductase (Arc2)
G2Y3F3	CLUSTER4	G2Y3F3	G2Y3F3	Ribonuclease H (RNase H) (EC 3.1.26.4)
G2Y4I0	CLUSTER4	G2Y4I0	G2Y4I0	homogentisate 1,2-dioxygenase (EC 1.13.11.5)
G2XRT7	CLUSTER4	G2XRT7	G2XRT7	Rhodanese domain-containing protein
G2YS19	CLUSTER4	G2YS19	G2YS19	THIF-type NAD/FAD binding fold domain-containing protein
G2XVC1	CLUSTER4	G2XVC1	G2XVC1	HD/PDEase domain-containing protein
G2YXI5	CLUSTER4	G2YXI5	G2YXI5	Similar to zinc-containing alcohol dehydrogenase
G2YL43	CLUSTER4	G2YL43	G2YL43	Protein Zds1 C-terminal domain-containing protein
G2XW80	CLUSTER4	G2XW80	G2XW80	Similar to DUF726 domain-containing protein
G2YRE4	CLUSTER4	G2YRE4	G2YRE4	Sin3-associated polypeptide Sap18
G2Y7R6	CLUSTER4	G2Y7R6	G2Y7R6	Uncharacterized protein
G2XNX8	CLUSTER4	G2XNX8	G2XNX8	Ubiquitin-conjugating enzyme E2 6 (EC 2.3.2.23) (E2 ubiquitin-conjugating enzyme 6)
G2Y373	CLUSTER4	G2Y373	G2Y373	Palmitoyl-protein thioesterase 1 (EC 3.1.2.22) (Palmitoyl-protein hydrolase 1)
G2XR32	CLUSTER4	G2XR32	G2XR32	Similar to fasciclin domain family protein
G2XN54	CLUSTER4	G2XN54	G2XN54	Similar to spermine/spermidine synthase family protein
G2YMF6	CLUSTER4	G2YMF6	G2YMF6	Similar to NADP-dependent L-serine/L-allo-threonine dehydrogenase ydfG
G2YBD5	CLUSTER4	G2YBD5	G2YBD5	DUF155 domain-containing protein
G2YFL0	CLUSTER4	G2YFL0	G2YFL0	Similar to acyl-CoA thioesterase 9
G2YA92	CLUSTER4	G2YA92	G2YA92	EKC/KEOPS complex subunit GON7
G2YTC4	CLUSTER4	G2YTC4	G2YTC4	5-methylcytosine g t mismatch-specific dna protein
G2YIM1	CLUSTER4	G2YIM1	G2YIM1	Uncharacterized protein
G2XX02	CLUSTER4	G2XX02	G2XX02	Similar to KH domain RNA-binding protein
G2XVE4	CLUSTER4	G2XVE4	G2XVE4	Similar to progesterone binding protein
G2YSG6	CLUSTER4	G2YSG6	G2YSG6	Similar to RNA recognition domain-containing protein
G2XRE1	CLUSTER4	G2XRE1	G2XRE1	BcCMK2, calcium/calmodulin-dependent protein kinase
G2Y9J4	CLUSTER4	G2Y9J4	G2Y9J4	tripeptidyl-peptidase II (EC 3.4.14.10)
G2YHE3	CLUSTER4	G2YHE3	G2YHE3	Similar to NADH-ubiquinone oxidoreductase subunit
G2YDS3	CLUSTER4	G2YDS3	G2YDS3	Protein related to plant expansins
G2YK90	CLUSTER4	G2YK90	G2YK90	thymidylate synthase (EC 2.1.1.45)
G2XRZ4	CLUSTER4	G2XRZ4	G2XRZ4	NADH dehydrogenase [ubiquinone] iron-sulfur protein 4, mitochondrial
G2XZG5	CLUSTER4	G2XZG5	G2XZG5	Uncharacterized protein
G2XRD3	CLUSTER4	G2XRD3	G2XRD3	Acyl carrier protein
G2YES4	CLUSTER4	G2YES4	G2YES4	Similar to mitochondrial methylglutaconyl-CoA hydratase
G2YK74	CLUSTER4	G2YK74	G2YK74	biotin synthase (EC 2.8.1.6)
G2YT20	CLUSTER4	G2YT20	G2YT20	Uncharacterized protein
G2Y984	CLUSTER4	G2Y984	G2Y984	amidase (EC 3.5.1.4)
G2YD04	CLUSTER4	G2YD04	G2YD04	HTH CENPB-type domain-containing protein
G2YPM0	CLUSTER4	G2YPM0	G2YPM0	Similar to protein kinase
G2XWI7	CLUSTER4	G2XWI7	G2XWI7	NADH dehydrogenase [ubiquinone] 1 alpha subcomplex subunit
G2YQI2	CLUSTER4	G2YQI2	G2YQI2	Similar to integral membrane protein 25D9-6
G2Y793	CLUSTER4	G2Y793	G2Y793	Similar to glucosamine 6-phosphate N-acetyltransferase
G2YNH0	CLUSTER4	G2YNH0	G2YNH0	TAFII28-like protein domain-containing protein
G2Y4U2	CLUSTER4	G2Y4U2	G2Y4U2	Vacuolar protein sorting-associated protein 35
G2YNR6	CLUSTER4	G2YNR6	G2YNR6	Similar to extradiol ring-cleavage dioxygenase class iii protein subunit b
G2YG03	CLUSTER4	G2YG03	G2YG03	Histone chaperone
G2YU28	CLUSTER4	G2YU28	G2YU28	Similar to transcription factor Cys6
G2YHY5	CLUSTER4	G2YHY5	G2YHY5	Similar to transcription factor Zn, C2H2 Con7
G2XTT9	CLUSTER4	G2XTT9	G2XTT9	Similar to SMP-30/Gluconolaconase/LRE domain protein
G2XV68	CLUSTER4	G2XV68	G2XV68	Amino acid permease/ SLC12A domain-containing protein
G2YC71	CLUSTER4	G2YC71	G2YC71	Uncharacterized protein
G2XZK1	CLUSTER4	G2XZK1	G2XZK1	Similar to phytanoyl-CoA dioxygenase family protein
G2YNC3	CLUSTER4	G2YNC3	G2YNC3	C3H1-type domain-containing protein
G2Y7K3	CLUSTER4	G2Y7K3	G2Y7K3	Asl1-like glycosyl hydrolase catalytic domain-containing protein
G2YRU3	CLUSTER4	G2YRU3	G2YRU3	Similar to glutaredoxin
G2XV67	CLUSTER4	G2XV67	G2XV67	Similar to amino acid transporter
G2YL28	CLUSTER4	G2YL28	G2YL28	CoA-binding domain-containing protein
G2YGB4	CLUSTER4	G2YGB4	G2YGB4	Similar to nucleoside-diphosphate-sugar epimerase
G2XZV5	CLUSTER4	G2XZV5	G2XZV5	Similar to transcription factor HMG
G2XP00	CLUSTER4	G2XP00	G2XP00	Similar to transcription factor Zn, C2H2
G2Y027	CLUSTER4	G2Y027	G2Y027	NADH-ubiquinone oxidoreductase
G2Y777	CLUSTER4	G2Y777	G2Y777	Serine threonine protein phosphatase 2b catalytic subunit protein
G2XQ58	CLUSTER4	G2XQ58	G2XQ58	Similar to splicing factor 3B subunit 1
G2YEN1	CLUSTER4	G2YEN1	G2YEN1	Protein SDS23 (Protein sds23)
G2XR46	CLUSTER4	G2XR46	G2XR46	Roadblock/LAMTOR2 domain-containing protein
G2YPH1	CLUSTER4	G2YPH1	G2YPH1	Similar to ribosomal protein S15
G2XT02	CLUSTER4	G2XT02	G2XT02	Similar to phosducin
G2Y800	CLUSTER4	G2Y800	G2Y800	Uncharacterized protein
G2YF79	CLUSTER4	G2YF79	G2YF79	Similar to alcohol dehydrogenase
G2YEX1	CLUSTER4	G2YEX1	G2YEX1	Uncharacterized protein
G2XMY6	CLUSTER4	G2XMY6	G2XMY6	Hcy-binding domain-containing protein
G2YIY0	CLUSTER4	G2YIY0	G2YIY0	Pyridoxal phosphate homeostasis protein (PLP homeostasis protein)
G2XS70	CLUSTER4	G2XS70	G2XS70	Peptidyl-prolyl cis-trans isomerase (PPIase) (EC 5.2.1.8)
G2Y1F0	CLUSTER4	G2Y1F0	G2Y1F0	CAAX prenyl protease (EC 3.4.24.84)
G2Y9T6	CLUSTER4	G2Y9T6	G2Y9T6	Uncharacterized protein
G2Y2V5	CLUSTER4	G2Y2V5	G2Y2V5	Alpha-L-arabinofuranosidase (EC 3.2.1.55)
G2YHS0	CLUSTER4	G2YHS0	G2YHS0	Camp independent regulatory protein
G2YPQ3	CLUSTER4	G2YPQ3	G2YPQ3	ATP phosphoribosyltransferase
G2Y939	CLUSTER4	G2Y939	G2Y939	Aromatic-l-amino-acid decarboxylase protein
G2YEI7	CLUSTER4	G2YEI7	G2YEI7	Similar to transcription factor Cys6
G2YGG8	CLUSTER4	G2YGG8	G2YGG8	Glycoside hydrolase family 32 protein
G2YRT0	CLUSTER4	G2YRT0	G2YRT0	cyclin-dependent kinase (EC 2.7.11.22)
G2XZR1	CLUSTER4	G2XZR1	G2XZR1	Similar to translin associated factor X
G2YBL8	CLUSTER4	G2YBL8	G2YBL8	Mitochondrial import inner membrane translocase subunit TIM54
G2XPV8	CLUSTER4	G2XPV8	G2XPV8	Ribosomal protein bL31m N-terminal domain-containing protein
G2XU06	CLUSTER4	G2XU06	G2XU06	Probable vacuolar protein sorting-associated protein 16 homolog
G2YF67	CLUSTER4	G2YF67	G2YF67	diphthine methyl ester synthase (EC 2.1.1.314)
G2Y5E6	CLUSTER4	G2Y5E6	G2Y5E6	Similar to acetyltransferase
G2YL48	CLUSTER4	G2YL48	G2YL48	Similar to transcription factor Zn, C2H2
G2Y7I0	CLUSTER4	G2Y7I0	G2Y7I0	Similar to cytoplasmic dynein 1 intermediate chain 2
G2XVT6	CLUSTER4	G2XVT6	G2XVT6	Dynamin family protein
G2YQN4	CLUSTER4	G2YQN4	G2YQN4	Similar to alpha/beta hydrolase fold
G2YBH1	CLUSTER4	G2YBH1	G2YBH1	Uncharacterized protein
G2Y729	CLUSTER4	G2Y729	G2Y729	Uncharacterized protein
G2YI57	CLUSTER4	G2YI57	G2YI57	Ornithine cyclodeaminase mu-crystallin family protein
G2YU25	CLUSTER4	G2YU25	G2YU25	Actin-related protein 2/3 complex subunit 4
G2XNE7	CLUSTER4	G2XNE7	G2XNE7	Similar to alcohol dehydrogenase zinc-binding domain-containing protein
G2YU10	CLUSTER4	G2YU10	G2YU10	60s ribosomal protein
G2XXF6	CLUSTER4	G2XXF6	G2XXF6	NAD(P)-binding protein
G2Y5S6	CLUSTER4	G2Y5S6	G2Y5S6	Ubiquinol-cytochrome c chaperone domain-containing protein
G2XYI7	CLUSTER4	G2XYI7	G2XYI7	alpha-1,2-Mannosidase (EC 3.2.1.-)
G2YPH4	CLUSTER4	G2YPH4	G2YPH4	Ubiquitin-like modifier HUB1
G2Y7E3	CLUSTER4	G2Y7E3	G2Y7E3	Similar to DUF544 domain-containing protein
G2XUJ2	CLUSTER4	G2XUJ2	G2XUJ2	Nuclear pore complex protein Nup85
G2XZN3	CLUSTER4	G2XZN3	G2XZN3	Branched-chain-amino-acid aminotransferase (EC 2.6.1.42)
G2YC37	CLUSTER4	G2YC37	G2YC37	Uncharacterized protein
G2XNR0	CLUSTER4	G2XNR0	G2XNR0	Similar to NAD-dependent 15-hydroxyprostaglandin dehydrogenase
G2YL20	CLUSTER4	G2YL20	G2YL20	DNA polymerase epsilon subunit D (DNA polymerase II subunit D)
G2YF25	CLUSTER4	G2YF25	G2YF25	MICOS complex subunit
G2XYQ6	CLUSTER4	G2XYQ6	G2XYQ6	Similar to WW domain-containing protein
G2YYA2	CLUSTER4	G2YYA2	G2YYA2	rRNA methyltransferase 1, mitochondrial
G2XS37	CLUSTER4	G2XS37	G2XS37	Cytochrome b5 heme-binding domain-containing protein
G2Y3R6	CLUSTER4	G2Y3R6	G2Y3R6	Similar to sister chromatid separation protein (Src1)
G2YB21	CLUSTER4	G2YB21	G2YB21	Uncharacterized protein
G2YBL7	CLUSTER4	G2YBL7	G2YBL7	Mitochondrial import inner membrane translocase subunit TIM54
G2YFJ2	CLUSTER4	G2YFJ2	G2YFJ2	pectinesterase (EC 3.1.1.11)
G2YB56	CLUSTER4	G2YB56	G2YB56	Thioesterase domain-containing protein
G2XQF0	CLUSTER4	G2XQF0	G2XQF0	Uncharacterized protein
G2XQ66	CLUSTER4	G2XQ66	G2XQ66	Dipeptidase (EC 3.4.13.19)
G2XRJ0	CLUSTER4	G2XRJ0	G2XRJ0	Glycoside hydrolase family 93 protein
G2YUP9	CLUSTER4	G2YUP9	G2YUP9	BRO domain-containing protein 1
G2Y4U8	CLUSTER4	G2Y4U8	G2Y4U8	PhoD-like phosphatase domain-containing protein
G2XQS4	CLUSTER4	G2XQS4	G2XQS4	Similar to ZIP Zinc transporter
G2YCI7	CLUSTER4	G2YCI7	G2YCI7	Sde2 N-terminal ubiquitin domain-containing protein
G2XT13	CLUSTER4	G2XT13	G2XT13	Similar to transferase caf17
G2XS95	CLUSTER4	G2XS95	G2XS95	Similar to acetyltransferase
G2XQX0	CLUSTER4	G2XQX0	G2XQX0	Similar to geranylgeranyl pyrophosphate synthase
G2Y586	CLUSTER4	G2Y586	G2Y586	1-acyl-sn-glycerol-3-phosphate acyltransferase (EC 2.3.1.51)
G2YTD2	CLUSTER4	G2YTD2	G2YTD2	Similar to iron-sulfur cluster biosynthesis protein Isd11
G2YFI9	CLUSTER4	G2YFI9	G2YFI9	DUF1279 domain-containing protein
G2Y3P3	CLUSTER4	G2Y3P3	G2Y3P3	Uncharacterized protein
G2YVC1	CLUSTER4	G2YVC1	G2YVC1	N-acetylglucosaminylphosphatidylinositol deacetylase (EC 3.5.1.89)
G2XWI8	CLUSTER4	G2XWI8	G2XWI8	CDP-diacylglycerol--glycerol-3-phosphate 3-phosphatidyltransferase (EC 2.7.8.5)
G2YZP0	CLUSTER4	G2YZP0	G2YZP0	Similar to fructosyl amine:oxygen oxidoreductase
G2XYN7	CLUSTER4	G2XYN7	G2XYN7	Similar to FAD binding domain-containing protein
G2XXP8	CLUSTER4	G2XXP8	G2XXP8	Similar to WD repeat containing protein 61
G2XVL5	CLUSTER4	G2XVL5	G2XVL5	Similar to peptide chain release factor 1
G2YX23	CLUSTER4	G2YX23	G2YX23	Similar to amino acid transporter
G2YVL2	CLUSTER4	G2YVL2	G2YVL2	Thioredoxin domain-containing protein
G2XNQ9	CLUSTER4	G2XNQ9	G2XNQ9	Zinc finger PHD-type domain-containing protein
G2YYH3	CLUSTER4	G2YYH3	G2YYH3	Similar to NADH-dependent flavin oxidoreductase
G2XZJ5	CLUSTER4	G2XZJ5	G2XZJ5	Similar to transcription factor bZIP
G2YHC0	CLUSTER4	G2YHC0	G2YHC0	BofuT4_P021730.1 protein
G2YWA3	CLUSTER4	G2YWA3	G2YWA3	Uncharacterized protein
G2YYS5	CLUSTER4	G2YYS5	G2YYS5	lipoyl(octanoyl) transferase (EC 2.3.1.181) (Lipoyl/octanoyl transferase) (Octanoyl-[acyl-carrier-protein]-protein N-octanoyltransferase)
G2YXA7	CLUSTER4	G2YXA7	G2YXA7	BcPIO9
G2XYU9	CLUSTER4	G2XYU9	G2XYU9	C2 domain-containing protein
G2YJU9	CLUSTER4	G2YJU9	G2YJU9	Polyadenylation factor subunit 2
G2YFP5	CLUSTER4	G2YFP5	G2YFP5	Phospholipid/glycerol acyltransferase domain-containing protein
G2Y7Y4	CLUSTER4	G2Y7Y4	G2Y7Y4	Similar to U1biquitin-specific peptidase
G2XT45	CLUSTER4	G2XT45	G2XT45	Cysteine proteinase 1, mitochondrial (EC 3.4.22.40)
G2YDP9	CLUSTER4	G2YDP9	G2YDP9	Similar to Wdr26 protein
G2Y032	CLUSTER4	G2Y032	G2Y032	Similar to pre-mRNA-splicing factor slt11
G2XQ18	CLUSTER4	G2XQ18	G2XQ18	Long-chain-alcohol oxidase (EC 1.1.3.20)
G2Y423	CLUSTER4	G2Y423	G2Y423	DNA-directed RNA polymerase subunit
G2YTZ9	CLUSTER4	G2YTZ9	G2YTZ9	U3 small nucleolar RNA-associated protein 15 C-terminal domain-containing protein
G2YTX5	CLUSTER4	G2YTX5	G2YTX5	AB hydrolase-1 domain-containing protein
G2Y3Y6	CLUSTER4	G2Y3Y6	G2Y3Y6	Similar to mitochondrial cytochrome c oxidase subunit V
G2YYF4	CLUSTER4	G2YYF4	G2YYF4	Peroxisomal membrane protein PEX14 (Peroxin-14)
G2YA27	CLUSTER4	G2YA27	G2YA27	Similar to transcription factor Zn, C2H2
G2XXY7	CLUSTER4	G2XXY7	G2XXY7	Ubiquitin-like domain-containing protein
G2YNV5	CLUSTER4	G2YNV5	G2YNV5	Similar to pyroglutamyl peptidase type I
G2Y3B4	CLUSTER4	G2Y3B4	G2Y3B4	Similar to 3-ketoacyl-(Acyl-carrier-protein) reductase
G2XQH2	CLUSTER4	G2XQH2	G2XQH2	Uncharacterized protein
G2Y2P8	CLUSTER4	G2Y2P8	G2Y2P8	Autophagy-related protein 18
G2YQ93	CLUSTER4	G2YQ93	G2YQ93	Similar to short chain dehydrogenase/reductase family Oxidoreductase
G2Y1D5	CLUSTER4	G2Y1D5	G2Y1D5	Similar to amino acid transporter
G2YE35	CLUSTER4	G2YE35	G2YE35	Similar to GTP-binding protein
G2YDT8	CLUSTER4	G2YDT8	G2YDT8	SWR1-complex protein 4
G2YFP6	CLUSTER4	G2YFP6	G2YFP6	Similar to transcription factor bZIP
G2XXU8	CLUSTER4	G2XXU8	G2XXU8	Uncharacterized protein
G2XTB0	CLUSTER4	G2XTB0	G2XTB0	Similar to ATP-NAD kinase
G2Y6C8	CLUSTER4	G2Y6C8	G2Y6C8	Uncharacterized protein
G2YWI7	CLUSTER4	G2YWI7	G2YWI7	Similar to 6-phosphofructo-2-kinase/fructose-2,6-biphosphatase 2
G2XQK3	CLUSTER4	G2XQK3	G2XQK3	Similar to ulp1 protease family protein
G2XYE6	CLUSTER4	G2XYE6	G2XYE6	Protein phosphatase methylesterase 1 (PME-1) (EC 3.1.1.-)
G2XMY7	CLUSTER4	G2XMY7	G2XMY7	Similar to dnaJ chaperone (Caj1)
G2XQ56	CLUSTER4	G2XQ56	G2XQ56	Similar to WD repeat-containing protein
G2XZH2	CLUSTER4	G2XZH2	G2XZH2	Uncharacterized protein
G2Y1I4	CLUSTER4	G2Y1I4	G2Y1I4	AP-2 complex subunit alpha
G2YZ29	CLUSTER4	G2YZ29	G2YZ29	Carbohydrate-Binding Module family 20 protein
G2YD28	CLUSTER4	G2YD28	G2YD28	Uncharacterized protein
G2XV24	CLUSTER4	G2XV24	G2XV24	Glycosyltransferase family 8 protein
G2Y0Z3	CLUSTER4	G2Y0Z3	G2Y0Z3	Similar to RNP domain-containing protein
G2YBU0	CLUSTER4	G2YBU0	G2YBU0	Similar to flavin-containing superfamily Amine oxidase
G2YAA7	CLUSTER4	G2YAA7	G2YAA7	Delta-aminolevulinic acid dehydratase (EC 4.2.1.24)
G2YYT1	CLUSTER4	G2YYT1	G2YYT1	CBF1-interacting co-repressor CIR N-terminal domain-containing protein
G2XNY5	CLUSTER4	G2XNY5	G2XNY5	Similar to protein tyrosine/serine phosphatase
G2YDG2	CLUSTER4	G2YDG2	G2YDG2	Uncharacterized protein
G2XZ51	CLUSTER4	G2XZ51	G2XZ51	DAGKc domain-containing protein
G2YI90	CLUSTER4	G2YI90	G2YI90	Protein farnesyltransferase subunit beta (FTase-beta) (EC 2.5.1.58)
G2Y5G3	CLUSTER4	G2Y5G3	G2Y5G3	Similar to transcription factor MADS
G2XSY1	CLUSTER4	G2XSY1	G2XSY1	Similar to methyltransferase family
G2YHU8	CLUSTER4	G2YHU8	G2YHU8	Similar to septum-promoting GTP-binding protein
G2XRK2	CLUSTER4	G2XRK2	G2XRK2	Similar to transcription factor Rba50
G2YGV7	CLUSTER4	G2YGV7	G2YGV7	Uncharacterized protein
G2YFK2	CLUSTER4	G2YFK2	G2YFK2	Type 1 phosphatases regulator
G2YY23	CLUSTER4	G2YY23	G2YY23	D-lactate dehydrogenase (cytochrome) (EC 1.1.2.4)
G2Y040	CLUSTER4	G2Y040	G2Y040	Tho complex subunit 7 domain-containing protein
G2XZG4	CLUSTER4	G2XZG4	G2XZG4	Uncharacterized protein
G2YEN6	CLUSTER4	G2YEN6	G2YEN6	Similar to MFS multidrug transporter
G2YPY0	CLUSTER4	G2YPY0	G2YPY0	Similar to AbaA (AN0422) Aspergillus nidulans protein
G2XVV0	CLUSTER4	G2XVV0	G2XVV0	Similar to DUF92 domain-containing protein
G2YSA4	CLUSTER4	G2YSA4	G2YSA4	Similar to protein rho4
G2YUS6	CLUSTER4	G2YUS6	G2YUS6	Duf895 domain membrane protein
G2YX88	CLUSTER4	G2YX88	G2YX88	Similar to ribosome biogenesis protein Ssf2
G2XPL8	CLUSTER4	G2XPL8	G2XPL8	Transcription initiation factor IIE subunit beta
G2XP97	CLUSTER4	G2XP97	G2XP97	Similar to cobW domain-containing protein
G2YBK5	CLUSTER4	G2YBK5	G2YBK5	Similar to splicing factor 3a subunit 2
G2Y826	CLUSTER4	G2Y826	G2Y826	U4/U6.U5 small nuclear ribonucleoprotein 27kDa protein domain-containing protein
G2YNK2	CLUSTER4	G2YNK2	G2YNK2	Glycosyltransferase family 34 protein
G2XZP3	CLUSTER4	G2XZP3	G2XZP3	Similar to nuclear movement protein nudC
G2YHV5	CLUSTER4	G2YHV5	G2YHV5	Similar to prolyl aminopeptidase
G2YKP3	CLUSTER4	G2YKP3	G2YKP3	Uncharacterized protein
G2Y061	CLUSTER4	G2Y061	G2Y061	BRRG1, response regulator
G2YV43	CLUSTER4	G2YV43	G2YV43	SAM-dependent MTase RsmB/NOP-type domain-containing protein
G2YXL5	CLUSTER4	G2YXL5	G2YXL5	Similar to DUF250 domain membrane protein
G2XWU0	CLUSTER4	G2XWU0	G2XWU0	Spindle assembly checkpoint component MAD1
G2YU91	CLUSTER4	G2YU91	G2YU91	non-specific serine/threonine protein kinase (EC 2.7.11.1)
G2YPK2	CLUSTER4	G2YPK2	G2YPK2	Similar to endoribonuclease l-psp
G2YQ98	CLUSTER4	G2YQ98	G2YQ98	Similar to ribosome biogenesis protein Urb1
G2Y1D2	CLUSTER4	G2Y1D2	G2Y1D2	Similar to DNA-directed RNA polymerase II subunit RPB11
G2Y9P3	CLUSTER4	G2Y9P3	G2Y9P3	tripeptidyl-peptidase II (EC 3.4.14.10)
G2XR99	CLUSTER4	G2XR99	G2XR99	WSC domain-containing protein
G2XUS8	CLUSTER4	G2XUS8	G2XUS8	Similar to phosphatidyl synthase
G2YII9	CLUSTER4	G2YII9	G2YII9	Similar to filamentation protein (Rhf1)
G2YMR3	CLUSTER4	G2YMR3	G2YMR3	L-2-hydroxyglutarate dehydrogenase, mitochondrial (EC 1.1.99.2)
G2YBP7	CLUSTER4	G2YBP7	G2YBP7	FACT complex subunit
G2YKI5	CLUSTER4	G2YKI5	G2YKI5	Similar to ankyrin repeat protein
G2Y166	CLUSTER4	G2Y166	G2Y166	Succinate dehydrogenase [ubiquinone] cytochrome b small subunit
G2YR62	CLUSTER4	G2YR62	G2YR62	Dihydroflavonal-4-reductase protein
G2Y2N3	CLUSTER4	G2Y2N3	G2Y2N3	Protein DOM34 homolog
G2YV66	CLUSTER4	G2YV66	G2YV66	Similar to transcription factor Cys6
G2XVC4	CLUSTER4	G2XVC4	G2XVC4	Similar to Zn-dependent protease with chaperone function
G2YHS9	CLUSTER4	G2YHS9	G2YHS9	Altered inheritance of mitochondria protein 32
G2Y4Z0	CLUSTER4	G2Y4Z0	G2Y4Z0	Similar to glycerol-3-phosphate phosphatase
G2YYH5	CLUSTER4	G2YYH5	G2YYH5	Similar to DUF974 domain-containing protein
G2YL13	CLUSTER4	G2YL13	G2YL13	Uncharacterized protein
G2YC65	CLUSTER4	G2YC65	G2YC65	PHD-type domain-containing protein
G2YUE4	CLUSTER4	G2YUE4	G2YUE4	Autophagy-related protein 17
G2YTR5	CLUSTER4	G2YTR5	G2YTR5	Uncharacterized protein
G2YW23	CLUSTER4	G2YW23	G2YW23	BcBCK1, mitogen-activated protein kinase
G2Y3M3	CLUSTER4	G2Y3M3	G2Y3M3	F-box domain-containing protein
G2XSL0	CLUSTER4	G2XSL0	G2XSL0	Similar to exocyst complex component sec6
G2YE03	CLUSTER4	G2YE03	G2YE03	Uncharacterized protein
G2XUY3	CLUSTER4	G2XUY3	G2XUY3	Carboxymuconolactone decarboxylase-like domain-containing protein
G2YLD3	CLUSTER4	G2YLD3	G2YLD3	Similar to 3-oxoadipate enol-lactone hydrolase
G2YVS3	CLUSTER4	G2YVS3	G2YVS3	Uncharacterized protein
G2XT67	CLUSTER4	G2XT67	G2XT67	CND01770-like protein
G2YEG5	CLUSTER4	G2YEG5	G2YEG5	Similar to choline kinase
G2YIS9	CLUSTER4	G2YIS9	G2YIS9	Uncharacterized protein
G2Y0C3	CLUSTER4	G2Y0C3	G2Y0C3	Sulfurtransferase
G2YG04	CLUSTER4	G2YG04	G2YG04	mRNA 3'-end-processing protein RNA14
G2YB50	CLUSTER4	G2YB50	G2YB50	Uncharacterized protein
G2Y2F3	CLUSTER4	G2Y2F3	G2Y2F3	Cytochrome b-c1 complex subunit 7
G2Y4Z1	CLUSTER4	G2Y4Z1	G2Y4Z1	Similar to nuclear GTP-binding protein NUG1
G2YMI3	CLUSTER4	G2YMI3	G2YMI3	Similar to transmembrane emp24 protein transport domain containing 7
G2YAG6	CLUSTER4	G2YAG6	G2YAG6	tripeptidyl-peptidase II (EC 3.4.14.10)
G2XSV4	CLUSTER4	G2XSV4	G2XSV4	Similar to WD repeat-containing protein 89
G2XSG1	CLUSTER4	G2XSG1	G2XSG1	Alpha-L-arabinofuranosidase (EC 3.2.1.55)
G2YBP5	CLUSTER4	G2YBP5	G2YBP5	Uncharacterized protein
G2YN01	CLUSTER4	G2YN01	G2YN01	Similar to nucleoside-diphosphate-sugar epimerase
G2YQZ1	CLUSTER4	G2YQZ1	G2YQZ1	Similar to cullin-4B
G2XRQ6	CLUSTER4	G2XRQ6	G2XRQ6	Similar to enoyl-CoA hydratase
G2YFS4	CLUSTER4	G2YFS4	G2YFS4	Similar to ras-related protein Rab-2A
G2XWZ1	CLUSTER4	G2XWZ1	G2XWZ1	2'-phosphotransferase
G2YFI6	CLUSTER4	G2YFI6	G2YFI6	Phytase-like domain-containing protein
G2Y4Q8	CLUSTER4	G2Y4Q8	G2Y4Q8	Similar to inosine-uridine preferring nucleoside hydrolase
G2YHY3	CLUSTER4	G2YHY3	G2YHY3	Similar to pumilio domain-containing protein
G2YTJ7	CLUSTER4	G2YTJ7	G2YTJ7	Sorting nexin-3
G2YNM7	CLUSTER4	G2YNM7	G2YNM7	Large ribosomal subunit protein bL21m
G2YYJ1	CLUSTER4	G2YYJ1	G2YYJ1	Similar to ER associated DnaJ chaperone (Hlj1)
G2Y0K8	CLUSTER4	G2Y0K8	G2Y0K8	Phosphoribosylaminoimidazole carboxylase (EC 4.1.1.21)
G2YQF4	CLUSTER4	G2YQF4	G2YQF4	Similar to zinc-binding alcohol dehydrogenase
G2XNC4	CLUSTER4	G2XNC4	G2XNC4	Similar to thioredoxin-like protein 1
G2YIA8	CLUSTER4	G2YIA8	G2YIA8	Similar to rheb small monomeric GTPase RhbA
G2XQ14	CLUSTER4	G2XQ14	G2XQ14	Uncharacterized protein
G2YXK7	CLUSTER4	G2YXK7	G2YXK7	Similar to haloacid dehalogenase-like hydrolase domain-containing protein 1a
G2Y4U4	CLUSTER4	G2Y4U4	G2Y4U4	Similar to glutamate carboxypeptidase
G2YSN1	CLUSTER4	G2YSN1	G2YSN1	Nuclear pore complex protein an-nup82 protein
G2YQG0	CLUSTER4	G2YQG0	G2YQG0	Similar to enoyl-CoA hydratase
G2YWL3	CLUSTER4	G2YWL3	G2YWL3	Moz protein represents a chromatin-associated acetyltransferase protein
G2YCI8	CLUSTER4	G2YCI8	G2YCI8	Plectin/eS10 N-terminal domain-containing protein
G2YYS4	CLUSTER4	G2YYS4	G2YYS4	Similar to pyridoxamine phosphate oxidase
G2YDR1	CLUSTER4	G2YDR1	G2YDR1	Conserved oligomeric Golgi complex subunit 2 (Component of oligomeric Golgi complex 2)
G2YM82	CLUSTER4	G2YM82	G2YM82	Similar to FAD binding domain-containing protein
G2YH65	CLUSTER4	G2YH65	G2YH65	Delta(14)-sterol reductase (C-14 sterol reductase) (Sterol C14-reductase)
G2YLR3	CLUSTER4	G2YLR3	G2YLR3	R3H-associated N-terminal domain-containing protein
G2YIV8	CLUSTER4	G2YIV8	G2YIV8	Similar to 2-nitropropane dioxygenase
G2YS85	CLUSTER4	G2YS85	G2YS85	Protein kinase domain-containing protein
G2XT46	CLUSTER4	G2XT46	G2XT46	Translation initiation factor 5A-like N-terminal domain-containing protein
G2YJV0	CLUSTER4	G2YJV0	G2YJV0	Endonuclease (EC 3.1.30.-)
G2YTK6	CLUSTER4	G2YTK6	G2YTK6	Lysophospholipase (EC 3.1.1.5)
G2YRY0	CLUSTER4	G2YRY0	G2YRY0	Similar to phosphoglycerate mutase family protein
G2Y6M9	CLUSTER4	G2Y6M9	G2Y6M9	Similar to etalloaminopeptidase
G2YC67	CLUSTER4	G2YC67	G2YC67	Uncharacterized protein
G2YN45	CLUSTER4	G2YN45	G2YN45	Similar to survival factor 1
G2YW05	CLUSTER4	G2YW05	G2YW05	Similar to cystathionine gamma-synthase
G2YPT9	CLUSTER4	G2YPT9	G2YPT9	Similar to fumarate reductase
G2XUE9	CLUSTER4	G2XUE9	G2XUE9	Similar to alcohol dehydrogenase
G2XU47	CLUSTER4	G2XU47	G2XU47	Catalase (EC 1.11.1.6)
G2Y3L7	CLUSTER4	G2Y3L7	G2Y3L7	Histone acetyltransferase type B subunit 2
G2YD71	CLUSTER4	G2YD71	G2YD71	Bromo domain-containing protein
G2XVW1	CLUSTER4	G2XVW1	G2XVW1	Similar to ribosomal protein L14
G2YTE4	CLUSTER4	G2YTE4	G2YTE4	Similar to chromatin remodeling complex subunit (Arp9)
G2YZC4	CLUSTER4	G2YZC4	G2YZC4	Similar to DNA-directed RNA polymerases I and III subunit RPAC1
G2YWA2	CLUSTER4	G2YWA2	G2YWA2	Cleavage and polyadenylation specificity factor subunit 5
G2Y0X5	CLUSTER4	G2Y0X5	G2Y0X5	Similar to short chain dehydrogenase/reductase
G2YRQ1	CLUSTER4	G2YRQ1	G2YRQ1	Sexual development protein
G2XV22	CLUSTER4	G2XV22	G2XV22	BCG2, Galpha subunit
G2YBQ1	CLUSTER4	G2YBQ1	G2YBQ1	Similar to zinc knuckle domain-containing protein
G2YX32	CLUSTER4	G2YX32	G2YX32	Similar to dienelactone hydrolase
G2Y4L9	CLUSTER4	G2Y4L9	G2Y4L9	Glycoside hydrolase family 55 protein
G2Y6S8	CLUSTER4	G2Y6S8	G2Y6S8	Similar to uracil-DNA glycosylase
G2XUK8	CLUSTER4	G2XUK8	G2XUK8	Uncharacterized protein
G2YZ82	CLUSTER4	G2YZ82	G2YZ82	acetyl-CoA C-acetyltransferase (EC 2.3.1.9)
G2XNV2	CLUSTER4	G2XNV2	G2XNV2	3,4-dihydroxy-2-butanone 4-phosphate synthase (DHBP synthase) (EC 4.1.99.12)
G2YL69	CLUSTER4	G2YL69	G2YL69	Similar to SWI-SNF complex subunit (BAF60b)
G2YLD9	CLUSTER4	G2YLD9	G2YLD9	Similar to conidial pigment biosynthesis scytalone dehydratase Arp1
G2YKL9	CLUSTER4	G2YKL9	G2YKL9	GPN-loop GTPase (EC 3.6.5.-)
G2XU00	CLUSTER4	G2XU00	G2XU00	Similar to 3-beta hydroxysteroid dehydrogenase/isomerase family protein
G2YQX1	CLUSTER4	G2YQX1	G2YQX1	Similar to mitochondrial large ribosomal subunit YmL35
G2Y2I8	CLUSTER4	G2Y2I8	G2Y2I8	Translation initiation factor eIF2B subunit beta (eIF2B GDP-GTP exchange factor subunit beta)
G2YF68	CLUSTER4	G2YF68	G2YF68	Similar to transcription factor Zn, C2H2
G2YNM4	CLUSTER4	G2YNM4	G2YNM4	ATP synthase subunit 4
G2YAT4	CLUSTER4	G2YAT4	G2YAT4	Yeast cell wall synthesis Kre9/Knh1-like N-terminal domain-containing protein
G2YJ98	CLUSTER4	G2YJ98	G2YJ98	acetyl-CoA C-acyltransferase (EC 2.3.1.16)
G2XUA3	CLUSTER4	G2XUA3	G2XUA3	Uncharacterized protein
G2XTF9	CLUSTER4	G2XTF9	G2XTF9	Similar to BAR domain-containing protein
G2YMS8	CLUSTER4	G2YMS8	G2YMS8	Protein ROT1
G2XU58	CLUSTER4	G2XU58	G2XU58	Similar to U1 snRNP-associated protein Usp107
G2Y374	CLUSTER4	G2Y374	G2Y374	Electron transfer flavoprotein alpha-subunit protein
G2XUS3	CLUSTER4	G2XUS3	G2XUS3	Similar to amidohydrolase 2
G2Y3U6	CLUSTER4	G2Y3U6	G2Y3U6	Protease acp1
G2XQ32	CLUSTER4	G2XQ32	G2XQ32	Similar to transcription factor bHLH
G2YJF3	CLUSTER5	G2YJF3	G2YJF3	Beta-xylanase (EC 3.2.1.8)
G2YZ81	CLUSTER5	G2YZ81	G2YZ81	Ubiquitin-conjugating enzyme E2 2 (EC 2.3.2.23) (E2 ubiquitin-conjugating enzyme 2) (Ubiquitin carrier protein UBC2) (Ubiquitin-protein ligase UBC2)
G2Y901	CLUSTER5	G2Y901	G2Y901	VASt domain-containing protein
G2YJD2	CLUSTER5	G2YJD2	G2YJD2	Early meiotic induction protein 1
G2Y601	CLUSTER5	G2Y601	G2Y601	Similar to glutathione S-transferase pi
G2Y7X9	CLUSTER5	G2Y7X9	G2Y7X9	DNA polymerase (EC 2.7.7.7)
G2Y8J0	CLUSTER5	G2Y8J0	G2Y8J0	Perilipin mpl1-like protein
G2YCN4	CLUSTER5	G2YCN4	G2YCN4	Similar to 3-beta hydroxysteroid dehydrogenase/isomerase family protein
G2Y7L2	CLUSTER5	G2Y7L2	G2Y7L2	CID domain-containing protein
G2XR77	CLUSTER5	G2XR77	G2XR77	DUF3824 domain-containing protein
G2Y8P4	CLUSTER5	G2Y8P4	G2Y8P4	Similar to nipsnap family protein
G2Y1N3	CLUSTER5	G2Y1N3	G2Y1N3	Non-homologous end-joining factor 1
G2Y3G4	CLUSTER5	G2Y3G4	G2Y3G4	Similar to actin binding protein
G2Y246	CLUSTER5	G2Y246	G2Y246	Similar to calponin domain protein
G2YIB9	CLUSTER5	G2YIB9	G2YIB9	Similar to prolyl oligopeptidase
G2YZB2	CLUSTER5	G2YZB2	G2YZB2	DUF1772-domain-containing protein
G2YWG5	CLUSTER5	G2YWG5	G2YWG5	Similar to extracellular dioxygenase
G2XX66	CLUSTER5	G2XX66	G2XX66	HMA domain-containing protein
G2Y778	CLUSTER5	G2Y778	G2Y778	Uncharacterized protein
G2XTN6	CLUSTER5	G2XTN6	G2XTN6	Uncharacterized protein
G2YZB0	CLUSTER5	G2YZB0	G2YZB0	Copper resistance protein crd2 protein
G2YJW8	CLUSTER5	G2YJW8	G2YJW8	Similar to cell wall biogenesis protein Ecm15
G2YGG9	CLUSTER5	G2YGG9	G2YGG9	AA1-like domain-containing protein
G2YU77	CLUSTER5	G2YU77	G2YU77	Similar to Calmodulin-like (Plant)
G2XNP1	CLUSTER5	G2XNP1	G2XNP1	Similar to cytochrome P450 alkane hydroxylase
G2XZQ0	CLUSTER5	G2XZQ0	G2XZQ0	Similar to BolA domain protein
G2XT87	CLUSTER5	G2XT87	G2XT87	Similar to micro-fibrillar-associated protein 1
G2YI48	CLUSTER5	G2YI48	G2YI48	Similar to ubiquinol-cytochrome c reductase complex 17 kd protein
G2Y4C9	CLUSTER5	G2Y4C9	G2Y4C9	Cytochrome c oxidase subunit vib protein
G2YDK3	CLUSTER5	G2YDK3	G2YDK3	Uncharacterized protein
G2YU79	CLUSTER5	G2YU79	G2YU79	EF-hand domain-containing protein
G2Y9E2	CLUSTER5	G2Y9E2	G2Y9E2	Similar to spherulin 4-like cell surface protein
G2YYM0	CLUSTER5	G2YYM0	G2YYM0	DUF1742-domain-containing protein
G2Y9Q3	CLUSTER5	G2Y9Q3	G2Y9Q3	Ribosomal RNA-processing protein 40
G2YNE2	CLUSTER5	G2YNE2	G2YNE2	protein-histidine N-methyltransferase (EC 2.1.1.85)
G2Y6F4	CLUSTER5	G2Y6F4	G2Y6F4	Uncharacterized protein
G2XTQ9	CLUSTER5	G2XTQ9	G2XTQ9	Uncharacterized protein
G2YVV2	CLUSTER5	G2YVV2	G2YVV2	Ribosome assembly protein 3
G2YMS7	CLUSTER5	G2YMS7	G2YMS7	5-formyltetrahydrofolate cyclo-ligase (EC 6.3.3.2)
G2YY42	CLUSTER5	G2YY42	G2YY42	Similar to UBX domain-containing protein
G2XSM8	CLUSTER5	G2XSM8	G2XSM8	Similar to cytochrome oxidase assembly factor Cox11
G2YC05	CLUSTER5	G2YC05	G2YC05	NmrA-like domain-containing protein
G2XY88	CLUSTER5	G2XY88	G2XY88	Uncharacterized protein
G2Y297	CLUSTER5	G2Y297	G2Y297	Similar to NUDIX family hydrolase
G2XX18	CLUSTER5	G2XX18	G2XX18	Similar to alkylated DNA repair protein alkB homolog 6
G2XYE1	CLUSTER5	G2XYE1	G2XYE1	Yeast cell wall synthesis Kre9/Knh1-like N-terminal domain-containing protein
G2YRS0	CLUSTER5	G2YRS0	G2YRS0	Uncharacterized protein
G2YRE2	CLUSTER5	G2YRE2	G2YRE2	Similar to glutathione S-transferase
G2XNY8	CLUSTER5	G2XNY8	G2XNY8	Similar to transcription factor CBF/NF-Y
G2Y3D5	CLUSTER5	G2Y3D5	G2Y3D5	WW domain-containing protein
G2YYU2	CLUSTER5	G2YYU2	G2YYU2	Similar to catechol 1,2-dioxygenase
G2YS61	CLUSTER5	G2YS61	G2YS61	Bud22 domain-containing protein
G2YHP4	CLUSTER5	G2YHP4	G2YHP4	Prokaryotic-type class I peptide chain release factors domain-containing protein
G2Y640	CLUSTER5	G2Y640	G2Y640	BAH domain-containing protein
G2YKI1	CLUSTER5	G2YKI1	G2YKI1	Similar to aldehyde reductase
G2XSM5	CLUSTER5	G2XSM5	G2XSM5	Glucan 4-alpha-glucosidase protein
G2YQA6	CLUSTER5	G2YQA6	G2YQA6	Synaptobrevin homolog YKT6
G2XSS5	CLUSTER5	G2XSS5	G2XSS5	COX assembly mitochondrial protein
G2YDG3	CLUSTER5	G2YDG3	G2YDG3	Essential protein Yae1 N-terminal domain-containing protein
G2YMJ6	CLUSTER5	G2YMJ6	G2YMJ6	Similar to cytochrome P450 alkane hydroxylase
G2YMA6	CLUSTER5	G2YMA6	G2YMA6	Uncharacterized protein
G2YQY6	CLUSTER5	G2YQY6	G2YQY6	Yeast cell wall synthesis Kre9/Knh1-like N-terminal domain-containing protein
G2YVW3	CLUSTER5	G2YVW3	G2YVW3	Similar to prolyl aminopeptidase
G2YN43	CLUSTER5	G2YN43	G2YN43	Bis(5'-adenosyl)-triphosphatase (EC 3.6.1.29)
G2XRY4	CLUSTER5	G2XRY4	G2XRY4	Cellulase (EC 3.2.1.4)
G2Y8F9	CLUSTER5	G2Y8F9	G2Y8F9	Involucrin repeat protein
G2YIV2	CLUSTER5	G2YIV2	G2YIV2	Srp40 C-terminal domain-containing protein
G2YKM6	CLUSTER5	G2YKM6	G2YKM6	Transmembrane protein 32 protein
G2Y3X5	CLUSTER5	G2Y3X5	G2Y3X5	Mannosylphosphate transferase protein
G2Y1T1	CLUSTER5	G2Y1T1	G2Y1T1	Phosphoglycerate mutase family domain protein
G2YRB4	CLUSTER5	G2YRB4	G2YRB4	Cell division protein
G2YAV5	CLUSTER5	G2YAV5	G2YAV5	Vta1 C-terminal domain-containing protein
G2Y2F1	CLUSTER5	G2Y2F1	G2Y2F1	Uncharacterized protein
G2YAR8	CLUSTER5	G2YAR8	G2YAR8	Peptide hydrolase (EC 3.4.-.-)
G2YNP6	CLUSTER5	G2YNP6	G2YNP6	Uncharacterized protein
G2XY27	CLUSTER5	G2XY27	G2XY27	Uncharacterized protein
G2YID1	CLUSTER5	G2YID1	G2YID1	Adenylate kinase isoenzyme 6 homolog (AK6) (EC 2.7.4.3) (Dual activity adenylate kinase/ATPase) (AK/ATPase)
G2YUY8	CLUSTER5	G2YUY8	G2YUY8	t-SNARE coiled-coil homology domain-containing protein
G2Y9Z0	CLUSTER5	G2Y9Z0	G2Y9Z0	E2 ubiquitin-conjugating enzyme (EC 2.3.2.23)
G2YWV4	CLUSTER5	G2YWV4	G2YWV4	Multiple myeloma tumor-associated protein 2-like N-terminal domain-containing protein
G2YFG3	CLUSTER5	G2YFG3	G2YFG3	Kinetochore protein
G2YFR8	CLUSTER5	G2YFR8	G2YFR8	Trafficking protein particle complex subunit
G2YT14	CLUSTER5	G2YT14	G2YT14	Similar to splicing factor U2af 38 kDa subunit
G2YI10	CLUSTER5	G2YI10	G2YI10	PB1 domain-containing protein
G2YPQ4	CLUSTER5	G2YPQ4	G2YPQ4	Uncharacterized protein
G2YUB2	CLUSTER5	G2YUB2	G2YUB2	Uncharacterized protein
G2Y2G9	CLUSTER5	G2Y2G9	G2Y2G9	STF2-like protein
G2Y8K5	CLUSTER5	G2Y8K5	G2Y8K5	Similar to pirin
G2YD66	CLUSTER5	G2YD66	G2YD66	4-amino-5-hydroxymethyl-2-methylpyrimidine phosphate synthase (HMP-P synthase) (Hydroxymethylpyrimidine phosphate synthase)
G2Y323	CLUSTER5	G2Y323	G2Y323	Similar to NAD dependent epimerase/dehydratase family protein
G2YGT3	CLUSTER5	G2YGT3	G2YGT3	Nucleotide-binding alpha-beta plait protein
G2Y2Y0	CLUSTER5	G2Y2Y0	G2Y2Y0	Similar to secretory pathway protein Ssp120
G2YHZ9	CLUSTER5	G2YHZ9	G2YHZ9	Uncharacterized protein
G2XRB6	CLUSTER5	G2XRB6	G2XRB6	Lea domain protein
G2YKF3	CLUSTER5	G2YKF3	G2YKF3	Cyclin-dependent kinase protein
G2YID7	CLUSTER5	G2YID7	G2YID7	Calcineurin subunit B (Calcineurin regulatory subunit) (Protein phosphatase 2B regulatory subunit)
G2YTA0	CLUSTER5	G2YTA0	G2YTA0	Pre-rRNA-processing protein PNO1
G2XRB2	CLUSTER5	G2XRB2	G2XRB2	Uncharacterized protein
G2XZ11	CLUSTER5	G2XZ11	G2XZ11	Uncharacterized protein
G2YH49	CLUSTER5	G2YH49	G2YH49	UV excision repair protein RAD23
G2YMZ1	CLUSTER5	G2YMZ1	G2YMZ1	Uncharacterized protein
G2YAF6	CLUSTER5	G2YAF6	G2YAF6	Similar to Bromodomain associated domain protein
G2XZM4	CLUSTER5	G2XZM4	G2XZM4	6,7-dimethyl-8-ribityllumazine synthase (DMRL synthase) (EC 2.5.1.78)
G2YDK6	CLUSTER5	G2YDK6	G2YDK6	Glc8 protein
G2XZY2	CLUSTER5	G2XZY2	G2XZY2	Similar to glutathione S-transferase protein
G2YC07	CLUSTER5	G2YC07	G2YC07	Transcription factor Aft1 HRA domain-containing protein
G2Y0P4	CLUSTER5	G2Y0P4	G2Y0P4	G2 m phase checkpoint control protein
G2XVW2	CLUSTER5	G2XVW2	G2XVW2	Nascent polypeptide-associated complex subunit alpha (Alpha-NAC)
G2Y2J6	CLUSTER5	G2Y2J6	G2Y2J6	Carbohydrate-Binding Module family 48 protein
G2XNI4	CLUSTER5	G2XNI4	G2XNI4	CND1, similar to Gas1-like protein
G2Y395	CLUSTER5	G2Y395	G2Y395	t-SNARE coiled-coil homology domain-containing protein
G2XZS9	CLUSTER5	G2XZS9	G2XZS9	BcPIO10, similar to RNA binding protein
G2XRR2	CLUSTER5	G2XRR2	G2XRR2	Similar to BAR domain protein
G2YKP2	CLUSTER5	G2YKP2	G2YKP2	Rna polymerase-associated protein leo1 protein
G2YNJ2	CLUSTER5	G2YNJ2	G2YNJ2	Similar to UBX domain-containing protein
G2Y060	CLUSTER5	G2Y060	G2Y060	Uncharacterized protein
G2YUN8	CLUSTER5	G2YUN8	G2YUN8	Similar to NOT2 family protein
G2XUR3	CLUSTER5	G2XUR3	G2XUR3	Lcc2, laccase
G2YPU1	CLUSTER5	G2YPU1	G2YPU1	Similar to transcriptional regulatory protein SIN3
G2Y4E2	CLUSTER5	G2Y4E2	G2Y4E2	Similar to spindle poison sensitivity protein Scp3
G2YDM4	CLUSTER5	G2YDM4	G2YDM4	Similar to DUF1665 domain protein
G2XZM3	CLUSTER5	G2XZM3	G2XZM3	Uncharacterized protein
G2Y611	CLUSTER5	G2Y611	G2Y611	Similar to transcription factor Cys6
G2Y7B1	CLUSTER5	G2Y7B1	G2Y7B1	Similar to Biotin biosynthesis protein BioC
G2Y460	CLUSTER5	G2Y460	G2Y460	Signal peptidase complex subunit 2
G2XWA0	CLUSTER5	G2XWA0	G2XWA0	Similar to DUF985 domain-containing protein
G2Y5Q9	CLUSTER5	G2Y5Q9	G2Y5Q9	CP-type G domain-containing protein
G2Y0Q8	CLUSTER5	G2Y0Q8	G2Y0Q8	Similar to R3H domain protein
G2Y2H6	CLUSTER5	G2Y2H6	G2Y2H6	Duf431 domain-containing protein
G2Y191	CLUSTER5	G2Y191	G2Y191	DnaJ homologue subfamily C member 28 conserved domain-containing protein
G2YXJ0	CLUSTER5	G2YXJ0	G2YXJ0	Beta-flanking protein
G2YPW2	CLUSTER5	G2YPW2	G2YPW2	Maintenance of telomere capping protein 1 protein
G2XY30	CLUSTER5	G2XY30	G2XY30	Mitochondrial intermembrane space import and assembly protein 40 (Mitochondrial import inner membrane translocase TIM40)
G2XZD1	CLUSTER5	G2XZD1	G2XZD1	Involucrin repeat protein
G2Y652	CLUSTER5	G2Y652	G2Y652	Similar to calcium binding modulator protein (Alg2)
G2YEI3	CLUSTER5	G2YEI3	G2YEI3	GAT domain-containing protein
G2YX63	CLUSTER5	G2YX63	G2YX63	Uncharacterized protein
G2XW21	CLUSTER5	G2XW21	G2XW21	Similar to response regulator receiver domain-containing protein
G2Y0A8	CLUSTER5	G2Y0A8	G2Y0A8	Similar to transcription factor Zn, C2H2
G2XYH3	CLUSTER5	G2XYH3	G2XYH3	Chromatin modification-related protein EAF6
G2YAB7	CLUSTER5	G2YAB7	G2YAB7	Similar to cell pattern formation-associated protein stuA
G2Y3V5	CLUSTER5	G2Y3V5	G2Y3V5	Similar to nitrogen metabolic regulation protein
G2Y306	CLUSTER5	G2Y306	G2Y306	Similar to short chain dehydrogenase/reductase family oxidoreductase
G2Y2M8	CLUSTER5	G2Y2M8	G2Y2M8	Pre-mRNA-splicing factor 3 domain-containing protein
G2YHH5	CLUSTER5	G2YHH5	G2YHH5	NADH-ubiquinone oxidoreductase 21.3 kDa subunit
G2YGR0	CLUSTER5	G2YGR0	G2YGR0	Translationally-controlled tumor protein homolog
G2Y6Z4	CLUSTER5	G2Y6Z4	G2Y6Z4	Similar to UBA/TS-N domain-containing protein
G2Y2J4	CLUSTER5	G2Y2J4	G2Y2J4	cAMP-dependent protein kinase regulatory subunit
G2YBW3	CLUSTER5	G2YBW3	G2YBW3	Citrate synthase
G2YXG5	CLUSTER5	G2YXG5	G2YXG5	Similar to Bromodomain containing protein
G2YDD5	CLUSTER5	G2YDD5	G2YDD5	Pex19 family protein
G2XVE5	CLUSTER5	G2XVE5	G2XVE5	Cupin-type protein
G2YLI3	CLUSTER5	G2YLI3	G2YLI3	Similar to checkpoint protein kinase (SldA)
G2Y8Z8	CLUSTER5	G2Y8Z8	G2Y8Z8	Uncharacterized protein
G2Y1L8	CLUSTER5	G2Y1L8	G2Y1L8	Similar to lipase/esterase
G2YK01	CLUSTER5	G2YK01	G2YK01	Hsp90 chaperone protein kinase-targeting subunit
G2YAM7	CLUSTER5	G2YAM7	G2YAM7	Similar to acyl-coenzyme A:6-aminopenicillanic acid acyl-transferase
G2YF76	CLUSTER5	G2YF76	G2YF76	Uncharacterized protein
G2YH18	CLUSTER5	G2YH18	G2YH18	BAR domain-containing protein
G2YJY7	CLUSTER5	G2YJY7	G2YJY7	CND3
G2YPW5	CLUSTER5	G2YPW5	G2YPW5	Similar to calcium/calmodulin-dependent protein kinase
G2YY70	CLUSTER5	G2YY70	G2YY70	RRM domain-containing protein
G2Y3Z0	CLUSTER5	G2Y3Z0	G2Y3Z0	ATP synthase subunit beta (EC 7.1.2.2)
G2YLX5	CLUSTER5	G2YLX5	G2YLX5	Ribosome biogenesis protein NOP53
G2XNT7	CLUSTER5	G2XNT7	G2XNT7	Uncharacterized protein
G2YW00	CLUSTER5	G2YW00	G2YW00	RRM domain-containing protein
G2XQH9	CLUSTER5	G2XQH9	G2XQH9	quinol--cytochrome-c reductase (EC 7.1.1.8)
G2YJ01	CLUSTER5	G2YJ01	G2YJ01	Peroxin 22-like protein
G2XNT6	CLUSTER5	G2XNT6	G2XNT6	Uncharacterized protein
G2YLB1	CLUSTER5	G2YLB1	G2YLB1	Rna-binding la domain protein
G2YAF4	CLUSTER5	G2YAF4	G2YAF4	pH-response regulator protein palC
G2YVX5	CLUSTER5	G2YVX5	G2YVX5	Similar to NADH-ubiquinone oxidoreductase 213 kDa subunit
G2XT40	CLUSTER5	G2XT40	G2XT40	MUC1 Extracellular alpha-1,4-glucan glucosidase
G2Y7W2	CLUSTER5	G2Y7W2	G2Y7W2	Glycoside hydrolase protein
G2Y653	CLUSTER5	G2Y653	G2Y653	glutathione-specific gamma-glutamylcyclotransferase (EC 4.3.2.7)
G2YW50	CLUSTER5	G2YW50	G2YW50	Histone H2A
G2YM20	CLUSTER5	G2YM20	G2YM20	Similar to similar to APSES transcription factor
G2YJJ1	CLUSTER5	G2YJJ1	G2YJJ1	Transcription factor protein
G2XRJ4	CLUSTER5	G2XRJ4	G2XRJ4	Similar to regulatory protein suaprga1
G2Y8F7	CLUSTER5	G2Y8F7	G2Y8F7	Similar to His-phosphotransfer (HPt)
G2XND0	CLUSTER5	G2XND0	G2XND0	Similar to UBX domain containing protein
G2YCP9	CLUSTER5	G2YCP9	G2YCP9	BAP1, transcription factor bZIP
G2YCF4	CLUSTER5	G2YCF4	G2YCF4	Prohibitin
G2Y0L0	CLUSTER5	G2Y0L0	G2Y0L0	Prohibitin
G2XQJ7	CLUSTER5	G2XQJ7	G2XQJ7	Ribosome biogenesis regulatory protein
G2XV85	CLUSTER5	G2XV85	G2XV85	Similar to class III aminotransferase
G2YZN5	CLUSTER5	G2YZN5	G2YZN5	Similar to quinone oxidoreductase
G2YXT0	CLUSTER5	G2YXT0	G2YXT0	Similar to pepsin
G2Y2K9	CLUSTER5	G2Y2K9	G2Y2K9	Similar to TOR signalling pathway protein TipA
G2YFJ8	CLUSTER5	G2YFJ8	G2YFJ8	LsmAD domain-containing protein
G2Y7S0	CLUSTER5	G2Y7S0	G2Y7S0	Similar to transcription factor CBF/NF-Y
G2Y2H5	CLUSTER5	G2Y2H5	G2Y2H5	mRNA stability protein
G2YC74	CLUSTER5	G2YC74	G2YC74	Hyaluronan/mRNA-binding protein domain-containing protein
G2YUY7	CLUSTER5	G2YUY7	G2YUY7	Calmodulin
G2Y921	CLUSTER5	G2Y921	G2Y921	Similar to Grp1p
G2Y6I6	CLUSTER5	G2Y6I6	G2Y6I6	Band 7 domain-containing protein
G2YPY5	CLUSTER5	G2YPY5	G2YPY5	Protein arginine methyltransferase NDUFAF7 (EC 2.1.1.320)
G2XZ68	CLUSTER5	G2XZ68	G2XZ68	Protein HGH1 homolog
G2YH84	CLUSTER5	G2YH84	G2YH84	Similar to zinc-binding oxidoreductase CipB, partial sequence
G2YLW8	CLUSTER5	G2YLW8	G2YLW8	Similar to NADH-ubiquinone oxidoreductase
G2Y3V1	CLUSTER5	G2Y3V1	G2Y3V1	Uncharacterized protein
G2Y805	CLUSTER5	G2Y805	G2Y805	Similar to ABC transporter
G2YQU5	CLUSTER5	G2YQU5	G2YQU5	Similar to transcription factor bHLH
G2YH94	CLUSTER5	G2YH94	G2YH94	Similar to mitochondrial hypoxia responsive domain protein
G2XZI7	CLUSTER5	G2XZI7	G2XZI7	Similar to D-isomer specific 2-hydroxyacid dehydrogenase
G2YJM7	CLUSTER5	G2YJM7	G2YJM7	Similar to translation initiation factor eIF4B
G2Y0P2	CLUSTER5	G2Y0P2	G2Y0P2	Similar to aldo-keto reductase family 1
G2YQJ3	CLUSTER5	G2YQJ3	G2YQJ3	protein disulfide-isomerase (EC 5.3.4.1)
G2YIC5	CLUSTER5	G2YIC5	G2YIC5	Similar to nucleosome assembly protein
G2YKT8	CLUSTER5	G2YKT8	G2YKT8	Altered inheritance of mitochondria protein 21
G2YQK8	CLUSTER5	G2YQK8	G2YQK8	COP9 signalosome complex subunit 5
G2YI09	CLUSTER6	G2YI09	G2YI09	Superoxide dismutase 1 copper chaperone
G2Y9Y9	CLUSTER6	G2Y9Y9	G2Y9Y9	3-methyl-2-oxobutanoate hydroxymethyltransferase (EC 2.1.2.11)
G2XNH6	CLUSTER6	G2XNH6	G2XNH6	Similar to 60S ribosome biogenesis protein Sqt1
G2YAD8	CLUSTER6	G2YAD8	G2YAD8	Similar to myosin regulatory light chain cdc4
G2YU53	CLUSTER6	G2YU53	G2YU53	Ubiquitin carrier protein UBC2 (Ubiquitin-protein ligase UBC2)
G2Y7Z4	CLUSTER6	G2Y7Z4	G2Y7Z4	Proteasome subunit alpha type
G2XPA0	CLUSTER6	G2XPA0	G2XPA0	Uncharacterized protein
G2YWH8	CLUSTER6	G2YWH8	G2YWH8	RRM domain-containing protein
G2XZI6	CLUSTER6	G2XZI6	G2XZI6	Similar to xanthine-guanine phosphoribosyltransferase
G2YXA0	CLUSTER6	G2YXA0	G2YXA0	Similar to siderophore biosynthesis lipase/esterase
G2YIB6	CLUSTER6	G2YIB6	G2YIB6	Similar to D-3-phosphoglycerate dehydrogenase
G2YXT1	CLUSTER6	G2YXT1	G2YXT1	Anaphase promoting complex subunit protein
G2XNF0	CLUSTER6	G2XNF0	G2XNF0	Similar to prolyl oligopeptidase
G2Y9Z6	CLUSTER6	G2Y9Z6	G2Y9Z6	Protein BFR2
G2XUZ1	CLUSTER6	G2XUZ1	G2XUZ1	M protein repeat protein
G2YX91	CLUSTER6	G2YX91	G2YX91	PHD-type domain-containing protein
G2YVV0	CLUSTER6	G2YVV0	G2YVV0	Similar to ubiquitin/40S ribosomal protein S27a
G2YU69	CLUSTER6	G2YU69	G2YU69	Duf1687 domain containing protein
G2YC15	CLUSTER6	G2YC15	G2YC15	Similar to transcription factor bHLH
G2Y8J7	CLUSTER6	G2Y8J7	G2Y8J7	Uncharacterized protein
G2Y1T2	CLUSTER6	G2Y1T2	G2Y1T2	Duf1168 domain protein
G2YMW3	CLUSTER6	G2YMW3	G2YMW3	Similar to ethyl tert-butyl ether degradation EthD
G2YR00	CLUSTER6	G2YR00	G2YR00	VOC domain-containing protein
G2YM67	CLUSTER6	G2YM67	G2YM67	Pyridoxamine 5'-phosphate oxidase Alr4036 family FMN-binding domain-containing protein
G2YZ93	CLUSTER6	G2YZ93	G2YZ93	Duf1014 domain protein
G2Y245	CLUSTER6	G2Y245	G2Y245	Uncharacterized protein
G2YBK7	CLUSTER6	G2YBK7	G2YBK7	Centromere protein H C-terminal domain-containing protein
G2YTI8	CLUSTER6	G2YTI8	G2YTI8	Pre-mRNA-splicing factor SLU7
G2YLH8	CLUSTER6	G2YLH8	G2YLH8	RED-like N-terminal domain-containing protein
G2YLG9	CLUSTER6	G2YLG9	G2YLG9	Similar to RNA binding protein Pym
G2Y0J5	CLUSTER6	G2Y0J5	G2Y0J5	Orotate phosphoribosyltransferase (EC 2.4.2.10)
G2YY33	CLUSTER6	G2YY33	G2YY33	Similar to double-stranded DNA-binding domain-containing protein
G2XV56	CLUSTER6	G2XV56	G2XV56	DSBA-like thioredoxin domain-containing protein
G2YAM4	CLUSTER6	G2YAM4	G2YAM4	Branchpoint-bridging protein
G2YGN4	CLUSTER6	G2YGN4	G2YGN4	EKC/KEOPS complex subunit CGI121 (EKC/KEOPS complex subunit cgi121)
G2YMU0	CLUSTER6	G2YMU0	G2YMU0	CreA, transcription factor Zn, C2H2
G2YY57	CLUSTER6	G2YY57	G2YY57	NEDD8-conjugating enzyme UBC12 (EC 2.3.2.34) (NEDD8-conjugating enzyme Ubc12) (RUB1-conjugating enzyme) (Ubiquitin carrier protein 12) (Ubiquitin carrier protein UBC2) (Ubiquitin-protein ligase UBC2)
G2Y5G5	CLUSTER6	G2Y5G5	G2Y5G5	Similar to vacuolar ATP synthase subunit E (V-ATPase E subunit) (Vacuolar proton pump E subunit)
G2Y2Q1	CLUSTER6	G2Y2Q1	G2Y2Q1	Similar to WD repeat protein
G2Y0R1	CLUSTER6	G2Y0R1	G2Y0R1	Similar to heat shock transcription factor
G2XNM4	CLUSTER6	G2XNM4	G2XNM4	Similar to transcription initiation factor subunit
G2YQ80	CLUSTER6	G2YQ80	G2YQ80	peptidylprolyl isomerase (EC 5.2.1.8)
G2YFP2	CLUSTER6	G2YFP2	G2YFP2	Fumarate reductase (EC 1.3.1.6)
G2YMI6	CLUSTER6	G2YMI6	G2YMI6	Phosphatidylinositol transfer protein SFH5 (PITP SFH5)
G2Y2K0	CLUSTER6	G2Y2K0	G2Y2K0	Iron-sulfur cluster assembly protein
G2XPD3	CLUSTER6	G2XPD3	G2XPD3	Transcription initiation factor TFIID subunit 12
G2XVA6	CLUSTER6	G2XVA6	G2XVA6	BcPIO1, similar to urease accessory protein ureg
G2XS52	CLUSTER6	G2XS52	G2XS52	Similar to nmrA-like family protein
G2Y1Z0	CLUSTER6	G2Y1Z0	G2Y1Z0	Similar to 26S proteasome regulatory subunit
G2YQD7	CLUSTER6	G2YQD7	G2YQD7	DNA-directed RNA polymerase subunit
G2YKV5	CLUSTER6	G2YKV5	G2YKV5	DUF3824 domain-containing protein
G2XW00	CLUSTER6	G2XW00	G2XW00	SH3 domain-containing protein
G2YZH3	CLUSTER6	G2YZH3	G2YZH3	Centromere protein Cenp-K
G2Y227	CLUSTER6	G2Y227	G2Y227	Similar to oxidoreductase
G2YMJ3	CLUSTER6	G2YMJ3	G2YMJ3	Similar to nuclear polyadenylated RNA-binding protein Nab2
G2Y038	CLUSTER6	G2Y038	G2Y038	Similar to SH3 domain signalling protein
G2YY47	CLUSTER6	G2YY47	G2YY47	RRM domain-containing protein
G2YB29	CLUSTER6	G2YB29	G2YB29	Kinetochore protein NDC80
G2YKQ1	CLUSTER6	G2YKQ1	G2YKQ1	Glutaredoxin-like protein
G2XZ27	CLUSTER6	G2XZ27	G2XZ27	Probable electron transfer flavoprotein subunit beta
G2YH08	CLUSTER6	G2YH08	G2YH08	Similar to lysophospholipase
G2XUL7	CLUSTER6	G2XUL7	G2XUL7	Uncharacterized protein
G2YJZ9	CLUSTER6	G2YJZ9	G2YJZ9	Similar to DUF618 domain-containing protein
G2YKJ3	CLUSTER6	G2YKJ3	G2YKJ3	Similar to nuclear mRNA splicing factor-associated protein
G2YIH4	CLUSTER6	G2YIH4	G2YIH4	Similar to enoyl-CoA hydratase
G2XRD4	CLUSTER6	G2XRD4	G2XRD4	Similar to NADH-ubiquinone oxidoreductase 23 kDa subunit
G2YBJ5	CLUSTER6	G2YBJ5	G2YBJ5	SUZ domain-containing protein
G2XRJ9	CLUSTER6	G2XRJ9	G2XRJ9	Similar to mitochondrial tricarboxylate transporter
G2XWK9	CLUSTER6	G2XWK9	G2XWK9	Similar to pre-mRNA splicing factor cwc2
G2XUB9	CLUSTER6	G2XUB9	G2XUB9	Nineteen complex-related protein 2-domain-containing protein
G2XRD1	CLUSTER6	G2XRD1	G2XRD1	Uncharacterized protein
G2YQU4	CLUSTER6	G2YQU4	G2YQU4	Similar to transcriptional elongation factor Iws1
G2Y626	CLUSTER6	G2Y626	G2Y626	Glycosyltransferase family 62 protein
G2Y5Y9	CLUSTER6	G2Y5Y9	G2Y5Y9	6-phosphogluconate dehydrogenase protein
G2XZT8	CLUSTER6	G2XZT8	G2XZT8	Similar to ubiquitin-conjugating enzyme
G2YRS9	CLUSTER6	G2YRS9	G2YRS9	cyclin-dependent kinase (EC 2.7.11.22)
G2YUV3	CLUSTER6	G2YUV3	G2YUV3	N-acetylglucosamine-induced protein 1
G2Y6M8	CLUSTER6	G2Y6M8	G2Y6M8	Similar to cipC-like antibiotic response protein
G2XNZ4	CLUSTER6	G2XNZ4	G2XNZ4	Similar to O-methyltransferase
G2YDG0	CLUSTER6	G2YDG0	G2YDG0	YCII-related domain-containing protein
G2Y5H9	CLUSTER6	G2Y5H9	G2Y5H9	Eukaryotic translation initiation factor 4C
G2XY83	CLUSTER6	G2XY83	G2XY83	Similar to glutathione S-transferase
G2YEX2	CLUSTER6	G2YEX2	G2YEX2	Glutaredoxin domain-containing protein
G2YIM0	CLUSTER6	G2YIM0	G2YIM0	Mitochondrial import receptor subunit tom22 protein
G2XYK3	CLUSTER6	G2XYK3	G2XYK3	Similar to transcription factor bHLH
G2YQ97	CLUSTER6	G2YQ97	G2YQ97	Uncharacterized protein
G2XXV0	CLUSTER6	G2XXV0	G2XXV0	Similar to short chain dehydrogenase
G2YTK4	CLUSTER6	G2YTK4	G2YTK4	Uncharacterized protein
G2Y8F4	CLUSTER6	G2Y8F4	G2Y8F4	Mismatched base pair and cruciform DNA recognition protein
G2YIN5	CLUSTER6	G2YIN5	G2YIN5	Uncharacterized protein
G2YHW6	CLUSTER6	G2YHW6	G2YHW6	Peptidyl-prolyl cis-trans isomerase (EC 5.2.1.8)
G2YAF8	CLUSTER6	G2YAF8	G2YAF8	Large ribosomal subunit protein mL54
G2YJ67	CLUSTER6	G2YJ67	G2YJ67	Ceramide very long chain fatty acid hydroxylase (EC 1.-.-.-)
G2YQT7	CLUSTER6	G2YQT7	G2YQT7	Endoplasmic reticulum junction formation protein lunapark
G2YQK6	CLUSTER6	G2YQK6	G2YQK6	Similar to dnaJ homolog subfamily A member 2
G2XNV4	CLUSTER6	G2XNV4	G2XNV4	RRM domain-containing protein
G2YP97	CLUSTER6	G2YP97	G2YP97	Similar to Golgi to endosome transport protein (Ent3)
G2YRD3	CLUSTER6	G2YRD3	G2YRD3	Similar to DNA-directed RNA polymerase I
G2XNQ7	CLUSTER6	G2XNQ7	G2XNQ7	Prolyl 4-hydroxylase alpha subunit domain-containing protein
G2YV18	CLUSTER6	G2YV18	G2YV18	Similar to NAD dependent epimerase/dehydratase family protein
G2YBE4	CLUSTER6	G2YBE4	G2YBE4	Tpa inducible protein
G2YFS1	CLUSTER6	G2YFS1	G2YFS1	Translation machinery-associated protein 22
G2YCZ8	CLUSTER6	G2YCZ8	G2YCZ8	Protein CASP
G2Y469	CLUSTER6	G2Y469	G2Y469	Similar to pol II transcription elongation factor subunit Cdc73
G2YW93	CLUSTER6	G2YW93	G2YW93	Peptidyl-prolyl cis-trans isomerase (EC 5.2.1.8)
G2YHR0	CLUSTER6	G2YHR0	G2YHR0	Proteophosphoglycan 5 protein
G2YIM5	CLUSTER6	G2YIM5	G2YIM5	Similar to DUF1264 domain protein
G2YCX9	CLUSTER6	G2YCX9	G2YCX9	RNA-binding protein VTS1
G2YRL9	CLUSTER6	G2YRL9	G2YRL9	Similar to SAP domain protein
G2YE96	CLUSTER6	G2YE96	G2YE96	Similar to DUF1690 domain-containing protein
G2Y8V4	CLUSTER6	G2Y8V4	G2Y8V4	Mucin-7 protein
G2YCI5	CLUSTER6	G2YCI5	G2YCI5	Cytochrome c oxidase subunit
G2YNJ5	CLUSTER6	G2YNJ5	G2YNJ5	Ntf2-like protein
G2YWA1	CLUSTER6	G2YWA1	G2YWA1	Similar to NADH-ubiquinone oxidoreductase
G2XU15	CLUSTER6	G2XU15	G2XU15	Similar to Snf7 family protein
G2XR40	CLUSTER6	G2XR40	G2XR40	Similar to transcription factor Zn, GATA
G2YPL6	CLUSTER6	G2YPL6	G2YPL6	Transcription elongation factor
G2Y2T7	CLUSTER6	G2Y2T7	G2Y2T7	Peptide-methionine (R)-S-oxide reductase (EC 1.8.4.12)
G2XPP4	CLUSTER6	G2XPP4	G2XPP4	Uncharacterized protein
G2XUX0	CLUSTER6	G2XUX0	G2XUX0	Similar to mitochondrial outer membrane protein (Sam35)
G2XPY3	CLUSTER6	G2XPY3	G2XPY3	Kri1-like C-terminal domain-containing protein
G2XRI2	CLUSTER6	G2XRI2	G2XRI2	Uncharacterized protein
G2Y4F5	CLUSTER6	G2Y4F5	G2Y4F5	Prenylcysteine lyase domain-containing protein
G2Y4Q9	CLUSTER6	G2Y4Q9	G2Y4Q9	Uncharacterized protein
G2YLE7	CLUSTER6	G2YLE7	G2YLE7	Similar to aldehyde reductase
G2XSZ1	CLUSTER6	G2XSZ1	G2XSZ1	DUF4045 domain-containing protein
G2Y142	CLUSTER6	G2Y142	G2Y142	Similar to transcription factor bHLH
G2YZN2	CLUSTER6	G2YZN2	G2YZN2	60S acidic ribosomal protein P0
G2XZE5	CLUSTER6	G2XZE5	G2XZE5	Fad-dependent oxidoreductase-like enzyme protein
G2YCG8	CLUSTER6	G2YCG8	G2YCG8	Similar to HIRA-interacting protein 5
G2YCM2	CLUSTER6	G2YCM2	G2YCM2	MIT domain-containing protein
G2YNA0	CLUSTER6	G2YNA0	G2YNA0	Transcriptional activator HAP2
G2XZA1	CLUSTER6	G2XZA1	G2XZA1	Uncharacterized protein
G2XW49	CLUSTER6	G2XW49	G2XW49	Similar to Pal1 cell morphology protein
G2Y9N1	CLUSTER6	G2Y9N1	G2Y9N1	NADP-dependent oxidoreductase domain-containing protein
G2XRG3	CLUSTER6	G2XRG3	G2XRG3	BolA domain-containing protein
G2YB30	CLUSTER6	G2YB30	G2YB30	Peroxisomal membrane protein PEX14 (Peroxin-14)
G2XQX4	CLUSTER6	G2XQX4	G2XQX4	Thioredoxin domain-containing protein
G2Y419	CLUSTER6	G2Y419	G2Y419	Neurofilament protein h form h2 protein
G2YHN8	CLUSTER6	G2YHN8	G2YHN8	Similar to iron sulfur assembly protein
G2XQ23	CLUSTER6	G2XQ23	G2XQ23	Single-stranded DNA-binding protein
G2YU04	CLUSTER6	G2YU04	G2YU04	General negative regulator of transcription subunit
G2YTS8	CLUSTER6	G2YTS8	G2YTS8	Similar to transcription factor Zn, C2H2
G2YYX5	CLUSTER6	G2YYX5	G2YYX5	BcPIO12, similar to aldo/keto reductase
G2XT12	CLUSTER6	G2XT12	G2XT12	Nudix hydrolase domain-containing protein
G2YHV2	CLUSTER6	G2YHV2	G2YHV2	Cylicin I
G2YRU4	CLUSTER6	G2YRU4	G2YRU4	Chalcone isomerase domain-containing protein
G2Y4Y9	CLUSTER6	G2Y4Y9	G2Y4Y9	Nuclear localization protein
G2YFT8	CLUSTER6	G2YFT8	G2YFT8	NADH dehydrogenase [ubiquinone] 1 alpha subcomplex subunit 13
G2XVW3	CLUSTER6	G2XVW3	G2XVW3	ATP synthase subunit d, mitochondrial
G2YB39	CLUSTER6	G2YB39	G2YB39	RNA helicase HEL117
G2XUP1	CLUSTER7	G2XUP1	G2XUP1	40S ribosomal protein S24
G2XSV1	CLUSTER7	G2XSV1	G2XSV1	Glycoside hydrolase family 5 protein
G2XN33	CLUSTER7	G2XN33	G2XN33	Calcium-transporting ATPase (EC 7.2.2.10)
G2Y9V7	CLUSTER7	G2Y9V7	G2Y9V7	Serine/threonine-protein phosphatase (EC 3.1.3.16)
G2YJG3	CLUSTER7	G2YJG3	G2YJG3	pectin lyase (EC 4.2.2.10)
G2Y8Y5	CLUSTER7	G2Y8Y5	G2Y8Y5	Coatomer subunit gamma
G2XTC3	CLUSTER7	G2XTC3	G2XTC3	Glutamate-rich WD repeat-containing protein 1
G2YJA4	CLUSTER7	G2YJA4	G2YJA4	Similar to phospholipase A-2-activating protein
G2XXL8	CLUSTER7	G2XXL8	G2XXL8	Aldehyde dehydrogenase
G2YFJ0	CLUSTER7	G2YFJ0	G2YFJ0	endo-polygalacturonase (EC 3.2.1.15)
G2XUV9	CLUSTER7	G2XUV9	G2XUV9	50S ribosomal protein L3
G2XVJ3	CLUSTER7	G2XVJ3	G2XVJ3	Acetyl-coenzyme A synthetase (EC 6.2.1.1)
G2YLB0	CLUSTER7	G2YLB0	G2YLB0	Similar to 30S ribosomal subunit S4
G2XT82	CLUSTER7	G2XT82	G2XT82	glucan 1,3-beta-glucosidase (EC 3.2.1.58) (Exo-1,3-beta-glucanase)
G2YK95	CLUSTER7	G2YK95	G2YK95	Mitochondrial fission process protein 1 (Mitochondrial 18 kDa protein)
G2YPF4	CLUSTER7	G2YPF4	G2YPF4	V-type proton ATPase subunit a
G2XXR8	CLUSTER7	G2XXR8	G2XXR8	DNA-directed RNA polymerase (EC 2.7.7.6)
G2YBE5	CLUSTER7	G2YBE5	G2YBE5	Similar to mitochondrial protein Fmp25
G2Y457	CLUSTER7	G2Y457	G2Y457	Ribosome production factor 2 homolog (Ribosome biogenesis protein RPF2 homolog)
G2YV48	CLUSTER7	G2YV48	G2YV48	Similar to ribosome biogenesis protein Brx1
G2XZL6	CLUSTER7	G2XZL6	G2XZL6	Similar to oxidoreductase
G2XPL9	CLUSTER7	G2XPL9	G2XPL9	Nucleoprotein TPR/MLP1 domain-containing protein
G2XY09	CLUSTER7	G2XY09	G2XY09	Similar to secreted protein
G2YN41	CLUSTER7	G2YN41	G2YN41	Ran exchange factor prp20 pim1 protein
G2YLV4	CLUSTER7	G2YLV4	G2YLV4	DNA damage-binding protein 1
G2YM95	CLUSTER7	G2YM95	G2YM95	amidase (EC 3.5.1.4)
G2Y4B2	CLUSTER7	G2Y4B2	G2Y4B2	Vacuolar protein sorting/targeting protein 10 (Carboxypeptidase Y receptor) (Sortilin VPS10)
G2Y285	CLUSTER7	G2Y285	G2Y285	Similar to FAD dependent oxidoreductase superfamily
G2XST3	CLUSTER7	G2XST3	G2XST3	Glycosyltransferase 2-like domain-containing protein
G2YHF7	CLUSTER7	G2YHF7	G2YHF7	Glycoside hydrolase family 71 protein
G2YYV1	CLUSTER7	G2YYV1	G2YYV1	Catalase (EC 1.11.1.6)
G2YSD0	CLUSTER7	G2YSD0	G2YSD0	SPX domain-containing protein
G2YQM0	CLUSTER7	G2YQM0	G2YQM0	Enhancer of mRNA-decapping protein 3
G2Y633	CLUSTER7	G2Y633	G2Y633	Similar to flavin-containing monooxygenase
G2YHW4	CLUSTER7	G2YHW4	G2YHW4	TRUD domain-containing protein
G2YK58	CLUSTER7	G2YK58	G2YK58	FAD-binding domain-containing protein
G2Y7M0	CLUSTER7	G2Y7M0	G2Y7M0	DNA-directed RNA polymerase III subunit RPC3 (RNA polymerase III subunit C3)
G2YZD0	CLUSTER7	G2YZD0	G2YZD0	Similar to prolyl oligopeptidase
G2YXT5	CLUSTER7	G2YXT5	G2YXT5	tRNA (guanine(26)-N(2))-dimethyltransferase (EC 2.1.1.216)
G2Y5G8	CLUSTER7	G2Y5G8	G2Y5G8	Phospholipid-transporting ATPase (EC 7.6.2.1)
G2YWC0	CLUSTER7	G2YWC0	G2YWC0	Similar to HEAT repeat protein
G2YQI7	CLUSTER7	G2YQI7	G2YQI7	Similar to elongation factor Tu GTP-binding domain-containing protein 1
G2Y7Z6	CLUSTER7	G2Y7Z6	G2Y7Z6	aminodeoxychorismate synthase (EC 2.6.1.85)
G2YJS4	CLUSTER7	G2YJS4	G2YJS4	Similar to extracellular aspartic endopeptidase (Secreted protein)
G2YXS8	CLUSTER7	G2YXS8	G2YXS8	isoleucine--tRNA ligase (EC 6.1.1.5) (Isoleucyl-tRNA synthetase)
G2Y1I8	CLUSTER7	G2Y1I8	G2Y1I8	Similar to ABC multidrug transporter
G2Y6I2	CLUSTER7	G2Y6I2	G2Y6I2	E3 ubiquitin-protein ligase PEP5 (EC 2.3.2.27)
G2YAV1	CLUSTER7	G2YAV1	G2YAV1	Ketopantoate reductase N-terminal domain-containing protein
G2Y3F1	CLUSTER7	G2Y3F1	G2Y3F1	4-hydroxyphenylpyruvate dioxygenase
G2Y3H5	CLUSTER7	G2Y3H5	G2Y3H5	High-temperature-induced dauer-formation protein
G2XT57	CLUSTER7	G2XT57	G2XT57	Similar to FAD binding domain protein
G2YJS9	CLUSTER7	G2YJS9	G2YJS9	Similar to RhoGEF protein, partial sequence
G2XSZ6	CLUSTER7	G2XSZ6	G2XSZ6	DUF4484 domain-containing protein
G2YQF2	CLUSTER7	G2YQF2	G2YQF2	Similar to aspartic protease (Secreted protein)
G2YVR5	CLUSTER7	G2YVR5	G2YVR5	Glycoside hydrolase family 13 protein
G2YSF9	CLUSTER7	G2YSF9	G2YSF9	HECT-type E3 ubiquitin transferase (EC 2.3.2.26)
G2YHN0	CLUSTER7	G2YHN0	G2YHN0	Uncharacterized protein
G2XTZ3	CLUSTER7	G2XTZ3	G2XTZ3	Similar to NRPS-like enzyme
G2YJR2	CLUSTER7	G2YJR2	G2YJR2	Similar to cell division control protein
G2YK37	CLUSTER7	G2YK37	G2YK37	Uncharacterized protein
G2YIJ4	CLUSTER7	G2YIJ4	G2YIJ4	Uncharacterized protein
G2YMQ9	CLUSTER7	G2YMQ9	G2YMQ9	Similar to regulator of G protein
G2YPB0	CLUSTER7	G2YPB0	G2YPB0	PPPDE domain-containing protein
G2YQS6	CLUSTER7	G2YQS6	G2YQS6	Pectinesterase (EC 3.1.1.11)
G2YK49	CLUSTER7	G2YK49	G2YK49	Similar to MFS sugar transporter
G2XZB4	CLUSTER7	G2XZB4	G2XZB4	Similar to DUF1237 domain-containing protein
G2XNR2	CLUSTER7	G2XNR2	G2XNR2	methylcrotonoyl-CoA carboxylase (EC 6.4.1.4) (3-methylcrotonyl-CoA carboxylase 2) (3-methylcrotonyl-CoA:carbon dioxide ligase subunit beta)
G2YVA9	CLUSTER7	G2YVA9	G2YVA9	6-phosphofructokinase (EC 2.7.1.11)
G2YEK2	CLUSTER7	G2YEK2	G2YEK2	Similar to acyl-CoA dehydrogenase
G2YCZ2	CLUSTER7	G2YCZ2	G2YCZ2	Similar to importin subunit beta-2
G2Y0U0	CLUSTER7	G2Y0U0	G2Y0U0	Similar to striatin Pro11
G2YIY9	CLUSTER7	G2YIY9	G2YIY9	BcPIO4
G2YVW4	CLUSTER7	G2YVW4	G2YVW4	RecF/RecN/SMC N-terminal domain-containing protein
G2Y503	CLUSTER7	G2Y503	G2Y503	Coatomer subunit beta (Beta-coat protein)
G2YI22	CLUSTER7	G2YI22	G2YI22	guanosine-diphosphatase (EC 3.6.1.42)
G2Y4B3	CLUSTER7	G2Y4B3	G2Y4B3	Sortilin N-terminal domain-containing protein
G2YDM6	CLUSTER7	G2YDM6	G2YDM6	Similar to mitochondrial fusion protein (Ugo1)
G2Y3H4	CLUSTER7	G2Y3H4	G2Y3H4	Similar to prolyl aminopeptidase
G2YZH7	CLUSTER7	G2YZH7	G2YZH7	Similar to mRNA export factor mex67
G2XS41	CLUSTER7	G2XS41	G2XS41	Uncharacterized protein
G2XTY7	CLUSTER7	G2XTY7	G2XTY7	Similar to GMC oxidoreductase
G2Y941	CLUSTER7	G2Y941	G2Y941	Tyrosine--tRNA ligase (EC 6.1.1.1) (Tyrosyl-tRNA synthetase)
G2YKB1	CLUSTER7	G2YKB1	G2YKB1	Similar to 3' exoribonuclease family protein
G2YSP2	CLUSTER7	G2YSP2	G2YSP2	Similar to 60s ribosomal protein l37a
G2XY90	CLUSTER7	G2XY90	G2XY90	NLE domain-containing protein
G2Y3L3	CLUSTER7	G2Y3L3	G2Y3L3	DNA replication licensing factor MCM5 (EC 3.6.4.12)
G2YQ89	CLUSTER7	G2YQ89	G2YQ89	Peptidase M20 domain-containing protein 2
G2XSV5	CLUSTER7	G2XSV5	G2XSV5	Similar to ubiquitin-protein ligase Sel1/Ubx2
G2XPW2	CLUSTER7	G2XPW2	G2XPW2	Transcription initiation factor TFIID subunit 5
G2YES7	CLUSTER7	G2YES7	G2YES7	Eukaryotic translation initiation factor 2A (eIF-2A)
G2YTK5	CLUSTER7	G2YTK5	G2YTK5	Dolichyl-phosphate-mannose--protein mannosyltransferase (EC 2.4.1.109)
G2Y5Q5	CLUSTER7	G2Y5Q5	G2Y5Q5	Similar to GTP-binding protein
G2YFJ3	CLUSTER7	G2YFJ3	G2YFJ3	Similar to MFS multidrug transporter
G2YIT8	CLUSTER7	G2YIT8	G2YIT8	Similar to RNA interference and gene silencing protein (Qde2)
G2YK02	CLUSTER7	G2YK02	G2YK02	Similar to ABC transporter
G2Y0R8	CLUSTER7	G2Y0R8	G2Y0R8	Histone H2A
G2YJR4	CLUSTER7	G2YJR4	G2YJR4	NADH:ubiquinone reductase (non-electrogenic) (EC 1.6.5.9)
G2YCT7	CLUSTER7	G2YCT7	G2YCT7	Similar to eukaryotic translation initiation factor 3
G2Y305	CLUSTER7	G2Y305	G2Y305	Similar to 60S ribosomal protein l26
G2YNY1	CLUSTER7	G2YNY1	G2YNY1	Histone H1
G2Y1D3	CLUSTER7	G2Y1D3	G2Y1D3	Similar to oxidoreductase
G2YHX3	CLUSTER7	G2YHX3	G2YHX3	ATP-dependent RNA helicase DBP2 (EC 3.6.4.13) (ATP-dependent RNA helicase dbp2)
G2Y7I9	CLUSTER7	G2Y7I9	G2Y7I9	D-xylose 1-dehydrogenase (NADP(+), D-xylono-1,5-lactone-forming) (EC 1.1.1.179) (D-xylose-NADP dehydrogenase)
G2XS39	CLUSTER7	G2XS39	G2XS39	40S ribosomal protein S25
G2YT07	CLUSTER7	G2YT07	G2YT07	alpha-mannosidase (EC 3.2.1.24)
G2XYJ3	CLUSTER7	G2XYJ3	G2XYJ3	Extracellular serine-rich protein
G2XSM0	CLUSTER7	G2XSM0	G2XSM0	Xanthine dehydrogenase
G2YAZ9	CLUSTER7	G2YAZ9	G2YAZ9	Proline dehydrogenase (EC 1.5.5.2)
G2Y6F9	CLUSTER7	G2Y6F9	G2Y6F9	Serine/threonine-protein phosphatase (EC 3.1.3.16)
G2YT21	CLUSTER7	G2YT21	G2YT21	Similar to membrane bound C2 domain protein (Vp115)
G2XN89	CLUSTER7	G2XN89	G2XN89	Similar to 60S ribosomal protein L33
G2YJ62	CLUSTER7	G2YJ62	G2YJ62	Similar to hydrolase
G2YLX0	CLUSTER7	G2YLX0	G2YLX0	uridine/cytidine kinase (EC 2.7.1.48)
G2YGI5	CLUSTER7	G2YGI5	G2YGI5	beta-glucosidase (EC 3.2.1.21)
G2YCE7	CLUSTER7	G2YCE7	G2YCE7	Similar to ABC transporter, partial sequence
G2YYZ7	CLUSTER7	G2YYZ7	G2YYZ7	beta-glucosidase (EC 3.2.1.21)
G2YCE6	CLUSTER7	G2YCE6	G2YCE6	Similar to ABC transporter, partial sequence
G2XYE7	CLUSTER7	G2XYE7	G2XYE7	Similar to mitochondrial integral membrane protein
G2XQ62	CLUSTER7	G2XQ62	G2XQ62	Similar to small nucleolar ribonucleoprotein complex subunit
G2YD26	CLUSTER7	G2YD26	G2YD26	40S ribosomal protein S8
G2YR12	CLUSTER7	G2YR12	G2YR12	Alkaline phosphatase (EC 3.1.3.1)
G2XU65	CLUSTER7	G2XU65	G2XU65	tyrosinase (EC 1.14.18.1)
G2YTI5	CLUSTER7	G2YTI5	G2YTI5	Similar to cytoskeleton assembly control protein Sla2
G2XTC4	CLUSTER7	G2XTC4	G2XTC4	Similar to 37S ribosomal protein Mrp17
G2YCN7	CLUSTER7	G2YCN7	G2YCN7	Uncharacterized protein
G2YSN5	CLUSTER7	G2YSN5	G2YSN5	Histone H4
G2YA00	CLUSTER7	G2YA00	G2YA00	Similar to NAD-dependent deacetylase sirtuin-5
G2YN49	CLUSTER7	G2YN49	G2YN49	GST N-terminal domain-containing protein
G2YFP3	CLUSTER7	G2YFP3	G2YFP3	3-carboxymuconate cyclase protein
G2YXK1	CLUSTER8	G2YXK1	G2YXK1	adenine phosphoribosyltransferase (EC 2.4.2.7)
G2YCS1	CLUSTER8	G2YCS1	G2YCS1	Serine/threonine-protein phosphatase (EC 3.1.3.16)
G2XTY4	CLUSTER8	G2XTY4	G2XTY4	Similar to alcohol dehydrogenase
G2YW73	CLUSTER8	G2YW73	G2YW73	Xaa-Pro aminopeptidase (EC 3.4.11.9) (Aminoacylproline aminopeptidase)
G2YQJ6	CLUSTER8	G2YQJ6	G2YQJ6	Arginine biosynthesis bifunctional protein ArgJ, mitochondrial [Cleaved into: Arginine biosynthesis bifunctional protein ArgJ alpha chain; Arginine biosynthesis bifunctional protein ArgJ beta chain] [Includes: Glutamate N-acetyltransferase (GAT) (EC 2.3.1.35) (Ornithine acetyltransferase) (OATase) (Ornithine transacetylase); Amino-acid acetyltransferase (EC 2.3.1.1) (N-acetylglutamate synthase) (…
G2Y6B5	CLUSTER8	G2Y6B5	G2Y6B5	Similar to alcohol dehydrogenase
G2XXL3	CLUSTER8	G2XXL3	G2XXL3	Similar to MAP kinase kinase Ste7
G2YTZ0	CLUSTER8	G2YTZ0	G2YTZ0	Trehalase (EC 3.2.1.28) (Alpha-trehalose glucohydrolase)
G2YD47	CLUSTER8	G2YD47	G2YD47	HECT-type E3 ubiquitin transferase (EC 2.3.2.26)
G2Y2U5	CLUSTER8	G2Y2U5	G2Y2U5	Uncharacterized protein
G2YNL3	CLUSTER8	G2YNL3	G2YNL3	Protein phosphatase (EC 3.1.3.16)
G2XRU2	CLUSTER8	G2XRU2	G2XRU2	Coatomer subunit beta'
G2YGK4	CLUSTER8	G2YGK4	G2YGK4	Similar to alcohol dehydrogenase (NADP dependent)
G2YZF1	CLUSTER8	G2YZF1	G2YZF1	Similar to transcription factor Zn, C2H2
G2YFD6	CLUSTER8	G2YFD6	G2YFD6	DNA replication licensing factor MCM2 (EC 3.6.4.12)
G2YM36	CLUSTER8	G2YM36	G2YM36	Similar to D-amino acid oxidase
G2Y7E2	CLUSTER8	G2Y7E2	G2Y7E2	Glycoside hydrolase family 43 protein
G2XWG6	CLUSTER8	G2XWG6	G2XWG6	Similar to nitrilase/cyanide hydratase and apolipoprotein n-acyltransferase
G2YPF6	CLUSTER8	G2YPF6	G2YPF6	Similar to class I/II aminotransferase
G2YN40	CLUSTER8	G2YN40	G2YN40	Similar to KH domain-containing protein
G2YYL7	CLUSTER8	G2YYL7	G2YYL7	Diphosphomevalonate decarboxylase (EC 4.1.1.33)
G2YPM3	CLUSTER8	G2YPM3	G2YPM3	Protein CFT1 (Cleavage factor two protein 1) (Protein cft1)
G2YYT2	CLUSTER8	G2YYT2	G2YYT2	Similar to GTP-binding protein rho3
G2Y8R8	CLUSTER8	G2Y8R8	G2Y8R8	Similar to 26S proteasome non-ATPase regulatory subunit 12
G2YYJ2	CLUSTER8	G2YYJ2	G2YYJ2	Ubiquitin conjugation factor E4 core domain-containing protein
G2XQD6	CLUSTER8	G2XQD6	G2XQD6	Similar to WD repeat protein
G2Y3B5	CLUSTER8	G2Y3B5	G2Y3B5	Alpha-1,4 glucan phosphorylase (EC 2.4.1.1)
G2XRE7	CLUSTER8	G2XRE7	G2XRE7	Similar to calcofluor white hypersensitive protein
G2YSC5	CLUSTER8	G2YSC5	G2YSC5	Similar to proteasome regulatory particle subunit (RpnG)
G2YY28	CLUSTER8	G2YY28	G2YY28	Similar to aspartate semialdehyde dehydrogenase
G2Y4D5	CLUSTER8	G2Y4D5	G2Y4D5	Chitin synthase activator protein
G2YBK9	CLUSTER8	G2YBK9	G2YBK9	Adenosylhomocysteinase (EC 3.13.2.1)
G2YCH5	CLUSTER8	G2YCH5	G2YCH5	Similar to nudix/MutT family protein
G2Y7D4	CLUSTER8	G2Y7D4	G2Y7D4	Similar to 26S protease regulatory subunit 7
G2YTZ4	CLUSTER8	G2YTZ4	G2YTZ4	Large ribosomal subunit protein uL22m
G2YZM3	CLUSTER8	G2YZM3	G2YZM3	proteasome endopeptidase complex (EC 3.4.25.1)
G2YML3	CLUSTER8	G2YML3	G2YML3	DNA topoisomerase I (EC 5.6.2.1) (DNA topoisomerase 1)
G2Y819	CLUSTER8	G2Y819	G2Y819	ActA, actin
G2YGX9	CLUSTER8	G2YGX9	G2YGX9	Sugar phosphate phosphatase (EC 3.1.3.-)
G2YWW9	CLUSTER8	G2YWW9	G2YWW9	Similar to neprilysin
G2YD83	CLUSTER8	G2YD83	G2YD83	Similar to 1,3,8-naphthalenetriol reductase
G2YHH3	CLUSTER8	G2YHH3	G2YHH3	Ribosomal protein L19
G2Y717	CLUSTER8	G2Y717	G2Y717	alpha-glucosidase (EC 3.2.1.20) (Glucosidase II subunit alpha)
G2YGM2	CLUSTER8	G2YGM2	G2YGM2	Similar to protein phosphatase PP2A regulatory subunit A
G2YS24	CLUSTER8	G2YS24	G2YS24	Similar to DUF866 domain-containing protein
G2XP93	CLUSTER8	G2XP93	G2XP93	Ornithine aminotransferase (EC 2.6.1.13)
G2YIA7	CLUSTER8	G2YIA7	G2YIA7	serine--tRNA ligase (EC 6.1.1.11) (Seryl-tRNA synthetase) (Seryl-tRNA(Ser) synthetase)
G2YWD3	CLUSTER8	G2YWD3	G2YWD3	Ribonuclease II/R domain-containing protein
G2Y4X1	CLUSTER8	G2Y4X1	G2Y4X1	Similar to protein arginine n-methyltransferase
G2Y4X3	CLUSTER8	G2Y4X3	G2Y4X3	Phosphoacetylglucosamine mutase (PAGM) (EC 5.4.2.3) (Acetylglucosamine phosphomutase) (N-acetylglucosamine-phosphate mutase)
G2YXM5	CLUSTER8	G2YXM5	G2YXM5	Similar to thiosulfate sulfurtransferase
G2YD81	CLUSTER8	G2YD81	G2YD81	Vacuolar proton pump subunit B (V-ATPase subunit B) (Vacuolar proton pump subunit B)
G2XV72	CLUSTER8	G2XV72	G2XV72	Similar to apoptosis-inducing factor 3
G2XN77	CLUSTER8	G2XN77	G2XN77	Similar to bifunctional purine biosynthesis protein ADE17
G2Y0M8	CLUSTER8	G2Y0M8	G2Y0M8	Pyruvate dehydrogenase E1 component subunit alpha (EC 1.2.4.1)
G2YCS3	CLUSTER8	G2YCS3	G2YCS3	Similar to COP9 signalosome complex subunit 1
G2XRT1	CLUSTER8	G2XRT1	G2XRT1	Similar to non-repetitive nucleoporin
G2YZG5	CLUSTER8	G2YZG5	G2YZG5	Similar to 40S ribosomal protein S13
G2Y2S6	CLUSTER8	G2Y2S6	G2Y2S6	Similar to chromatin remodeling complex subunit (Rsc9)
G2YI43	CLUSTER8	G2YI43	G2YI43	Similar to heat shock protein 70
G2YZC3	CLUSTER8	G2YZC3	G2YZC3	Similar to NADH-ubiquinone oxidoreductase 49 kDa subunit
G2XN67	CLUSTER8	G2XN67	G2XN67	Uridylate kinase (UK) (EC 2.7.4.14) (ATP:UMP phosphotransferase) (Deoxycytidylate kinase) (CK) (dCMP kinase) (Uridine monophosphate kinase) (UMP kinase) (UMPK)
G2YAT7	CLUSTER8	G2YAT7	G2YAT7	Glucosidase 2 subunit beta
G2Y454	CLUSTER8	G2Y454	G2Y454	dipeptidyl-peptidase IV (EC 3.4.14.5)
G2XX64	CLUSTER8	G2XX64	G2XX64	Similar to protein phophatase 2C family protein
G2YC20	CLUSTER8	G2YC20	G2YC20	La domain family protein
G2YG26	CLUSTER8	G2YG26	G2YG26	Vhs domain-containing protein
G2Y2B1	CLUSTER8	G2Y2B1	G2Y2B1	Similar to high-affinity nicotinic acid transporter
G2YRT4	CLUSTER8	G2YRT4	G2YRT4	Similar to UMTA methyltransferase family protein
G2XYV1	CLUSTER8	G2XYV1	G2XYV1	Thioesterase family protein
G2Y3J6	CLUSTER8	G2Y3J6	G2Y3J6	Cutinase (EC 3.1.1.74)
G2Y2H7	CLUSTER8	G2Y2H7	G2Y2H7	Carboxypeptidase (EC 3.4.16.-)
G2YMC8	CLUSTER8	G2YMC8	G2YMC8	Mitochondrial division protein 1
G2YYB0	CLUSTER8	G2YYB0	G2YYB0	Elongator complex protein 1
G2XSI1	CLUSTER8	G2XSI1	G2XSI1	Similar to MFS sugar transporter
G2Y3E1	CLUSTER8	G2Y3E1	G2Y3E1	Similar to MFS sugar transporter
G2XNT5	CLUSTER8	G2XNT5	G2XNT5	Similar to serine palmitoyltransferase 2
G2YQA4	CLUSTER8	G2YQA4	G2YQA4	Glycosyltransferase 2-like domain-containing protein
G2XQL1	CLUSTER8	G2XQL1	G2XQL1	Peroxisomal ATPase PEX1 (Peroxin-1)
G2XNW2	CLUSTER8	G2XNW2	G2XNW2	Similar to WD repeat-containing protein
G2YB15	CLUSTER8	G2YB15	G2YB15	Glutathione transferase omega-1 protein
G2Y7N2	CLUSTER8	G2Y7N2	G2Y7N2	Similar to WD repeat-containing protein
G2YVK2	CLUSTER8	G2YVK2	G2YVK2	Lysophospholipase NTE1 (EC 3.1.1.5) (Intracellular phospholipase B)
G2YUU6	CLUSTER8	G2YUU6	G2YUU6	Peroxidase (EC 1.11.1.-)
G2YRY6	CLUSTER8	G2YRY6	G2YRY6	Probable transporter MCH1
G2XZY6	CLUSTER8	G2XZY6	G2XZY6	Carboxypeptidase (EC 3.4.16.-)
G2YH88	CLUSTER8	G2YH88	G2YH88	Similar to FAD linked oxidase domain protein
G2YCM6	CLUSTER8	G2YCM6	G2YCM6	Similar to 5-oxoprolinase
G2Y4D1	CLUSTER8	G2Y4D1	G2Y4D1	Peptide hydrolase (EC 3.4.-.-)
G2YX59	CLUSTER8	G2YX59	G2YX59	Similar to trypsin (Secreted protein)
G2YTU0	CLUSTER8	G2YTU0	G2YTU0	Similar to alcohol dehydrogenase
G2Y7E5	CLUSTER8	G2Y7E5	G2Y7E5	tRNA (adenine(58)-N(1))-methyltransferase non-catalytic subunit TRM6 (tRNA(m1A58)-methyltransferase subunit TRM6)
G2Y8L6	CLUSTER8	G2Y8L6	G2Y8L6	Amine oxidase (EC 1.4.3.-)
G2YFY2	CLUSTER8	G2YFY2	G2YFY2	Similar to C2 domain-containing protein
G2YWZ8	CLUSTER8	G2YWZ8	G2YWZ8	Vacuolar protein sorting-associated protein
G2XSM1	CLUSTER8	G2XSM1	G2XSM1	Similar to gi|300508801|pdb|3NRZ|C Chain C
G2XVH6	CLUSTER8	G2XVH6	G2XVH6	Mannosyl-oligosaccharide glucosidase (EC 3.2.1.106) (Glucosidase I)
G2Y7A4	CLUSTER8	G2Y7A4	G2Y7A4	Phospholipase (EC 3.1.4.4)
G2XQH4	CLUSTER8	G2XQH4	G2XQH4	Glycogen debranching enzyme C-terminal domain-containing protein
G2YKH5	CLUSTER8	G2YKH5	G2YKH5	Similar to 50S ribosomal protein L2
G2Y9G9	CLUSTER8	G2Y9G9	G2Y9G9	Inositol-1-monophosphatase (EC 3.1.3.25)
G2YS60	CLUSTER8	G2YS60	G2YS60	BcCHS1, similar to chalcone synthase
G2YK72	CLUSTER8	G2YK72	G2YK72	Similar to TPA: TPA_inf: bifunctional dethiobiotin synthetase/adenosylmethionine-8-amino-7-oxononanoate aminotransferase
G2YXR2	CLUSTER8	G2YXR2	G2YXR2	Similar to pyridine nucleotide-disulphide oxidoreductase
G2YT94	CLUSTER8	G2YT94	G2YT94	Similar to cytoskeleton organisation protein (Dec1)
G2YKH0	CLUSTER8	G2YKH0	G2YKH0	NADPH--hemoprotein reductase (EC 1.6.2.4)
G2YUW4	CLUSTER8	G2YUW4	G2YUW4	60S ribosome subunit biogenesis protein NIP7
G2YY56	CLUSTER8	G2YY56	G2YY56	Chitin synthase (EC 2.4.1.16)
G2XQQ6	CLUSTER8	G2XQQ6	G2XQQ6	Pyruvate carboxylase (EC 6.4.1.1)
G2YD11	CLUSTER8	G2YD11	G2YD11	Glutathione reductase (EC 1.8.1.7)
G2YIE5	CLUSTER8	G2YIE5	G2YIE5	rRNA biogenesis protein RRP36
G2YBV4	CLUSTER8	G2YBV4	G2YBV4	Similar to short-chain dehydrogenase/reductase
G2YBV3	CLUSTER8	G2YBV3	G2YBV3	Glutamate--ammonia ligase
G2YKA0	CLUSTER8	G2YKA0	G2YKA0	AP complex subunit beta
G2XXF1	CLUSTER8	G2XXF1	G2XXF1	Uncharacterized protein
G2YAD7	CLUSTER8	G2YAD7	G2YAD7	Similar to thimet oligopeptidase
G2XVA7	CLUSTER8	G2XVA7	G2XVA7	Adenylosuccinate synthetase (AMPSase) (AdSS) (EC 6.3.4.4) (IMP--aspartate ligase)
G2XYA7	CLUSTER8	G2XYA7	G2XYA7	Aminopeptidase (EC 3.4.11.-)
G2YS26	CLUSTER8	G2YS26	G2YS26	Protein arginine N-methyltransferase
G2XRI3	CLUSTER8	G2XRI3	G2XRI3	Protein transport protein SEC24 (Protein transport protein sec24)
G2XQE0	CLUSTER8	G2XQE0	G2XQE0	Pyruvate kinase (EC 2.7.1.40)
G2XSN8	CLUSTER8	G2XSN8	G2XSN8	Similar to kynurenine aminotransferase
G2YD44	CLUSTER8	G2YD44	G2YD44	40S ribosomal protein S6
G2XTQ4	CLUSTER8	G2XTQ4	G2XTQ4	Mannose-1-phosphate guanyltransferase (GDP-mannose pyrophosphorylase) (GTP-mannose-1-phosphate guanylyltransferase)
G2Y8B7	CLUSTER8	G2Y8B7	G2Y8B7	Glutamine synthetase (EC 6.3.1.2)
G2YJR1	CLUSTER8	G2YJR1	G2YJR1	AAA+ ATPase domain-containing protein
G2YLU1	CLUSTER8	G2YLU1	G2YLU1	Phosphatidylethanolamine N-methyltransferase (PE methyltransferase) (PEAMT) (PEMT) (EC 2.1.1.17)
G2Y158	CLUSTER8	G2Y158	G2Y158	Aminopeptidase (EC 3.4.11.-)
G2XT08	CLUSTER8	G2XT08	G2XT08	Similar to ribonucleoside-diphosphate reductase small subunit
G2YSX6	CLUSTER8	G2YSX6	G2YSX6	Similar to differentiation regulator (Nrd1)
G2YWW7	CLUSTER8	G2YWW7	G2YWW7	Similar to allantoicase
G2XUX1	CLUSTER8	G2XUX1	G2XUX1	Heterokaryon incompatibility domain-containing protein
G2YVY0	CLUSTER8	G2YVY0	G2YVY0	Similar to AMP-binding enzyme
G2YKN9	CLUSTER8	G2YKN9	G2YKN9	Similar to fructosyl-amino acid oxidase
G2YJA3	CLUSTER8	G2YJA3	G2YJA3	Serine-threonine kinase receptor-associated protein
G2YRP8	CLUSTER8	G2YRP8	G2YRP8	Similar to AP-2 complex subunit mu-1
G2YBC3	CLUSTER8	G2YBC3	G2YBC3	T-complex protein 1 subunit eta (TCP-1-eta) (CCT-eta)
G2YP42	CLUSTER8	G2YP42	G2YP42	Multifunctional tryptophan biosynthesis protein [Includes: Anthranilate synthase component 2 (AS) (EC 4.1.3.27) (Anthranilate synthase, glutamine amidotransferase component); Indole-3-glycerol phosphate synthase (IGPS) (EC 4.1.1.48); N-(5'-phosphoribosyl)anthranilate isomerase (PRAI) (EC 5.3.1.24)]
G2Y2I2	CLUSTER8	G2Y2I2	G2Y2I2	Similar to branched-chain amino acid aminotransferase
G2YUK8	CLUSTER8	G2YUK8	G2YUK8	Rab GDP dissociation inhibitor
G2YKG9	CLUSTER8	G2YKG9	G2YKG9	Oxidoreductase FAD/NAD(P)-binding domain-containing protein
G2Y1T3	CLUSTER8	G2Y1T3	G2Y1T3	T-complex protein 1 subunit gamma
G2XUT6	CLUSTER8	G2XUT6	G2XUT6	anthranilate synthase (EC 4.1.3.27)
G2YVW5	CLUSTER8	G2YVW5	G2YVW5	Similar to nuclear condensin complex subunit Smc4
G2YMV0	CLUSTER8	G2YMV0	G2YMV0	Similar to long-chain-fatty-acid-CoA ligase
G2XQL7	CLUSTER8	G2XQL7	G2XQL7	Protein transport protein SEC13 (Protein transport protein sec13)
G2YCI2	CLUSTER8	G2YCI2	G2YCI2	Protein transport protein SEC31 (Protein transport protein sec31)
G2Y2E1	CLUSTER8	G2Y2E1	G2Y2E1	Similar to 60S ribosomal protein L18
G2XPD2	CLUSTER8	G2XPD2	G2XPD2	PCI domain-containing protein
G2Y0Z5	CLUSTER8	G2Y0Z5	G2Y0Z5	6-phosphogluconate dehydrogenase, decarboxylating (EC 1.1.1.44)
G2XXA6	CLUSTER8	G2XXA6	G2XXA6	5-methyltetrahydropteroyltriglutamate--homocysteine S-methyltransferase (EC 2.1.1.14)
G2XPZ0	CLUSTER8	G2XPZ0	G2XPZ0	Similar to AMP binding domain protein
G2Y4A4	CLUSTER8	G2Y4A4	G2Y4A4	Succinate dehydrogenase [ubiquinone] flavoprotein subunit, mitochondrial (EC 1.3.5.1)
G2YDR3	CLUSTER8	G2YDR3	G2YDR3	glutamate--tRNA ligase (EC 6.1.1.17) (Glutamyl-tRNA synthetase)
G2YN17	CLUSTER8	G2YN17	G2YN17	Uncharacterized protein
G2Y2W4	CLUSTER8	G2Y2W4	G2Y2W4	Adenylosuccinate lyase (ASL) (EC 4.3.2.2) (Adenylosuccinase)
G2Y884	CLUSTER8	G2Y884	G2Y884	CCT-theta
G2Y646	CLUSTER8	G2Y646	G2Y646	Similar to 60S ribosomal protein L13
G2Y3A5	CLUSTER8	G2Y3A5	G2Y3A5	GPI ethanolamine phosphate transferase 1 (EC 2.-.-.-)
G2YMJ9	CLUSTER8	G2YMJ9	G2YMJ9	Similar to aromatic amino acid aminotransferase
G2YRP9	CLUSTER8	G2YRP9	G2YRP9	Succinate--CoA ligase [ADP-forming] subunit alpha, mitochondrial (EC 6.2.1.5) (Succinyl-CoA synthetase subunit alpha) (SCS-alpha)
G2YS32	CLUSTER8	G2YS32	G2YS32	Glycoside hydrolase family 12 protein
G2XNF1	CLUSTER8	G2XNF1	G2XNF1	Importin subunit alpha
G2XYW7	CLUSTER8	G2XYW7	G2XYW7	Protein HIR
G2YEN0	CLUSTER8	G2YEN0	G2YEN0	Similar to importin subunit beta-3
G2YS14	CLUSTER8	G2YS14	G2YS14	ATP citrate synthase (EC 2.3.3.8)
G2YLD8	CLUSTER8	G2YLD8	G2YLD8	Similar to 1,3,8-naphthalenetriol reductase
G2XWR1	CLUSTER8	G2XWR1	G2XWR1	Similar to mitochondrial inner membrane AAA protease Yta12
G2YBZ3	CLUSTER8	G2YBZ3	G2YBZ3	Similar to mRNA export factor elf1
G2YHR6	CLUSTER8	G2YHR6	G2YHR6	Similar to 60S ribosomal protein L23a
G2XYV8	CLUSTER8	G2XYV8	G2XYV8	glutamine--fructose-6-phosphate transaminase (isomerizing) (EC 2.6.1.16) (D-fructose-6-phosphate amidotransferase) (Hexosephosphate aminotransferase)
G2YW89	CLUSTER8	G2YW89	G2YW89	Signal recognition particle subunit SRP72
G2Y0E7	CLUSTER8	G2Y0E7	G2Y0E7	Similar to heat shock protein Hsp88
G2Y9U5	CLUSTER8	G2Y9U5	G2Y9U5	aspartate--tRNA ligase (EC 6.1.1.12)
G2YMN2	CLUSTER8	G2YMN2	G2YMN2	histidine--tRNA ligase (EC 6.1.1.21)
G2XQ67	CLUSTER8	G2XQ67	G2XQ67	Similar to rho-GTPase-activating protein
G2Y0I2	CLUSTER8	G2Y0I2	G2Y0I2	Elongation factor 2
G2YG75	CLUSTER8	G2YG75	G2YG75	Similar to glutathione-independent formaldehyde dehydrogenase
G2YGR9	CLUSTER8	G2YGR9	G2YGR9	Similar to 60S ribosomal protein L17
G2XWJ7	CLUSTER8	G2XWJ7	G2XWJ7	Similar to eukaryotic peptide chain release factor subunit 1
G2YEA0	CLUSTER8	G2YEA0	G2YEA0	2-isopropylmalate synthase (EC 2.3.3.13)
G2XYH5	CLUSTER8	G2XYH5	G2XYH5	ATP-dependent RNA helicase eIF4A (EC 3.6.4.13) (Eukaryotic initiation factor 4A) (Translation initiation factor 1)
G2YGV9	CLUSTER8	G2YGV9	G2YGV9	rRNA 2'-O-methyltransferase fibrillarin (Histone-glutamine methyltransferase)
G2XPW6	CLUSTER8	G2XPW6	G2XPW6	Similar to heat shock protein 90
G2XN83	CLUSTER8	G2XN83	G2XN83	Similar to 60s ribosomal protein l11
G2YGS0	CLUSTER8	G2YGS0	G2YGS0	Similar to 40S ribosomal protein S18
G2YR04	CLUSTER8	G2YR04	G2YR04	ER membrane protein complex subunit 1
G2XVD8	CLUSTER8	G2XVD8	G2XVD8	Similar to mitochondrial protein import receptor tom70
G2YXG2	CLUSTER8	G2YXG2	G2YXG2	Similar to endoplasmic oxidoreductin-1
G2Y4X4	CLUSTER8	G2Y4X4	G2Y4X4	Uncharacterized protein
G2YJM5	CLUSTER8	G2YJM5	G2YJM5	S1 motif domain-containing protein
G2XNJ8	CLUSTER8	G2XNJ8	G2XNJ8	Similar to choline-sulfatase
G2Y9Z4	CLUSTER8	G2Y9Z4	G2Y9Z4	Phosphoenolpyruvate carboxykinase (ATP) (EC 4.1.1.49)
G2YKH4	CLUSTER8	G2YKH4	G2YKH4	Lon protease homolog 2, peroxisomal (EC 3.4.21.-)
G2YK57	CLUSTER8	G2YK57	G2YK57	Similar to FAD monooxygenase
G2YWD8	CLUSTER8	G2YWD8	G2YWD8	Glutamate dehydrogenase
G2YA96	CLUSTER8	G2YA96	G2YA96	Alpha-aminoadipate reductase (EC 1.2.1.31) (EC 1.2.1.95) (L-aminoadipate-semialdehyde dehydrogenase)
G2YQ79	CLUSTER8	G2YQ79	G2YQ79	E1 ubiquitin-activating enzyme (EC 6.2.1.45)
G2YDN4	CLUSTER8	G2YDN4	G2YDN4	Similar to AP-1 complex subunit mu
G2YX74	CLUSTER8	G2YX74	G2YX74	Galactokinase (EC 2.7.1.6) (Galactose kinase)
G2YBK6	CLUSTER8	G2YBK6	G2YBK6	non-specific serine/threonine protein kinase (EC 2.7.11.1)
G2Y122	CLUSTER8	G2Y122	G2Y122	Similar to methylenetetrahydrofolate reductase
G2YEA1	CLUSTER8	G2YEA1	G2YEA1	Similar to importin subunit beta-1
G2Y4A3	CLUSTER8	G2Y4A3	G2Y4A3	Fumarate reductase/succinate dehydrogenase flavoprotein-like C-terminal domain-containing protein
G2Y7D3	CLUSTER8	G2Y7D3	G2Y7D3	T-complex protein 1 subunit delta
G2YG19	CLUSTER8	G2YG19	G2YG19	Translation initiation factor IF-2, mitochondrial
G2YQK5	CLUSTER8	G2YQK5	G2YQK5	60S ribosomal protein L32
G2YB94	CLUSTER8	G2YB94	G2YB94	Similar to coatomer subunit alpha
G2YGC2	CLUSTER8	G2YGC2	G2YGC2	Similar to 60s ribosomal protein L10
G2YGM1	CLUSTER8	G2YGM1	G2YGM1	phenylalanine--tRNA ligase (EC 6.1.1.20)
G2Y825	CLUSTER8	G2Y825	G2Y825	GPI ethanolamine phosphate transferase 3
G2YWH9	CLUSTER8	G2YWH9	G2YWH9	Cap binding protein
G2YNN0	CLUSTER8	G2YNN0	G2YNN0	Similar to 60S ribosomal protein L4
G2YI54	CLUSTER8	G2YI54	G2YI54	60S ribosomal protein L8
G2YPN8	CLUSTER8	G2YPN8	G2YPN8	Histidine biosynthesis trifunctional protein [Includes: Phosphoribosyl-AMP cyclohydrolase (EC 3.5.4.19); Phosphoribosyl-ATP pyrophosphohydrolase (EC 3.6.1.31); Histidinol dehydrogenase (HDH) (EC 1.1.1.23)]
G2YAW7	CLUSTER8	G2YAW7	G2YAW7	Inosine-5'-monophosphate dehydrogenase (IMP dehydrogenase) (IMPD) (IMPDH) (EC 1.1.1.205)
G2YEY4	CLUSTER8	G2YEY4	G2YEY4	60S ribosomal protein L6
G2YAE5	CLUSTER8	G2YAE5	G2YAE5	Eukaryotic translation initiation factor 3 subunit D (eIF3d)
G2YGW3	CLUSTER8	G2YGW3	G2YGW3	Protein transport protein SEC23
G2YEU1	CLUSTER8	G2YEU1	G2YEU1	Uncharacterized protein
G2YC49	CLUSTER8	G2YC49	G2YC49	Electron transfer flavoprotein-ubiquinone oxidoreductase (ETF-QO) (EC 1.5.5.1)
G2Y093	CLUSTER8	G2Y093	G2Y093	Glycosyltransferase family 20 protein
G2XZ24	CLUSTER8	G2XZ24	G2XZ24	Carbamoyl phosphate synthase arginine-specific small chain (EC 6.3.5.5) (Arginine-specific carbamoyl phosphate synthetase, glutamine chain) (Glutamine-dependent carbamoyl phosphate synthetase)
G2YTH6	CLUSTER8	G2YTH6	G2YTH6	Tim44-like domain-containing protein
G2YL85	CLUSTER8	G2YL85	G2YL85	isoleucine--tRNA ligase (EC 6.1.1.5) (Isoleucyl-tRNA synthetase)
G2Y7J4	CLUSTER8	G2Y7J4	G2Y7J4	Large ribosomal subunit protein bL27m
G2YY64	CLUSTER8	G2YY64	G2YY64	Tryptophan synthase (EC 4.2.1.20)
G2YCM7	CLUSTER8	G2YCM7	G2YCM7	Similar to Fimbrin
G2XYM3	CLUSTER8	G2XYM3	G2XYM3	Bmr1, ABC-transporter
G2YUC1	CLUSTER8	G2YUC1	G2YUC1	Similar to acetyl-CoA carboxylase
G2XWP3	CLUSTER8	G2XWP3	G2XWP3	Similar to importin alpha re-exporter
G2XSQ9	CLUSTER8	G2XSQ9	G2XSQ9	2-oxoglutarate dehydrogenase, mitochondrial (2-oxoglutarate dehydrogenase complex component E1)
G2YR24	CLUSTER9	G2YR24	G2YR24	Similar to cytochrome c oxidase polypeptide IV
G2Y502	CLUSTER9	G2Y502	G2Y502	Similar to protein mago nashi
G2XUD1	CLUSTER9	G2XUD1	G2XUD1	RRM domain-containing protein
G2XWV9	CLUSTER9	G2XWV9	G2XWV9	Similar to arf gtpase-activating protein
G2XSU7	CLUSTER9	G2XSU7	G2XSU7	Protein transport protein Sec61 subunit beta
G2XZU0	CLUSTER9	G2XZU0	G2XZU0	Similar to stomatin family protein
G2YCC2	CLUSTER9	G2YCC2	G2YCC2	Uncharacterized protein
G2XRU1	CLUSTER9	G2XRU1	G2XRU1	Mannitol-1-phosphate 5-dehydrogenase (EC 1.1.1.17)
G2XYU0	CLUSTER9	G2XYU0	G2XYU0	Deoxyuridine 5'-triphosphate nucleotidohydrolase (dUTPase) (EC 3.6.1.23) (dUTP pyrophosphatase)
G2YN47	CLUSTER9	G2YN47	G2YN47	Similar to neuronal calcium sensor 1
G2XQY4	CLUSTER9	G2XQY4	G2XQY4	Transcription initiation factor iif subunit alpha protein
G2Y716	CLUSTER9	G2Y716	G2Y716	Nucleoside diphosphate kinase (EC 2.7.4.6)
G2YGY2	CLUSTER9	G2YGY2	G2YGY2	poly(A)-specific ribonuclease (EC 3.1.13.4)
G2XPY7	CLUSTER9	G2XPY7	G2XPY7	Similar to flavoprotein oxygenase
G2Y563	CLUSTER9	G2Y563	G2Y563	Similar to glycerol dehydrogenase (GldB)
G2YAM5	CLUSTER9	G2YAM5	G2YAM5	glutathione transferase (EC 2.5.1.18)
G2XPY2	CLUSTER9	G2XPY2	G2XPY2	Similar to vacuolar sorting-associated protein
G2Y7L3	CLUSTER9	G2Y7L3	G2Y7L3	Uncharacterized protein
G2XQJ9	CLUSTER9	G2XQJ9	G2XQJ9	Similar to cyanovirin-N family protein
G2YUJ2	CLUSTER9	G2YUJ2	G2YUJ2	Uncharacterized protein
G2YHA8	CLUSTER9	G2YHA8	G2YHA8	Superoxide dismutase [Cu-Zn] (EC 1.15.1.1)
G2YEJ0	CLUSTER9	G2YEJ0	G2YEJ0	Sm domain-containing protein
G2YBN8	CLUSTER9	G2YBN8	G2YBN8	Probable glucan endo-1,3-beta-glucosidase eglC (EC 3.2.1.39) (Endo-1,3-beta-glucanase eglC) (Laminarinase eglC)
G2Y785	CLUSTER9	G2Y785	G2Y785	Benzoylformate decarboxylase protein
G2YIE3	CLUSTER9	G2YIE3	G2YIE3	Similar to elongation factor 1-gamma
G2Y0J7	CLUSTER9	G2Y0J7	G2Y0J7	DNA damage-inducible protein 1
G2XTN3	CLUSTER9	G2XTN3	G2XTN3	Similar to VHS domain-containing protein
G2Y7P9	CLUSTER9	G2Y7P9	G2Y7P9	Citrate synthase
G2Y5M2	CLUSTER9	G2Y5M2	G2Y5M2	Proteasome assembly chaperone 3
G2YQR7	CLUSTER9	G2YQR7	G2YQR7	Nitrogen regulatory protein areA GATA-like domain-containing protein
G2XZ60	CLUSTER9	G2XZ60	G2XZ60	Similar to cytoplasm to vacuole targeting protein Vps64
G2YHI1	CLUSTER9	G2YHI1	G2YHI1	Similar to phosphoribulokinase/uridine kinase family protein
G2XNM3	CLUSTER9	G2XNM3	G2XNM3	Similar to Ran-specific GTPase-activating protein 1
G2XPG6	CLUSTER9	G2XPG6	G2XPG6	Uncharacterized protein
G2XSX4	CLUSTER9	G2XSX4	G2XSX4	Similar to transcriptional regulator Ngg1
G2YW91	CLUSTER9	G2YW91	G2YW91	Signal recognition particle receptor subunit beta
G2YHH6	CLUSTER9	G2YHH6	G2YHH6	thioredoxin-dependent peroxiredoxin (EC 1.11.1.24) (Thioredoxin peroxidase)
G2YKP6	CLUSTER9	G2YKP6	G2YKP6	Dihydrolipoamide acetyltransferase component of pyruvate dehydrogenase complex (EC 2.3.1.-)
G2Y8B6	CLUSTER9	G2Y8B6	G2Y8B6	Uncharacterized protein
G2YSV0	CLUSTER9	G2YSV0	G2YSV0	Similar to mitochondrial import inner membrane translocase subunit tim23
G2YZD4	CLUSTER9	G2YZD4	G2YZD4	Protein disulfide-isomerase (EC 5.3.4.1)
G2YL30	CLUSTER9	G2YL30	G2YL30	Similar to ubiquitin-like protein SMT3
G2YXG7	CLUSTER9	G2YXG7	G2YXG7	Similar to ribosome recycling factor
G2YIU3	CLUSTER9	G2YIU3	G2YIU3	Similar to nucleoporin
G2YP99	CLUSTER9	G2YP99	G2YP99	Peptidyl-prolyl cis-trans isomerase (PPIase) (EC 5.2.1.8)
G2YW01	CLUSTER9	G2YW01	G2YW01	RRM domain-containing protein
G2YBU7	CLUSTER9	G2YBU7	G2YBU7	Similar to NADH-ubiquinone oxidoreductase 24 kDa subunit
G2Y6Z1	CLUSTER9	G2Y6Z1	G2Y6Z1	WW domain-containing protein
G2YHG0	CLUSTER9	G2YHG0	G2YHG0	RRM domain-containing protein
G2YS05	CLUSTER9	G2YS05	G2YS05	CS domain-containing protein
G2YHH4	CLUSTER9	G2YHH4	G2YHH4	Serine hydroxymethyltransferase (EC 2.1.2.1)
G2Y7Q2	CLUSTER9	G2Y7Q2	G2Y7Q2	RRM domain-containing protein
G2YC75	CLUSTER9	G2YC75	G2YC75	Similar to transcription factor bZIP
G2YW56	CLUSTER9	G2YW56	G2YW56	Similar to succinate/fumarate mitochondrial transporter
G2YU02	CLUSTER9	G2YU02	G2YU02	peptidylprolyl isomerase (EC 5.2.1.8)
G2Y156	CLUSTER9	G2Y156	G2Y156	Transcription factor CBF NF-Y histone domain-containing protein
G2Y9K5	CLUSTER9	G2Y9K5	G2Y9K5	Similar to short-chain dehydrogenase/reductase family oxidoreductase
G2XTC0	CLUSTER9	G2XTC0	G2XTC0	Pre-mRNA-processing factor 19 (EC 2.3.2.27)
G2XZN2	CLUSTER9	G2XZN2	G2XZN2	Similar to calnexin
G2XZN5	CLUSTER9	G2XZN5	G2XZN5	Similar to methyltransferase
G2YPJ9	CLUSTER9	G2YPJ9	G2YPJ9	DNA-directed RNA polymerase III subunit RPC9
G2XZN6	CLUSTER9	G2XZN6	G2XZN6	nicotinate phosphoribosyltransferase (EC 6.3.4.21)
G2YGW7	CLUSTER9	G2YGW7	G2YGW7	40S ribosomal protein S7
G2Y488	CLUSTER9	G2Y488	G2Y488	RRM domain-containing protein
G2YXB6	CLUSTER9	G2YXB6	G2YXB6	Similar to transcription factor HMG
G2Y6D6	CLUSTER9	G2Y6D6	G2Y6D6	Similar to homoserine o-acetyltransferase
G2YHE4	CLUSTER9	G2YHE4	G2YHE4	choline-phosphate cytidylyltransferase (EC 2.7.7.15)
G2YCC1	CLUSTER9	G2YCC1	G2YCC1	Similar to n-acetyltransferase
G2YQ37	CLUSTER9	G2YQ37	G2YQ37	Similar to YogA (Alcohol dehydrogenase YogA)
G2YDD2	CLUSTER9	G2YDD2	G2YDD2	Similar to Mitochondrial porin (Voltage-dependent anion channel)
G2YEW6	CLUSTER9	G2YEW6	G2YEW6	Similar to MaoC-like dehydratase
G2Y2D4	CLUSTER9	G2Y2D4	G2Y2D4	RRM domain-containing protein
G2YDT4	CLUSTER9	G2YDT4	G2YDT4	Similar to transcription factor Cys6
G2XZB0	CLUSTER9	G2XZB0	G2XZB0	Large ribosomal subunit protein mL50
G2Y4C1	CLUSTER9	G2Y4C1	G2Y4C1	ATP synthase subunit alpha
G2XRA9	CLUSTER9	G2XRA9	G2XRA9	Similar to prolyl aminopeptidase
G2YLR4	CLUSTER9	G2YLR4	G2YLR4	Mitochondrial atpase protein
G2XVT9	CLUSTER9	G2XVT9	G2XVT9	2-dehydropantoate 2-reductase
G2Y9Q4	CLUSTER9	G2Y9Q4	G2Y9Q4	Similar to heat shock protein
G2YQM5	CLUSTER9	G2YQM5	G2YQM5	Uncharacterized protein
G2Y505	CLUSTER9	G2Y505	G2Y505	Similar to ribosomal RNA-processing protein
G2Y5P9	CLUSTER9	G2Y5P9	G2Y5P9	Uncharacterized protein
G2XS80	CLUSTER9	G2XS80	G2XS80	Protein related to plant expansins
G2YYL3	CLUSTER9	G2YYL3	G2YYL3	Uncharacterized protein
G2YLZ9	CLUSTER9	G2YLZ9	G2YLZ9	Similar to 10 kDa heat shock protein
G2XU51	CLUSTER9	G2XU51	G2XU51	Glucose-6-phosphate isomerase (EC 5.3.1.9)
G2YA06	CLUSTER9	G2YA06	G2YA06	Riboflavin kinase (EC 2.7.1.26) (Flavin mononucleotide kinase 1)
G2Y5Q0	CLUSTER9	G2Y5Q0	G2Y5Q0	Uncharacterized protein
G2Y070	CLUSTER9	G2Y070	G2Y070	Reticulon-like protein
G2YHG6	CLUSTER9	G2YHG6	G2YHG6	Similar to iron-containing alcohol dehydrogenase
G2YFN8	CLUSTER9	G2YFN8	G2YFN8	Binding protein
G2YPN9	CLUSTER9	G2YPN9	G2YPN9	Transcription initiation factor TFIID subunit 9
G2Y776	CLUSTER9	G2Y776	G2Y776	WW domain-containing protein
G2YB02	CLUSTER9	G2YB02	G2YB02	Uncharacterized protein
G2YB57	CLUSTER9	G2YB57	G2YB57	Uncharacterized protein
G2Y868	CLUSTER9	G2Y868	G2Y868	Similar to SET domain-containing protein 5
G2Y334	CLUSTER9	G2Y334	G2Y334	1-alkyl-2-acetylglycerophosphocholine esterase (EC 3.1.1.47)
G2YCD1	CLUSTER9	G2YCD1	G2YCD1	RRM domain-containing protein
G2Y517	CLUSTER9	G2Y517	G2Y517	RNA polymerase II degradation factor 1
G2YY48	CLUSTER9	G2YY48	G2YY48	BcRAC, Rac-like GTPase
G2YX33	CLUSTER9	G2YX33	G2YX33	Uncharacterized protein
G2Y7L4	CLUSTER9	G2Y7L4	G2Y7L4	HOOK N-terminal domain-containing protein
G2YBM0	CLUSTER9	G2YBM0	G2YBM0	Similar to transcription factor HMG
G2YUQ0	CLUSTER9	G2YUQ0	G2YUQ0	Similar to mitochondrial DnaJ chaperone (Mdj1)
G2Y0V2	CLUSTER9	G2Y0V2	G2Y0V2	Similar to ThiJ/PfpI family protein
G2XSQ8	CLUSTER9	G2XSQ8	G2XSQ8	Similar to RNA polymerase II transcription factor
G2Y0G8	CLUSTER9	G2Y0G8	G2Y0G8	Translocation protein SEC62
G2XWH1	CLUSTER9	G2XWH1	G2XWH1	Similar to psi protein
G2XVH5	CLUSTER9	G2XVH5	G2XVH5	ATP synthase subunit 5, mitochondrial
G2XZL7	CLUSTER9	G2XZL7	G2XZL7	BcCRZ1, transcription factor Zn, C2H2
G2YQ23	CLUSTER9	G2YQ23	G2YQ23	Carbohydrate-Binding Module family 50 protein
G2Y0Y9	CLUSTER9	G2Y0Y9	G2Y0Y9	DUF1750-domain-containing protein
G2YI51	CLUSTER9	G2YI51	G2YI51	Similar to DlpA domain-containing protein
G2YRS2	CLUSTER9	G2YRS2	G2YRS2	Ntf2 and rrm domain-containing protein
G2Y6D3	CLUSTER9	G2Y6D3	G2Y6D3	Ferrochelatase (EC 4.98.1.1)
G2YMH7	CLUSTER9	G2YMH7	G2YMH7	Similar to alkaline phosphatase family protein
G2XSR2	CLUSTER9	G2XSR2	G2XSR2	NADH-cytochrome b5 reductase (EC 1.6.2.2)
G2XXN3	CLUSTER9	G2XXN3	G2XXN3	50S ribosomal protein L17
G2XTL1	CLUSTER9	G2XTL1	G2XTL1	Alcohol dehydrogenase-like N-terminal domain-containing protein
G2YA80	CLUSTER9	G2YA80	G2YA80	Fungal N-terminal domain-containing protein
G2YEY5	CLUSTER9	G2YEY5	G2YEY5	Pru domain-containing protein
G2YTP5	CLUSTER9	G2YTP5	G2YTP5	ATPase inhibitor, mitochondrial
G2YWK2	CLUSTER9	G2YWK2	G2YWK2	proton-translocating NAD(P)(+) transhydrogenase (EC 7.1.1.1)
G2YQE7	CLUSTER9	G2YQE7	G2YQE7	Translation initiation factor eIF2B subunit alpha (eIF2B GDP-GTP exchange factor subunit alpha)
G2YNW3	CLUSTER9	G2YNW3	G2YNW3	DASH complex subunit ASK1
G2YUM6	CLUSTER9	G2YUM6	G2YUM6	Acyl-CoA desaturase (EC 1.14.19.1)
G2YWN1	CLUSTER9	G2YWN1	G2YWN1	Similar to signal sequence receptor alpha subunit
G2Y7Y2	CLUSTER9	G2Y7Y2	G2Y7Y2	RRM domain-containing protein
G2YUS5	CLUSTER9	G2YUS5	G2YUS5	Uncharacterized protein
G2YKL7	CLUSTER9	G2YKL7	G2YKL7	Similar to transcription factor Cys6
G2YEU0	CLUSTER9	G2YEU0	G2YEU0	Uncharacterized protein
G2Y663	CLUSTER9	G2Y663	G2Y663	COP9 signalosome complex subunit 6
G2XYF6	CLUSTER9	G2XYF6	G2XYF6	phenylalanine--tRNA ligase (EC 6.1.1.20) (Phenylalanyl-tRNA synthetase alpha subunit)
G2YND3	CLUSTER9	G2YND3	G2YND3	Similar to 40s ribosomal protein S15
G2YT71	CLUSTER9	G2YT71	G2YT71	Similar to Fe superoxide dismutase
G2YJ04	CLUSTER9	G2YJ04	G2YJ04	Uncharacterized protein
G2Y0J6	CLUSTER9	G2Y0J6	G2Y0J6	N-acetyltransferase domain-containing protein
G2YVE4	CLUSTER9	G2YVE4	G2YVE4	Similar to siderophore biosynthesis lipase/esterase
G2Y5A9	CLUSTER9	G2Y5A9	G2Y5A9	Nicotinate-nucleotide pyrophosphorylase [carboxylating] (EC 2.4.2.19) (Quinolinate phosphoribosyltransferase [decarboxylating])
G2Y711	CLUSTER9	G2Y711	G2Y711	Similar to UBA/TS-N domain-containing protein
G2Y654	CLUSTER9	G2Y654	G2Y654	RRM domain-containing protein
G2XNL3	CLUSTER9	G2XNL3	G2XNL3	Similar to NADH-ubiquinone oxidoreductase 21 kDa subunit
G2XN64	CLUSTER9	G2XN64	G2XN64	SHSP domain-containing protein
G2YW20	CLUSTER9	G2YW20	G2YW20	Pyruvate decarboxylase
G2YST2	CLUSTER9	G2YST2	G2YST2	Similar to curved DNA-binding protein
G2Y2B2	CLUSTER9	G2Y2B2	G2Y2B2	Uncharacterized protein
G2XPL0	CLUSTER9	G2XPL0	G2XPL0	Similar to AHA1
G2YTE8	CLUSTER9	G2YTE8	G2YTE8	Ring-like domain-containing protein
G2Y167	CLUSTER9	G2Y167	G2Y167	mitochondrial processing peptidase (EC 3.4.24.64) (Beta-MPP)
G2YKS8	CLUSTER9	G2YKS8	G2YKS8	Uncharacterized protein
G2Y225	CLUSTER9	G2Y225	G2Y225	DUF1479 domain protein
G2YC19	CLUSTER9	G2YC19	G2YC19	HTH La-type RNA-binding domain-containing protein
G2XQS1	CLUSTER9	G2XQS1	G2XQS1	Transcription elongation factor SPT5
G2XQK5	CLUSTER9	G2XQK5	G2XQK5	Ribosome biogenesis protein SLX9
G2YSU2	CLUSTER9	G2YSU2	G2YSU2	Uncharacterized protein
G2YH68	CLUSTER9	G2YH68	G2YH68	3-isopropylmalate dehydrogenase (EC 1.1.1.85)
G2Y6I0	CLUSTER9	G2Y6I0	G2Y6I0	RRM domain-containing protein
G2YQ24	CLUSTER9	G2YQ24	G2YQ24	acetyl-CoA C-acyltransferase (EC 2.3.1.16)
G2YWV0	CLUSTER9	G2YWV0	G2YWV0	Rab-GAP TBC domain-containing protein
G2XRT0	CLUSTER9	G2XRT0	G2XRT0	Very-long-chain 3-oxoacyl-CoA reductase (EC 1.1.1.330) (3-ketoacyl-CoA reductase) (3-ketoreductase) (KAR) (Microsomal beta-keto-reductase)
G2XNY2	CLUSTER9	G2XNY2	G2XNY2	Pyruvate dehydrogenase E1 component subunit beta (EC 1.2.4.1)
G2Y8U5	CLUSTER9	G2Y8U5	G2Y8U5	NAD-dependent epimerase/dehydratase domain-containing protein
G2XTC7	CLUSTER9	G2XTC7	G2XTC7	Similar to 50S ribosomal subunit protein L15
G2YKJ7	CLUSTER9	G2YKJ7	G2YKJ7	Similar to phosphatidylinositol phospholipase C
G2YNY7	CLUSTER9	G2YNY7	G2YNY7	E2 ubiquitin-conjugating enzyme (EC 2.3.2.23)
G2XN68	CLUSTER9	G2XN68	G2XN68	Eukaryotic translation initiation factor 3 subunit M (eIF3m)
G2Y1R9	CLUSTER10	G2Y1R9	G2Y1R9	DUF3752 domain-containing protein
G2YI59	CLUSTER10	G2YI59	G2YI59	Similar to aldo-keto reductase
G2XW60	CLUSTER10	G2XW60	G2XW60	Phosphotransferase (EC 2.7.1.-)
G2Y873	CLUSTER10	G2Y873	G2Y873	Pre-mrna-splicing factor 38b protein
G2Y5C6	CLUSTER10	G2Y5C6	G2Y5C6	Similar to glutathione S-transferase
G2YA28	CLUSTER10	G2YA28	G2YA28	Similar to dienelactone hydrolase family protein
G2YFV4	CLUSTER10	G2YFV4	G2YFV4	Ribosomal protein s17 protein
G2YFR7	CLUSTER10	G2YFR7	G2YFR7	RNA polymerase Rpb4/RPC9 core domain-containing protein
G2YMH2	CLUSTER10	G2YMH2	G2YMH2	ADP-ribose 1''-phosphate phosphatase (EC 3.1.3.84)
G2XUQ8	CLUSTER10	G2XUQ8	G2XUQ8	Trafficking protein particle complex subunit BET3
G2YST5	CLUSTER10	G2YST5	G2YST5	Similar to nmrA-like family protein
G2Y658	CLUSTER10	G2Y658	G2Y658	Alternative oxidase (EC 1.-.-.-)
G2XXN8	CLUSTER10	G2XXN8	G2XXN8	Cwf18 pre-mrna splicing factor protein
G2YBT5	CLUSTER10	G2YBT5	G2YBT5	Similar to ABC transporter substrate binding protein
G2YEH9	CLUSTER10	G2YEH9	G2YEH9	2,5-diamino-6-ribosylamino-4(3H)-pyrimidinone 5'-phosphate reductase (EC 1.1.1.302) (2,5-diamino-6-(5-phospho-D-ribosylamino)pyrimidin-4(3H)-one reductase) (2,5-diamino-6-ribitylamino-4(3H)-pyrimidinone 5'-phosphate synthase)
G2YWY6	CLUSTER10	G2YWY6	G2YWY6	BcCDC24, RhoGEF protein
G2XWL3	CLUSTER10	G2XWL3	G2XWL3	DUF1770-domain-containing protein
G2XSI4	CLUSTER10	G2XSI4	G2XSI4	N-acetylglucosamine-6-phosphate deacetylase (EC 3.5.1.25)
G2YRE3	CLUSTER10	G2YRE3	G2YRE3	Similar to NADH:ubiquinone oxidoreductase 6.6
G2YQY0	CLUSTER10	G2YQY0	G2YQY0	Uncharacterized protein
G2Y025	CLUSTER10	G2Y025	G2Y025	Similar to gcn5-related n-acetyltransferase
G2XUT4	CLUSTER10	G2XUT4	G2XUT4	Major facilitator superfamily protein
G2YPM5	CLUSTER10	G2YPM5	G2YPM5	Zinc fyve domain containing protein
G2XRM8	CLUSTER10	G2XRM8	G2XRM8	Retinoblastoma-binding protein
G2YE47	CLUSTER10	G2YE47	G2YE47	Similar to GPI-anchor biosynthesis protein (Pig-F)
G2XWF8	CLUSTER10	G2XWF8	G2XWF8	Carbohydrate esterase family 4 protein
G2Y9W8	CLUSTER10	G2Y9W8	G2Y9W8	3-dehydrosphinganine reductase (EC 1.1.1.102)
G2Y2M9	CLUSTER10	G2Y2M9	G2Y2M9	DNA-directed RNA polymerase subunit (EC 2.7.7.6)
G2Y107	CLUSTER10	G2Y107	G2Y107	Rna polymerase ii transcription factor siii subunit a protein
G2XQU0	CLUSTER10	G2XQU0	G2XQU0	Peroxisome assembly protein 12 (Peroxin-12)
G2XYH2	CLUSTER10	G2XYH2	G2XYH2	PWI domain-containing protein
G2YCS6	CLUSTER10	G2YCS6	G2YCS6	P-loop containing nucleoside triphosphate hydrolase protein
G2XWD2	CLUSTER10	G2XWD2	G2XWD2	Similar to transcription factor Homeo
G2XVL6	CLUSTER10	G2XVL6	G2XVL6	Similar to aspartic endopeptidase
G2XYW1	CLUSTER10	G2XYW1	G2XYW1	Proteasome subunit beta
G2YLG8	CLUSTER10	G2YLG8	G2YLG8	Similar to uridine nucleosidase
G2Y0H0	CLUSTER10	G2Y0H0	G2Y0H0	Ccch zinc finger and rrm domain-containing protein
G2YZ11	CLUSTER10	G2YZ11	G2YZ11	Similar to short-chain dehydrogenase/reductase SDR
G2YBY7	CLUSTER10	G2YBY7	G2YBY7	Similar to TPR domain protein
G2XQ57	CLUSTER10	G2XQ57	G2XQ57	Arp2/3 complex 34 kDa subunit
G2XVJ7	CLUSTER10	G2XVJ7	G2XVJ7	Similar to DNA-directed RNA polymerase II subunit RPB3
G2YA53	CLUSTER10	G2YA53	G2YA53	Similar to cytochrome c oxidase assembly protein cox15
G2Y708	CLUSTER10	G2Y708	G2Y708	Similar to DUF1688 domain-containing protein
G2YKD9	CLUSTER10	G2YKD9	G2YKD9	Similar to tetratricopeptide repeat protein 1 (TTC1)
G2YEC6	CLUSTER10	G2YEC6	G2YEC6	Peptidyl-prolyl cis-trans isomerase (PPIase) (EC 5.2.1.8)
G2YTH0	CLUSTER10	G2YTH0	G2YTH0	Similar to rho GTPase activator
G2YVH1	CLUSTER10	G2YVH1	G2YVH1	Similar to plasma membrane stress response protein (Ist2)
G2XQM3	CLUSTER10	G2XQM3	G2XQM3	Condensin complex subunit 2
G2XUW3	CLUSTER10	G2XUW3	G2XUW3	Similar to CUE domain-containing protein
G2YPN4	CLUSTER10	G2YPN4	G2YPN4	Similar to nmrA family transcriptional regulator
G2XVI9	CLUSTER10	G2XVI9	G2XVI9	phenylalanine--tRNA ligase (EC 6.1.1.20) (Phenylalanyl-tRNA synthetase)
G2XT97	CLUSTER10	G2XT97	G2XT97	DNA polymerase alpha subunit B
G2XSG7	CLUSTER10	G2XSG7	G2XSG7	Similar to transcription factor bHLH
G2XNB8	CLUSTER10	G2XNB8	G2XNB8	Fcf1-domain-containing protein
G2YJU6	CLUSTER10	G2YJU6	G2YJU6	Similar to maltose O-acetyltransferase
G2YH64	CLUSTER10	G2YH64	G2YH64	Uncharacterized protein
G2YT91	CLUSTER10	G2YT91	G2YT91	Similar to peptidase (Secreted protein)
G2YIG8	CLUSTER10	G2YIG8	G2YIG8	Similar to VPS9 domain protein
G2YL27	CLUSTER10	G2YL27	G2YL27	ATP-citrate synthase/succinyl-CoA ligase C-terminal domain-containing protein
G2YR91	CLUSTER10	G2YR91	G2YR91	Store-operated calcium entry-associated regulatory factor (Transmembrane protein 66)
G2XYV6	CLUSTER10	G2XYV6	G2XYV6	BcPIO6, similar to 26S protease regulatory subunit S10b
G2YVM1	CLUSTER10	G2YVM1	G2YVM1	Similar to transmembrane protein PFT27
G2YQW3	CLUSTER10	G2YQW3	G2YQW3	Similar to dihydroxyacetone kinase
G2YJ38	CLUSTER10	G2YJ38	G2YJ38	Similar to serum paraoxonase/arylesterase
G2XRQ0	CLUSTER10	G2XRQ0	G2XRQ0	Galactose-1-phosphate uridylyltransferase (EC 2.7.7.12)
G2XVQ6	CLUSTER10	G2XVQ6	G2XVQ6	C2 domain-containing protein
G2YD87	CLUSTER10	G2YD87	G2YD87	acetylornithine transaminase (EC 2.6.1.11)
G2YKK1	CLUSTER10	G2YKK1	G2YKK1	ADP-ribosylation factor
G2Y2J7	CLUSTER10	G2Y2J7	G2Y2J7	Similar to transcription factor Zn, C2H2
G2YSD4	CLUSTER10	G2YSD4	G2YSD4	Similar to zinc finger protein zpr1
G2Y7C1	CLUSTER10	G2Y7C1	G2Y7C1	Similar to PX domain-containing protein
G2YTC1	CLUSTER10	G2YTC1	G2YTC1	phosphoserine phosphatase (EC 3.1.3.3) (O-phosphoserine phosphohydrolase)
G2YX02	CLUSTER10	G2YX02	G2YX02	37s ribosomal protein s5 protein
G2YUL6	CLUSTER10	G2YUL6	G2YUL6	Similar to methylenetetrahydrofolate reductase
G2Y7Z3	CLUSTER10	G2Y7Z3	G2Y7Z3	Similar to lysine decarboxylase-like protein
G2Y020	CLUSTER10	G2Y020	G2Y020	Similar to 2-amino-3-carboxymuconate-6-semialdehyde decarboxylase
G2Y8C2	CLUSTER10	G2Y8C2	G2Y8C2	Endoplasmic reticulum vesicle protein 25
G2YDJ6	CLUSTER10	G2YDJ6	G2YDJ6	Cyclin-dependent protein kinase regulator pho80 protein
G2XRM4	CLUSTER10	G2XRM4	G2XRM4	Similar to FAD dependent oxidoreductase
G2YKU0	CLUSTER10	G2YKU0	G2YKU0	Nuclear transport factor 2 (NTF-2)
G2YVI5	CLUSTER10	G2YVI5	G2YVI5	Putative transcription factor kapC
G2Y719	CLUSTER10	G2Y719	G2Y719	Uncharacterized protein
G2YAE1	CLUSTER10	G2YAE1	G2YAE1	CoA-binding domain-containing protein
G2Y8J8	CLUSTER10	G2Y8J8	G2Y8J8	Similar to protein RMD5 homolog A
G2XUU5	CLUSTER10	G2XUU5	G2XUU5	Uncharacterized protein
G2XRI9	CLUSTER10	G2XRI9	G2XRI9	Redoxin domain-containing protein
G2YVG0	CLUSTER10	G2YVG0	G2YVG0	dolichyl-phosphate beta-glucosyltransferase (EC 2.4.1.117)
G2YNM0	CLUSTER10	G2YNM0	G2YNM0	Similar to transcription factor bZIP
G2XX00	CLUSTER10	G2XX00	G2XX00	Serine threonine-protein kinase ppk6 protein
G2Y269	CLUSTER10	G2Y269	G2Y269	Similar to ethanolamine utilization protein (EutQ)
G2Y2F9	CLUSTER10	G2Y2F9	G2Y2F9	Similar to related to DNA-damage repair protein DRT111
G2YFT9	CLUSTER10	G2YFT9	G2YFT9	CMP/dCMP-type deaminase domain-containing protein
G2YPE3	CLUSTER10	G2YPE3	G2YPE3	Similar to nuclear transport factor 2 domain protein
G2XWA2	CLUSTER10	G2XWA2	G2XWA2	Uncharacterized protein
G2YLX4	CLUSTER10	G2YLX4	G2YLX4	Similar to ras-related protein Rab-6A
G2YKA3	CLUSTER10	G2YKA3	G2YKA3	Similar to glia maturation factor gamma
G2Y1M5	CLUSTER10	G2Y1M5	G2Y1M5	Similar to aldehyde dehydrogenase
G2YB55	CLUSTER10	G2YB55	G2YB55	Adenylyl-sulfate kinase (EC 2.7.1.25)
G2YPG2	CLUSTER10	G2YPG2	G2YPG2	Similar to pepsin (Secreted protein)
G2XU12	CLUSTER10	G2XU12	G2XU12	RING-type E3 ubiquitin transferase (EC 2.3.2.27)
G2Y0P5	CLUSTER10	G2Y0P5	G2Y0P5	Uncharacterized protein
G2YVW7	CLUSTER10	G2YVW7	G2YVW7	ELYS-like domain-containing protein
G2YW84	CLUSTER10	G2YW84	G2YW84	Uncharacterized protein
G2YB25	CLUSTER10	G2YB25	G2YB25	Glutathione S-transferase
G2Y1I3	CLUSTER10	G2Y1I3	G2Y1I3	Similar to probable methyltransferase C20orf7 homolog
G2XWZ3	CLUSTER10	G2XWZ3	G2XWZ3	Lpxtg-motif cell wall anchor domain-containing protein
G2YTP7	CLUSTER10	G2YTP7	G2YTP7	Uncharacterized protein
G2YRD9	CLUSTER10	G2YRD9	G2YRD9	Uncharacterized protein
G2YKN6	CLUSTER10	G2YKN6	G2YKN6	LIM zinc-binding domain-containing protein
G2YW90	CLUSTER10	G2YW90	G2YW90	Palmitoyltransferase (EC 2.3.1.225)
G2YZC5	CLUSTER10	G2YZC5	G2YZC5	NEDD8-activating enzyme E1 catalytic subunit (EC 6.2.1.64)
G2YG99	CLUSTER10	G2YG99	G2YG99	Uncharacterized protein
G2YDU6	CLUSTER10	G2YDU6	G2YDU6	U3 small nucleolar ribonucleoprotein protein MPP10
G2XYV9	CLUSTER10	G2XYV9	G2XYV9	Similar to serine/threonine-protein kinase chk2
G2YG11	CLUSTER10	G2YG11	G2YG11	Similar to 2-hydroxyacid dehydrogenase
G2YSN4	CLUSTER10	G2YSN4	G2YSN4	Similar to trafficking protein particle complex subunit 2
G2XT14	CLUSTER10	G2XT14	G2XT14	J domain-containing protein
G2YSK9	CLUSTER10	G2YSK9	G2YSK9	Similar to SNARE complex subunit (Syn8)
G2XN74	CLUSTER10	G2XN74	G2XN74	YTH domain-containing protein
G2XX12	CLUSTER10	G2XX12	G2XX12	Similar to phosphoglycerate mutase family protein
G2YQ46	CLUSTER10	G2YQ46	G2YQ46	Uncharacterized protein
G2Y7G8	CLUSTER10	G2Y7G8	G2Y7G8	Uncharacterized protein
G2XNI7	CLUSTER10	G2XNI7	G2XNI7	Rhomboid family membrane protein
G2XQA9	CLUSTER10	G2XQA9	G2XQA9	Similar to heterokaryon incompatibility protein
G2YMV2	CLUSTER10	G2YMV2	G2YMV2	Similar to D-glycerate 3-kinase
G2Y5X4	CLUSTER10	G2Y5X4	G2Y5X4	TOG domain-containing protein
G2XVK1	CLUSTER10	G2XVK1	G2XVK1	BcRCN1, regulator of calcineurin
G2Y1K6	CLUSTER10	G2Y1K6	G2Y1K6	Similar to serine/threonine-protein kinase
G2YPX9	CLUSTER10	G2YPX9	G2YPX9	Multiple RNA-binding domain-containing protein 1
G2YNN4	CLUSTER10	G2YNN4	G2YNN4	Cytochrome c oxidase subunit 6, mitochondrial (Cytochrome c oxidase polypeptide VI)
G2YXG4	CLUSTER10	G2YXG4	G2YXG4	Cyclin-dependent kinases regulatory subunit
G2XWM6	CLUSTER10	G2XWM6	G2XWM6	DNA-directed RNA polymerase RBP11-like dimerisation domain-containing protein
G2XSW2	CLUSTER10	G2XSW2	G2XSW2	Similar to acetylserotonin methytransferase-like protein (ASMTL)
[truncated: 1,222 more rows]
