# Supplementary material for: Temporal proteome profiling of Botrytis cinerea reveals proteins involved in plant invasion and survival
Source: Sci Rep. 2025 Apr 7;15:11857. doi: 10.1038/s41598-025-92683-5 (PMC11976908; doi:10.1038/s41598-025-92683-5)
Supplement: Supplementary file 3 — Supplementary Material 3 [file 41598_2025_92683_MOESM3_ESM.csv]

symbol	ensembl_ID	User_ID	X120H-X12H_log2FC	X120H-X12H_adjPval	X36H-X12H_log2FC	X36H-X12H_adjPval	X72H-X12H_log2FC	X72H-X12H_adjPval	Processed data:	X0H1	X0H2	X0H3	X12H1	X12H2	X12H3	X36H1	X36H2	X36H3	X72H1	X72H2	X72H3	X120H1	X120H2	X120H3
G2YHV2	G2YHV2	G2YHV2	10.02605912	9.96E-09	5.016455976	9.05E-06	-0.779481763	0.23728199		18.94690584	18.2444118	18.89222162	22.27547976	21.8600401	22.31894559	27.03132167	27.22132518	27.25118653	19.6726526	22.29737636	22.14599121	32.23652914	32.15120331	32.14491036
G2YT16	G2YT16	G2YT16	9.558477968	6.27E-06	2.152561368	0.118480638	3.258947835	0.018874124		19.8824722	22.71549745	19.31940588	20.30350388	22.71549745	18.71891638	22.66670747	22.8133969	22.71549745	24.81425302	24.44443874	22.25606947	30.22106557	30.08405653	30.10822952
G2YM44	G2YM44	G2YM44	9.201508435	5.07E-10	0.625777526	0.163691743	5.931520378	3.08E-08		21.93095629	21.9161436	21.81106655	22.3618631	21.52545098	21.14408602	22.66290383	22.78698773	21.45884111	27.69608599	27.5734993	27.55637594	30.97659577	30.78612292	30.87320671
G2XTK2	G2XTK2	G2XTK2	8.706634408	9.15E-08	1.660835653	0.039133151	7.231727699	6.55E-07		22.53556531	21.79973669	19.37287753	21.70621439	21.37367171	22.13972022	23.72162113	23.09066371	23.38982844	29.09710223	28.92256259	28.89512459	30.46043341	30.48542134	30.39365479
G2YUR8	G2YUR8	G2YUR8	8.147924959	7.66E-08	1.839227733	0.016223589	2.899924201	0.000664186		27.35387058	24.76040497	24.55693889	26.65081408	26.38370254	26.59975429	28.59834009	28.44365427	28.10995975	29.39158424	29.40825181	29.53420747	34.7048349	34.68768149	34.6855294
G2YEA5	G2YEA5	G2YEA5	8.095876215	2.04E-08	0.389521271	0.55829779	3.53127789	3.97E-05		24.08235525	23.0695448	21.7226846	24.27820638	24.72869356	24.4333431	25.45740837	24.85627583	24.29512266	27.98029865	27.82840902	28.22536905	32.49060452	32.64402047	32.59324671
G2YHU7	G2YHU7	G2YHU7	7.885173355	8.74E-11	1.97850767	1.62E-05	5.920716892	1.75E-09		19.11914994	18.77107677	19.15290195	23.37042185	22.92086891	23.46078252	25.3583822	24.66208348	25.66713061	29.1621191	29.16323175	29.18887311	31.11868141	31.10939156	31.17952037
G2Y2G9	G2Y2G9	G2Y2G9	7.735809189	4.09E-06	0.846200603	0.441655114	1.944989603	0.05866808		23.35812644	23.22497692	21.60813535	22.57794171	22.45748432	24.21322899	23.37193675	25.93168105	22.48363904	24.59934098	25.73555646	24.74872639	30.84103646	30.80173319	30.81331294
G2XZW0	G2XZW0	G2XZW0	7.583070351	3.86E-06	4.050160102	0.001122597	4.498037802	0.00035698		20.71604264	24.41249474	24.35239275	21.57218001	21.95250796	21.48157449	25.6339615	26.35225868	25.17052259	26.62836524	26.29536587	25.57664475	29.1062896	29.22783515	29.42134876
G2YNA0	G2YNA0	G2YNA0	7.406501092	1.23E-06	3.673516251	0.000762211	1.089944299	0.191393483		24.35320487	24.35320487	24.35320487	21.35689595	20.83343205	21.50517521	24.35320487	25.30538064	25.05746645	20.69686689	21.91526434	24.35320487	28.58915159	28.74926878	28.57658611
G2XZA1	G2XZA1	G2XZA1	7.301938874	1.12E-06	2.685860695	0.005360876	1.346668842	0.102719267		21.9876575	19.54263134	21.9876575	20.411445	19.67956177	20.1473565	23.51265968	22.79562818	21.9876575	21.93579184	22.03772309	20.30485487	27.37159859	27.31971905	27.45286225
G2YVU4	G2YVU4	G2YVU4	7.293442664	6.22E-07	2.714131646	0.003283782	3.612883847	0.000299344		23.12221318	20.18013654	20.05171737	23.36972059	23.28916829	23.63590345	26.20706624	26.48280212	25.74731892	27.11806407	27.08909081	26.926289	30.70236458	30.79048229	30.68227346
G2Y5K8	G2Y5K8	G2Y5K8	-7.241291413	0.031761992	1.81051755	0.64034907	1.431876738	0.690413393		16.76324544	30.0291265	30.0291265	30.0291265	29.94953814	30.02582141	31.70641802	31.81209718	31.9175235	31.36929642	31.4567414	31.47407843	23.4745679	23.05152598	21.75451792
chy	G2XQT1	G2XQT1	7.190467142	0.000318262	3.156752997	0.058464116	3.875940486	0.019368911		24.02132119	27.26962238	27.26962238	27.26962238	22.45870069	21.41877939	26.71406965	26.90903552	26.99425629	27.50075906	27.61670902	27.65745585	30.92509371	30.91626256	30.87714762
G2YH36	G2YH36	G2YH36	7.158776662	2.99E-07	0.499202315	0.52220742	3.868550285	7.83E-05		26.10180857	23.4928039	23.20515676	25.60054053	25.51570656	25.803877	26.14693352	25.92045915	26.35033836	29.5431979	29.43635953	29.54621751	32.78575	32.8318231	32.77888097
G2YW93	G2YW93	G2YW93	7.057730726	6.83E-09	2.457006154	0.000131963	1.986300525	0.000488443		21.70559589	22.30512421	22.97529264	22.94981115	23.24992812	23.65854468	25.1031488	26.50216713	25.62398648	25.06506564	25.37293729	25.3791826	30.26460156	30.42129698	30.34557758
G2YLU9	G2YLU9	G2YLU9	-7.034006889	4.72E-13	-3.438519467	1.79E-10	-6.035958429	2.98E-12		25.8933675	25.81504036	26.01913759	32.36623982	32.24060662	32.22787029	28.74924442	28.86690953	28.90300438	26.27541328	26.20719631	26.24423186	25.18438328	25.19515358	25.35315921
G2YUV3	G2YUV3	G2YUV3	7.032976569	0.000362684	5.968951121	0.001877664	3.654861535	0.025059159		18.46810282	24.0943155	24.0943155	21.47029301	18.45416818	20.64125238	26.47737932	26.19320984	25.80197776	23.53739821	24.0943155	23.89858446	27.22372926	27.19618572	27.24472829
G2XYW1	G2XYW1	G2XYW1	7.017981255	8.15E-11	6.277874881	6.44E-10	5.31636215	1.58E-09		20.47233241	20.1478009	20.362621	21.85951151	22.47460126	21.94345221	28.64370525	28.19945645	28.26802791	27.14495314	27.75239879	27.32929949	29.13557925	29.04145477	29.15447472
G2Y323	G2Y323	G2Y323	6.927981841	3.64E-07	0.71994189	0.326753839	1.3898369	0.0493722		22.71910097	22.71549926	22.82936415	20.50350826	21.51440886	19.97684206	22.28320976	20.88939737	20.98197771	23.07820277	20.81079112	22.27527599	27.50654101	27.72872011	27.54344358
G2Y3U6	G2Y3U6	G2Y3U6	-6.917465099	4.72E-13	-1.084796816	1.85E-06	0.0250098	0.870236087		24.65443201	24.46707804	24.74569319	30.88896596	30.74372497	30.92006876	29.76612308	29.76612308	29.76612308	30.87886355	30.90057834	30.8483472	24.00451212	23.96659156	23.8292607
G2Y0P2	G2Y0P2	G2Y0P2	6.877267223	3.87E-05	1.260192522	0.304556803	1.985370699	0.088613406		23.15257195	23.15257195	21.51826495	22.82004752	19.56463382	22.97139549	23.74867876	23.15257195	22.23540368	23.31351346	25.39360553	22.60506994	28.68945057	28.65211632	28.64631161
G2Y6P6	G2Y6P6	G2Y6P6	6.808528468	5.59E-06	2.061894437	0.037743687	3.791191738	0.000803351		25.82051045	23.18291267	21.60107252	26.49084898	26.34978682	26.44223479	28.59976434	28.45637811	28.41241145	30.22973267	30.28282722	30.14388592	33.21794823	33.22472405	33.26578372
G2XST1	G2XST1	G2XST1	6.738966638	0.005910787	1.719233451	0.484557573	4.194165869	0.064499921		16.33345427	23.15623497	23.15623497	22.0962483	17.78714665	19.7314017	18.67426404	23.15623497	22.941998	24.74886595	24.10569525	23.34273305	26.60903724	26.50349597	26.71916335
G2XS80	G2XS80	G2XS80	6.725641406	6.66E-06	-1.308402198	0.182815388	1.771421068	0.060694976		29.67584946	26.63199742	25.5977987	27.27794225	27.03396344	27.38337354	25.80730138	25.98946274	25.97330853	28.97282478	28.97446441	29.06225325	33.71557419	34.31399277	33.8426365
G2YRU4	G2YRU4	G2YRU4	6.700517972	7.89E-07	3.004698954	0.001122597	0.767861631	0.284943204		19.56405034	19.51999323	19.99915826	23.25472838	22.32323569	20.17773509	24.87983199	25.12331462	24.76664942	23.12758916	22.80015981	22.13153509	28.60574202	28.6312456	28.62026546
G2YR24	G2YR24	G2YR24	6.698215755	1.53E-10	-0.471602386	0.087272447	2.555698866	5.91E-07		23.14819901	22.81886471	22.07461536	25.70712194	25.63068888	25.87264913	25.23945887	25.35300516	25.20318876	28.29901371	28.23225437	28.34628847	32.44901943	32.38534692	32.47074086
G2XXF6	G2XXF6	G2XXF6	6.697425184	2.43E-06	2.173705766	0.017445091	2.123482372	0.015729224		22.37166267	22.37166267	22.37166267	18.82493139	19.39727666	22.37166267	22.37166267	22.37166267	22.37166267	22.43864777	22.30141533	22.22425473	26.87315725	26.82379246	26.98919656
G2YV41	G2YV41	G2YV41	6.634094056	4.85E-09	0.514107781	0.23006472	4.596187296	1.70E-07		26.27786853	24.84509441	24.80487431	25.79810026	25.57195598	25.10771657	25.94363402	25.90071072	26.17575141	30.07094677	30.07413125	30.12125668	32.0775194	32.18434094	32.11819463
G2Y4Q2	G2Y4Q2	G2Y4Q2	6.618682348	0.000173049	2.403896463	0.088181114	3.016338212	0.02962264		20.28073401	25.15559906	25.15559906	22.44113936	22.28013287	22.48490317	25.45142418	25.53625295	23.43018766	25.12830116	25.97128982	25.15559906	29.28280466	28.9827367	28.79668108
G2YUB2	G2YUB2	G2YUB2	6.618204216	1.53E-07	0.360634965	0.601411946	0.05409638	0.961842863		21.70333329	22.16098005	21.92033147	23.29532	23.30387129	23.30387129	22.15152877	24.62937131	24.2040674	23.69919883	23.30387129	23.0622816	29.99435366	29.8145134	29.94880817
G2YVL3	G2YVL3	G2YVL3	6.615188119	5.14E-11	4.286512144	2.70E-09	6.135676401	1.99E-10		20.98978855	20.88542876	20.9311284	21.44940212	20.58169885	20.79233851	25.30624565	25.20710147	25.1696288	27.11592877	27.16641399	26.94812592	27.57649049	27.56204277	27.53047058
G2YD66	G2YD66	G2YD66	6.598425482	2.85E-09	0.732093601	0.067191856	0.583722249	0.120630314		25.57769878	24.26840307	24.3530032	29.11867526	28.63695928	28.74396448	29.16886256	29.85029282	29.67672444	29.37617515	29.40573094	29.46885966	35.48482446	35.3789171	35.4311339
G2Y8J7	G2Y8J7	G2Y8J7	6.581290174	9.47E-08	4.973877378	2.23E-06	3.003154216	0.000111985		21.3674591	20.97588256	21.82707356	21.57844272	19.7238263	22.00764428	26.02463966	25.89699875	26.30990701	24.16330661	23.99780428	24.15826506	27.71520992	27.68447067	27.65410323
G2XVE4	G2XVE4	G2XVE4	6.57472761	1.25E-07	3.647970226	4.22E-05	3.352278282	5.81E-05		26.27574393	26.27574393	26.27574393	23.55343565	21.26943487	23.06045059	26.27574393	26.27574393	26.27574393	26.38055519	26.27574393	25.28385683	29.23944469	29.13656559	29.23149366
G2YJU2	G2YJU2	G2YJU2	-6.522308562	1.38E-11	-2.575915879	1.54E-08	-7.662637798	5.48E-12		28.63879471	28.62105663	28.63689109	31.57604376	31.38879333	31.56017343	28.83410694	28.99339538	28.96976057	23.52739418	23.92416602	24.08553694	25.0923305	24.95759397	24.90816037
G2Y647	G2Y647	G2Y647	6.436842951	0.001301457	3.201643391	0.074862483	5.319615947	0.00520306		19.40670251	24.70174762	19.30431543	21.07205835	19.11560464	19.94179682	23.4980837	20.86421476	25.37209152	25.34867407	25.36058531	25.37904827	26.39781193	26.56063914	26.4815376
G2YIM6	G2YIM6	G2YIM6	6.419910003	1.60E-09	2.347645793	1.83E-05	3.655083923	2.66E-07		24.80292915	24.82830283	24.7563666	23.59351397	23.57530153	24.23445058	26.77764496	26.11408135	25.55447714	27.26529496	27.34046802	27.76275486	30.25112468	30.20323525	30.20863615
G2Y6M8	G2Y6M8	G2Y6M8	6.415279366	1.80E-09	3.586721183	4.91E-07	2.003250358	5.25E-05		24.95408921	24.01049511	24.08639823	24.23581376	24.26074877	24.59241076	27.98194447	27.94373488	27.92345749	26.05011816	26.07153914	26.97706707	30.76055875	30.68439482	30.88985783
G2YMW3	G2YMW3	G2YMW3	6.382912691	7.61E-06	3.60857191	0.001300366	3.126341051	0.002566422		24.13630554	21.29838626	21.08903187	20.33282962	20.72307194	22.16144366	23.95142268	25.13626818	24.9553701	24.30016425	24.40186968	23.89433445	27.43475753	27.44671513	27.48461064
G2XXW5	G2XXW5	G2XXW5	6.3806664	2.83E-05	2.692960833	0.019148561	3.21091934	0.00567168		24.35846423	20.87760517	25.43864701	23.00171659	22.37289155	22.78797266	25.36417751	25.44209001	25.43519578	25.76137917	26.15125663	25.88270302	29.07969411	29.07160909	29.1532768
G2Y5P9	G2Y5P9	G2Y5P9	6.339216543	2.51E-10	-2.186128784	3.83E-06	3.445665062	5.15E-08		22.63625994	22.68582999	22.75190353	22.99702775	23.07361925	23.91999218	21.09416783	20.91020864	21.42787637	26.7996654	26.81404622	26.71392276	29.68172084	29.61246774	29.71410023
G2YT54	G2YT54	G2YT54	-6.334357228	0.001581966	-0.543073225	0.822695204	-7.593211736	0.000466335		26.43124401	26.51334365	26.61785062	28.33638279	28.20361635	28.43748922	27.74914698	27.71023996	27.88888174	20.40542152	20.57793966	21.21449197	19.98718385	19.42068961	26.56654322
G2Y4H9	G2Y4H9	G2Y4H9	6.286308408	2.81E-11	2.402350638	1.27E-07	0.277938139	0.15278314		23.90577032	23.28097281	23.36508348	27.09412865	27.05039735	27.33104315	29.54211569	29.5288256	29.61167977	27.25443158	27.49216292	27.56278906	33.49432501	33.4376297	33.40253965
G2YLH8	G2YLH8	G2YLH8	6.252468373	0.000547408	3.966168806	0.015274935	3.30485548	0.029639505		18.51500623	23.6331093	19.19400414	22.43604466	19.03644344	20.08823535	23.63467028	25.31760189	24.5069577	23.63154662	23.61566276	24.22808051	26.82823993	26.70318487	26.78670377
G2XYN4	G2XYN4	G2XYN4	6.250155545	0.010706969	5.115090816	0.038493931	4.787970982	0.042371072		18.13336539	26.5151053	26.5151053	22.39110225	19.03930448	23.3701144	26.67121761	26.75781651	26.71675946	26.31452364	26.5151053	26.33480512	27.8583443	27.81135436	27.8812891
G2YSZ0	G2YSZ0	G2YSZ0	6.241694664	1.78E-11	0.563275914	0.005573226	3.010151496	5.85E-09		25.16978749	24.85344925	24.72867123	26.02294785	25.89897937	26.15771798	26.82928042	26.54183245	26.39836007	28.95603002	29.04312132	29.11094835	32.231379	32.29407349	32.2792767
G2YUR2	G2YUR2	G2YUR2	6.235900749	0.000477409	0.579332803	0.754283652	3.058805542	0.038299129		23.82587401	17.45004428	19.01258888	25.71515586	25.65444664	25.88221986	26.18882194	26.36826646	26.43273236	28.95800664	28.9087821	28.56145023	31.98367945	31.95206574	32.0237794
G2XSR8	G2XSR8	G2XSR8	-6.205707839	2.57E-10	1.517219042	7.59E-05	1.718724915	1.84E-05		23.27357685	22.54297785	23.25736897	26.92029077	26.78258408	26.7788978	28.32364631	28.31924048	28.39054298	28.42553346	28.59271178	28.61970217	20.80994972	20.85664222	20.1980572
G2YM67	G2YM67	G2YM67	6.166792935	1.14E-07	3.030547541	0.000107538	2.956997731	8.81E-05		21.39671583	20.13539333	22.05511798	22.78288528	24.20869753	23.92050692	26.72158751	26.51556379	26.76658105	26.67487655	26.67945262	26.42875376	29.82710322	29.78962381	29.7957415
G2XP79	G2XP79	G2XP79	6.156845008	2.05E-07	1.07308443	0.078514163	2.932009146	0.000154514		26.0289493	24.10441428	23.67741711	27.27315174	27.66088532	28.13920835	28.71017738	28.86757801	28.71474331	30.65606696	30.59679685	30.61640905	33.82621154	33.84972349	33.86784541
G2YAZ1	G2YAZ1	G2YAZ1	6.116559879	8.79E-07	4.573447129	2.08E-05	5.593039661	2.51E-06		23.40266083	23.47315929	23.50808421	19.81598338	19.75524596	22.26884802	24.67112468	25.64834999	25.24094407	25.80547882	26.39400551	26.41971201	26.7873007	26.64583487	26.75662142
G2Y5H9	G2Y5H9	G2Y5H9	6.103194317	3.27E-07	2.562898317	0.000884002	2.301780882	0.00137274		22.6414327	20.89946077	20.72498913	24.70130635	23.47840789	23.30611803	26.46471935	26.79271394	25.91709394	26.32190019	26.08222854	25.98704619	29.96755007	29.96256035	29.86530481
G2XX57	G2XX57	G2XX57	6.057759137	2.59E-05	3.280358022	0.004367079	3.618147816	0.001709413		23.64899095	21.32648019	19.14887448	25.15205659	25.15481805	24.8487796	28.29706493	28.17606737	28.52359602	28.66738456	28.582486	28.76022714	31.1799917	31.08409359	31.06484637
G2Y034	G2Y034	G2Y034	6.05019817	5.43E-09	0.176892542	0.701652929	4.9404655	4.69E-08		22.92592466	21.64966606	22.39809771	24.98525017	25.19406268	24.74596449	25.67950551	24.65555208	25.12089737	29.957894	29.90004479	29.88873504	31.03190202	31.00267576	31.04129406
G2YDG0	G2YDG0	G2YDG0	6.046259049	7.97E-10	3.338830063	2.52E-07	2.175019726	7.28E-06		21.19308878	21.5000556	21.4080459	23.36600169	22.37874003	22.30171456	26.2541302	25.89979294	25.90902333	24.77249547	24.9476512	24.85136878	28.70015388	28.84199418	28.64308536
G2XRB6	G2XRB6	G2XRB6	6.03111838	4.40E-05	1.055460272	0.337269391	0.170627741	0.905412389		20.45074829	22.57395802	22.57395802	21.16749064	22.45823817	22.57395802	21.02794304	24.20610129	24.13202331	21.58064243	22.40988952	22.7210381	28.17907782	28.08795567	28.02600848
G2XYU0	G2XYU0	G2XYU0	6.020313382	4.48E-09	1.189729916	0.005215876	3.119865901	1.92E-06		21.82443317	21.81870627	20.52004262	21.98721538	22.45575685	22.32363917	23.44526705	23.44526705	23.44526705	25.51724856	25.48915403	25.11980652	28.20062473	28.26183759	28.36508922
HCR1	G2XYV2	G2XYV2	6.019923523	0.005642981	0.709930756	0.790375493	2.995693952	0.128379842		24.77396667	16.85197018	24.77396667	24.21192991	23.92320817	23.21806927	24.77396667	24.47184355	24.2371894	26.80647172	26.83683378	26.69698371	29.86586274	29.81910883	29.72800635
G2XRE1	G2XRE1	G2XRE1	5.995443588	0.001149962	4.171051752	0.016115271	4.084606416	0.014241702		26.78779524	26.78779524	26.78779524	26.78779524	20.59066258	20.47177263	26.78779524	26.78779524	26.78779524	26.69591864	26.53396163	26.87416943	28.63062952	28.65910728	28.54682443
G2YD21	G2YD21	G2YD21	5.992094569	1.98E-07	1.070132938	0.070879499	2.071082852	0.001711784		22.13885045	21.80041969	21.60721905	22.18348377	23.88645411	21.70996441	23.21740736	23.88187673	23.89101701	25.06764677	24.50901162	24.41649245	28.62036316	28.57487681	28.56094602
G2Y9B1	G2Y9B1	G2Y9B1	5.973517091	1.64E-10	2.786006451	1.64E-07	3.999971387	6.38E-09		24.53590543	24.53590543	24.53590543	21.13257973	21.19249144	20.66834954	24.10432547	23.55533754	23.69177705	24.86766871	24.89105403	25.23461212	27.11097015	27.09416736	26.70883448
G2YWX7	G2YWX7	G2YWX7	-5.971190091	1.15E-05	-4.706287037	0.000146739	-4.893754423	7.23E-05		24.11347539	23.99872136	24.11000095	26.99729393	26.88530401	26.97180499	22.20013549	21.6002114	22.93519493	22.93519493	21.81327912	21.42466562	19.556138	20.44949973	22.93519493
G2YEX2	G2YEX2	G2YEX2	5.969587332	4.17E-06	3.018579253	0.001757405	1.693005355	0.035673152		22.22341695	22.22341695	22.22341695	19.10272237	20.70763914	19.65914348	22.22341695	22.22341695	24.07840885	20.16684302	21.8830896	22.49858844	25.81737052	25.75948812	25.80140834
G2YMF9	G2YMF9	G2YMF9	5.937458272	1.19E-09	0.190477403	0.584703694	2.704939714	1.42E-06		28.07100271	26.72070344	27.30629178	29.77889914	29.75338235	29.79531485	29.98985566	29.98496727	29.92420563	32.45537943	32.49478016	32.49225589	35.71806485	35.65776126	35.76414505
R7R0K1	R7R0K1	R7R0K1	5.937343094	2.68E-08	1.749053435	0.001555611	2.59971852	4.95E-05		22.27453988	20.87463387	21.41124907	25.05950656	23.78336976	25.02943102	26.37501458	26.36633527	26.3781178	27.24521077	27.24669285	27.17955928	30.57611559	30.50528815	30.60293288
G2Y8S5	G2Y8S5	G2Y8S5	5.927534326	1.15E-05	3.472659868	0.001401385	2.512032988	0.008523917		22.71483461	22.80142107	20.26340227	20.00016532	22.5995219	21.93034474	24.91211917	25.36225512	24.67363727	24.02204364	24.02204364	24.02204364	27.60638754	27.51973026	27.18651714
G2YCC8	G2YCC8	G2YCC8	5.916385279	3.82E-10	-0.166534394	0.579661612	4.35448179	7.77E-09		26.22309769	25.48634266	25.18189455	27.53907366	27.2796126	27.39110486	27.03023467	27.3404757	27.33947756	31.7732491	31.71894675	31.78104064	33.3399074	33.32500037	33.29403919
G2YHZ9	G2YHZ9	G2YHZ9	5.907538904	3.94E-06	1.404517191	0.083438144	-0.762083798	0.314661967		25.19739145	23.09103214	22.22058508	25.39319559	25.29924983	25.67312594	26.85127858	26.83683782	26.89100654	24.5950931	25.61939986	23.86482702	31.37233433	31.30623815	31.40961559
G2XZ75	G2XZ75	G2XZ75	5.884791506	9.47E-08	1.12108318	0.039973159	4.564308903	1.26E-06		22.48443757	22.67608367	22.66370337	23.64423728	21.5557248	21.89825352	23.63737321	23.17302309	23.65106884	26.81124068	26.98055095	26.99935068	28.33386145	28.16243929	28.25628938
G2YDG1	G2YDG1	G2YDG1	5.878436928	0.001029436	3.222067015	0.045092823	3.567032532	0.023461324		25.06254466	25.06254466	19.10318349	21.704787	21.3701175	21.81878263	25.06254466	25.15218105	24.34516247	24.96696794	25.21625742	25.41155937	27.36218069	27.78077608	27.38604115
G2XU42	G2XU42	G2XU42	5.865057984	4.06E-08	1.731906894	0.002091665	3.911017669	2.02E-06		23.25952075	22.75517611	21.9590123	24.15981754	23.73038593	23.95691761	24.82530169	26.16043913	26.05710095	27.91310842	28.11135833	27.55570734	29.79206693	29.82609282	29.82413529
G2YSG6	G2YSG6	G2YSG6	5.853109107	0.000136383	3.034735839	0.017201707	3.134908566	0.011493331		21.25165165	21.430333	25.9471977	22.93918152	22.92738879	22.87081529	25.9471977	25.9471977	25.9471977	25.9471977	26.10217052	26.09274307	28.84503323	28.66007795	28.79160174
G2Y4K8	G2Y4K8	G2Y4K8	5.852544714	4.31E-07	0.597487901	0.346002555	2.235521286	0.001554272		21.36267128	21.69232464	20.47138259	22.61781864	22.95529929	22.35808671	23.13846393	24.46662873	22.11857567	24.89482996	24.956511	24.78642752	28.51852407	28.49551924	28.47479546
G2YZ93	G2YZ93	G2YZ93	5.83790003	0.000635882	3.873454934	0.013361277	2.314311042	0.097294649		19.96413828	25.5073772	25.5073772	23.54291277	22.9067426	23.07026226	26.89637106	27.50066223	26.74324915	25.48618477	25.46928879	25.5073772	29.03769616	29.07482446	28.9210971
G2YMB0	G2YMB0	G2YMB0	-5.825111046	2.41E-11	3.446963061	2.31E-09	0.580303227	0.003411521		30.65389856	30.65389856	30.65389856	30.30622594	30.29267542	30.42193314	33.66906546	33.77182272	33.92083551	30.85368193	30.9289121	30.97915015	24.1822016	24.56461132	24.79868845
G2YLG8	G2YLG8	G2YLG8	5.820063214	1.38E-11	5.944145524	4.31E-11	6.267419456	9.11E-12		25.85006563	25.85006563	25.85006563	20.08115634	19.78404224	20.09365057	26.13562677	25.94877282	25.70688613	26.26876317	26.22305931	26.26928504	25.87353834	25.71929575	25.8262047
G2XN59	G2XN59	G2XN59	5.810392108	0.000240499	0.113487674	0.991832188	2.582980492	0.039944807		21.2406231	23.95631903	18.88199698	22.4761362	22.46592114	23.95631903	23.95631903	23.18704534	22.09547501	25.46292886	25.48560363	25.69878535	28.71668237	28.83778758	28.77508274
G2YMY1	G2YMY1	G2YMY1	-5.809666338	0.00195586	3.540496362	0.04230794	0.849248085	0.617593439		20.51532754	26.99093576	26.99093576	26.99093576	26.81213614	26.94747979	30.45409216	30.40043485	30.51751376	27.58834261	27.80149211	27.90846123	21.53379334	20.52165208	21.26610725
G2YYH7	G2YYH7	G2YYH7	5.758652339	4.73E-07	1.052653673	0.092175809	4.063654062	1.31E-05		20.94991644	21.28477579	22.14232993	22.7147015	21.23675154	20.79806106	22.22112297	22.31216364	23.37418851	25.41629825	25.91754885	25.60662919	27.33344261	27.29463967	27.39738884
G2XY29	G2XY29	G2XY29	5.749243349	5.51E-06	1.550615611	0.060361768	2.104484622	0.012023313		22.42960924	23.42105555	23.42105555	20.78625108	20.32300059	23.42105555	22.74339274	23.09663925	23.34212206	23.72400713	23.62386045	23.4958935	27.35431023	27.22829061	27.19543642
G2XQS3	G2XQS3	G2XQS3	5.728149056	9.32E-05	2.206993498	0.05356365	5.126774178	0.000251437		20.43225925	19.54130058	20.06601331	22.50543777	18.60680422	21.19777965	24.49785869	22.46634265	21.9668008	25.59198577	25.67630314	26.42205527	26.7574136	26.44717712	26.28987809
G2YKF3	G2YKF3	G2YKF3	5.719057117	2.82E-05	1.797015553	0.068684551	0.495168077	0.611199806		21.56209819	19.99188313	18.65950518	20.09021662	20.17642686	21.9152127	23.20257058	23.14462971	21.22570255	20.71804433	21.50460042	21.44471566	26.22525721	26.50031781	26.61345251
G2Y805	G2Y805	G2Y805	5.713925663	7.30E-08	-0.029423171	1	0.135869314	0.805849139		20.89779454	20.83822294	20.45423929	21.18194441	22.75553476	21.76110348	21.8359964	21.8359964	21.93832034	22.82693528	21.8359964	21.44325892	27.60063021	27.62288865	27.61684078
G2YXN4	G2YXN4	G2YXN4	5.705395537	0.00451696	1.110768289	0.592039403	1.79922103	0.314288817		21.71642361	28.38417057	20.59301419	27.2034566	27.21832469	27.13919926	28.35051097	28.41706272	28.12571172	29.10664418	28.91981102	28.93218845	32.95862011	32.84094978	32.87759728
G2Y7A8	G2Y7A8	G2Y7A8	-5.704718305	1.38E-07	0.782062759	0.14818734	1.373925355	0.012782647		20.21784462	21.83832047	19.63406578	27.05708034	26.65556633	26.94941099	27.65512673	27.66967783	27.68344137	28.1702388	28.35321364	28.26038129	20.98944275	21.24578304	21.31267696
G2Y7E6	G2Y7E6	G2Y7E6	5.701946327	4.48E-09	2.411630625	1.61E-05	2.72732889	3.84E-06		21.65208766	20.99243531	21.23867671	20.46713986	21.3790653	21.61715527	23.75651137	23.71375189	23.22798904	23.81612496	23.78299178	24.04623035	26.75979577	27.01695712	26.79244651
G2XV37	G2XV37	G2XV37	5.699709771	3.02E-07	-1.456508089	0.018429057	3.768975815	1.50E-05		19.96039677	19.85097238	20.74231869	24.35765596	24.07503814	24.26233191	21.4946095	23.79537969	23.03551255	28.12563858	28.01726229	27.85905259	29.93698198	29.91629564	29.94087771
G2YC15	G2YC15	G2YC15	5.693368591	1.44E-05	2.176689223	0.021208698	1.947882063	0.028851336		20.00761732	19.63738489	19.84850481	20.98425509	23.58402294	20.75537666	22.64058448	24.35331287	24.85982502	23.40098828	23.74642865	24.01988395	27.50771546	27.46979549	27.42624952
G2XYY6	G2XYY6	G2XYY6	-5.693336247	2.07E-10	-1.697038583	1.09E-05	-3.296133399	2.54E-08		25.6622924	25.6622924	25.6622924	27.99002568	27.93592485	28.09549791	26.1970337	26.21050501	26.52279397	24.75294812	24.80324808	24.57685204	22.54026866	22.59802878	21.80314227
ADI1	G2YIN9	G2YIN9	5.647643485	1.15E-08	-0.871161916	0.035900081	1.125577678	0.007878696		24.70623817	24.51194506	24.78557105	24.53300743	24.30888973	25.02032177	24.49047811	23.24629695	23.51195812	26.12050981	25.28751902	25.83092314	30.25298721	30.23746194	30.31470024
G2XPD8	G2XPD8	G2XPD8	5.644742554	1.00E-07	1.638110373	0.004500174	5.233860834	2.75E-07		26.95284544	26.88427408	26.83967682	21.20873662	21.94927752	23.33987382	23.58573561	23.83119079	23.99529268	27.182579	27.42957311	27.58731835	27.81873841	27.87575544	27.73762177
G2XZG5	G2XZG5	G2XZG5	5.623310101	1.76E-05	2.161450022	0.023056532	2.366992889	0.011581696		20.51951406	19.3321085	20.17517874	21.48701492	21.86909749	24.92023124	24.92023124	24.92023124	24.92023124	25.53582613	24.92023124	24.92126495	28.34514978	28.42959399	28.37153018
G2XW49	G2XW49	G2XW49	5.622367991	1.02E-05	1.791383885	0.040523665	1.568517399	0.058553763		22.51264176	19.38983424	20.06459713	23.51490912	22.92114874	22.20171362	24.66055089	24.58846968	24.76290255	25.17171949	23.99888753	24.17271666	28.57767003	28.57152667	28.35567876
G2XY83	G2XY83	G2XY83	5.621975664	4.78E-08	3.614752125	4.72E-06	1.542822889	0.002885367		19.4865487	19.70155555	18.09131411	24.15180927	23.2221068	23.45084151	27.20035413	27.40696434	27.06169549	25.31870103	25.02556223	25.10896299	29.18338691	29.27765181	29.22964585
G2YTD3	G2YTD3	G2YTD3	5.618620835	1.77E-07	-1.186779254	0.034127692	0.992000615	0.060072733		22.83300107	22.83300107	22.83300107	22.83300107	21.58706325	22.72631937	20.84119451	21.02942447	21.71542696	22.83300107	24.35705013	22.93233434	28.04068448	27.97597042	27.9855913
G2Y8K5	G2Y8K5	G2Y8K5	5.608607237	5.03E-06	0.874677978	0.268821731	-0.917332138	0.213117646		21.3367956	21.60944841	20.72950346	21.45986893	21.38591327	21.25228292	21.42336494	21.42336494	23.87536917	21.42336494	19.68503949	20.23766428	26.93544183	27.00668488	26.98176012
G2YWP7	G2YWP7	G2YWP7	5.603214897	1.20E-10	0.743717935	0.003306188	2.104826348	5.21E-07		27.09880402	26.89800088	26.9227072	27.24113251	27.27425489	28.0048748	28.30554717	28.25550824	28.19036059	29.57275784	29.62668856	29.63529484	33.100834	33.11275557	33.11631731
G2YE24	G2YE24	G2YE24	-5.585277112	7.29E-08	-1.011766356	0.043700678	-1.951980838	0.000725018		21.86846396	22.23841535	22.45353449	28.74469374	28.62680864	28.73155578	27.6070512	27.66208148	27.7986264	26.66270274	26.81625829	26.76815462	22.69426273	22.37476336	24.27820073
G2XTZ1	G2XTZ1	G2XTZ1	5.578234489	0.000529964	-0.455923222	0.796016163	7.816004322	3.93E-05		17.84992471	18.53097839	23.12967959	22.75213814	22.73496801	22.81192555	21.6452403	23.38992457	21.89609715	30.55793744	30.59600694	30.59310028	28.3558133	28.39896519	28.27895667
G2YLZ9	G2YLZ9	G2YLZ9	5.578183737	4.43E-08	-1.222545287	0.013635628	2.9993915	1.43E-05		22.45107006	22.39910801	22.30727806	25.25435056	25.17901577	24.95439104	24.485645	24.46936721	22.7651093	28.16633601	28.17987273	28.03972313	30.79013656	30.67694449	30.65522753
G2YTK4	G2YTK4	G2YTK4	5.56335178	4.44E-05	5.002716418	0.000179084	3.392970172	0.002278023		19.18510461	18.60671671	19.20609281	25.17944003	21.90960981	21.07394356	27.73320332	27.77361392	27.66432542	25.94133905	25.97610957	26.4244553	28.3569511	28.22588427	28.27021337
G2XPT2	G2XPT2	G2XPT2	5.555225626	1.35E-06	2.396660916	0.00218687	5.503220969	1.88E-06		24.11414609	22.91089268	23.72305649	23.49031704	21.09802746	21.29391141	24.31693574	24.37731631	24.3779866	27.30263533	27.37920866	27.71007483	27.51264208	27.4987803	27.5365104
G2YF96	G2YF96	G2YF96	5.549801749	0.000170289	-0.202491916	0.928292514	2.630132711	0.024499644		20.59900718	20.62433711	20.4986909	23.83391305	23.77203771	24.24541338	20.95341825	26.03904629	24.25142385	26.64312508	26.4868634	26.61177379	29.4690369	29.45841681	29.57331568
G2YQJ3	G2YQJ3	G2YQJ3	5.546589268	1.72E-10	0.013211448	1	1.624323562	6.80E-06		26.28127183	25.98520198	25.97018519	26.89878939	26.87046566	26.91543852	27.26865985	27.00871765	26.44695041	28.5125547	28.62909748	28.41601208	32.47667067	32.40559752	32.44219318
G2Y4Q0	G2Y4Q0	G2Y4Q0	5.543632367	1.82E-07	2.636301111	0.000208832	4.637367541	1.20E-06		20.36422052	19.96098593	21.49348968	22.74364101	21.18973442	21.50268954	24.39193793	24.49670351	24.45632687	26.73978386	26.41000636	26.19837737	27.42297427	27.32470514	27.31928266
G2YND2	G2YND2	G2YND2	5.537839404	2.00E-06	3.364855709	0.000239561	3.912924406	4.75E-05		25.46004789	23.14701492	22.78114639	25.28441604	25.17693186	24.51949294	28.5600654	28.45979286	28.05554971	28.91727451	28.87854942	28.92379013	30.41101917	30.65922649	30.52411339
G2YDK6	G2YDK6	G2YDK6	5.529845839	3.30E-06	1.697746699	0.027032519	0.983577019	0.158262586		22.25658985	22.39969262	21.44514154	23.89722792	21.90535919	24.63137521	25.56527408	25.00583891	24.95608943	23.95755192	25.01275176	24.41438969	29.00925532	28.94923766	29.06500685
G2XZQ6	G2XZQ6	G2XZQ6	5.490804568	8.89E-12	1.639259007	9.23E-08	2.370757488	4.06E-09		26.34357499	26.04158168	26.04517648	28.53136225	28.35544401	28.45517648	29.98810496	30.10118784	30.17046696	30.76230789	30.85647117	30.83547614	33.96841341	33.90809912	33.93788392
G2YX25	G2YX25	G2YX25	5.483340455	3.47E-08	1.150720261	0.01494599	3.341649678	3.83E-06		22.13147805	21.52963733	21.61005367	23.61004178	21.93249535	22.68804289	24.15928431	23.99372938	23.52972712	26.00337936	26.05802636	26.19412334	28.19447943	28.24430825	28.2418137
G2XZT8	G2XZT8	G2XZT8	5.481342994	9.18E-05	0.791970676	0.481583519	0.529733453	0.621848102		21.82232432	18.14486334	18.52819371	19.77170181	21.82232432	21.82232432	21.80084181	22.16909635	21.82232432	21.82232432	21.33973486	21.84349163	26.83431365	26.50064667	26.52541912
G2YU69	G2YU69	G2YU69	5.445141412	0.000568043	2.545050397	0.061437502	0.697526936	0.601751617		17.14090968	20.87229345	19.93783657	23.74669311	20.12989274	23.74669311	24.83350011	25.10972493	25.31520512	23.74669311	22.29057076	23.6785959	28.10743094	27.94538639	27.90588588
DRE2	G2Y2H0	G2Y2H0	5.425095706	1.20E-06	2.083774751	0.004271852	0.462532979	0.457718179		23.82217687	23.82217687	23.82217687	22.21205198	21.52480629	21.65809835	23.82217687	23.97643557	23.84766844	21.22448708	21.73589161	23.82217687	27.19898194	27.23242742	27.23883437
G2YFL5	G2YFL5	G2YFL5	5.422223306	5.10E-10	1.3874096	0.000116923	2.142281558	2.00E-06		23.99407368	23.77013794	23.29866237	24.84155374	24.48434988	24.25512108	25.87758965	25.89116685	25.974497	26.82321629	26.33257876	26.85207433	29.98256367	29.92446584	29.94066511
cyn1	G2XNG8	G2XNG8	5.413899666	9.56E-05	-1.242955676	0.245858424	0.937609892	0.35044436		23.96309151	24.35245209	23.51514766	25.05832402	24.58421584	24.82451584	21.31950597	23.51271924	25.90596347	25.61870487	25.60452066	26.05665986	30.27732369	30.14680259	30.28462842
G2Y4M7	G2Y4M7	G2Y4M7	5.412157788	4.01E-05	6.539224566	1.35E-05	6.361107611	1.20E-05		21.13880952	20.76286103	21.03775611	22.8780704	20.35916745	18.67049229	27.24141836	27.06596788	27.2180176	27.04542529	26.98001775	26.96560993	26.04806783	26.04806783	26.04806783
G2XY21	G2XY21	G2XY21	5.405068623	3.15E-08	2.268246942	0.000120479	4.781246899	1.41E-07		22.4014403	20.91933571	21.42653495	23.1725268	22.20587157	22.25730832	24.77578836	24.91055888	24.75410028	27.25099657	27.4404358	27.28801503	28.00843615	27.9038234	27.93865303
G2YNU6	G2YNU6	G2YNU6	5.404294381	0.001723771	0.253179261	0.935235619	3.626250412	0.020634943		21.33535913	25.20489495	25.20489495	20.20351475	25.20489495	22.09424733	22.46116371	22.26646326	23.53456783	26.05200104	25.95834366	26.37106356	27.84309425	27.75183851	28.1206074
G2XSN2	G2XSN2	G2XSN2	5.404163373	4.96E-09	5.26569579	1.24E-08	1.040147347	0.005183723		21.57028916	21.41933774	21.50290747	19.95281273	20.36453267	21.15599223	26.02001494	25.9707184	25.27969166	21.57028916	21.57028916	21.45320135	25.93810248	25.86417013	25.88355514
G2YL29	G2YL29	G2YL29	5.385018016	0.002100717	1.97825882	0.217954689	1.97825882	0.188050132		18.66914599	24.0352013	24.0352013	21.02912311	24.0352013	21.10650304	24.0352013	24.0352013	24.0352013	24.0352013	24.0352013	24.0352013	27.49270726	27.38000413	27.45317011
G2YQM2	G2YQM2	G2YQM2	5.378105735	2.12E-08	1.174806096	0.00880534	4.037728359	3.77E-07		21.07724425	21.30102289	19.86091882	24.49076734	23.69598133	24.39697892	25.35372202	25.35058785	25.40383602	28.17235182	28.23691854	28.28764232	29.55747852	29.55613527	29.60443101
G2XXG4	G2XXG4	G2XXG4	5.367501283	7.13E-07	3.202626941	0.000113072	5.352665884	9.68E-07		20.05165119	19.65028976	18.30385456	21.34787324	22.39767905	20.75028729	24.84568776	25.09703597	24.16099667	26.8035945	26.88395798	26.86628475	26.91257336	26.82038613	26.86538395
G2XYG8	G2XYG8	G2XYG8	5.352764689	1.38E-09	3.090324132	2.90E-07	4.210471289	1.61E-08		22.74201952	23.75024049	23.52146683	23.87147944	23.51057726	23.9507569	26.89353961	27.04099583	26.66925055	27.98799384	27.94464196	28.03159167	29.15780342	29.21733968	29.01596456
G2YLG9	G2YLG9	G2YLG9	5.343091626	0.005548164	2.875865992	0.118915848	2.698030346	0.122753824		26.16777107	19.49436312	26.16777107	23.21601713	23.73859556	23.69812532	24.97607218	26.88004719	27.4242166	26.03554856	26.16777107	26.54350941	28.9074552	28.87533664	28.89922104
G2Y700	G2Y700	G2Y700	5.341858942	5.58E-05	2.888843445	0.007580728	3.062466288	0.004054245		21.53133547	20.63003291	21.11106653	21.64225462	19.84206425	23.76790198	24.87386677	23.78061592	25.2642685	24.71402065	24.61303514	25.11256392	27.21765642	27.1732906	26.88685066
G2Y565	G2Y565	G2Y565	5.337651221	2.46E-09	2.415720619	4.56E-06	3.527875822	1.20E-07		24.32588743	25.34452497	25.34333987	26.4096415	25.93293133	25.88047365	28.5495362	28.37526409	28.54540805	29.56033569	29.6233034	29.62303486	31.41934791	31.45883952	31.35781271
G2XUK6	G2XUK6	G2XUK6	5.332646078	0.000154132	1.628354935	0.145807453	2.856297416	0.012487391		20.8543821	20.4452092	20.11255483	20.24183381	21.44152923	22.01315851	24.050142	20.26154524	24.26989912	24.23664603	23.95488537	24.07388239	26.48032389	26.69991803	26.51421786
G2YFP2	G2YFP2	G2YFP2	5.326226091	3.85E-05	3.371832784	0.002140112	2.449974787	0.01164422		22.66153537	23.04508485	23.03541123	22.18307164	25.06438534	25.88356818	28.53882885	27.50485638	27.20283828	26.84022276	26.90952238	26.73120438	29.5614396	29.73096734	29.8172965
G2XRL6	G2XRL6	G2XRL6	5.320276697	6.25E-09	2.11223216	4.07E-05	4.152125979	8.23E-08		22.13650282	21.87569034	22.00199665	19.86324952	19.69037557	20.25524702	22.13650282	21.87256295	22.13650282	23.35231191	24.55378899	24.35914915	25.35985748	25.04165024	25.36819448
G2YIC5	G2YIC5	G2YIC5	5.307256407	9.63E-06	-0.799885861	0.323147272	1.263545374	0.09826825		28.834996	28.89335587	28.72318603	26.65504058	27.58179935	26.57615186	27.61583745	24.32596918	26.47152758	28.11687661	28.34184561	28.14490569	32.26941846	32.20828273	32.25705983
G2XV47	G2XV47	G2XV47	-5.299763617	2.84E-08	-0.974736395	0.025670608	-1.059603235	0.013628089		27.00516999	27.05940783	27.15011835	28.8068094	28.14190031	28.20641984	27.76152085	26.92901181	27.5403877	27.43404855	27.31693762	27.22533367	22.30142708	23.64965258	23.30475904
R7R259	R7R259	R7R259	5.299585723	2.55E-08	3.686781071	1.27E-06	1.763111552	0.00042488		22.90911786	22.12658906	22.51481605	22.30251326	23.22483247	22.01489235	26.20175006	26.21724282	26.1835884	24.80433591	23.83259423	24.19464259	27.92188642	27.77245513	27.74665369
G2YY33	G2YY33	G2YY33	5.289385111	5.68E-05	3.70281284	0.001455117	3.1654612	0.003124094		16.74689447	20.52985804	19.87174335	22.29123089	21.95021058	23.21336986	26.2315111	26.51978634	25.81195241	25.41212937	25.74402415	25.79504141	27.71825981	27.78610175	27.8186051
G2YN47	G2YN47	G2YN47	5.285929834	0.000647762	-0.342103393	0.857364809	1.19363954	0.340219327		18.67967092	19.29169189	23.17728784	21.83830257	21.86789796	22.13863046	22.13863046	21.04941601	21.63047435	22.36649648	24.92062267	22.13863046	27.21480839	27.18183888	27.30597323
G2XU51	G2XU51	G2XU51	5.283450773	4.97E-11	-1.329331862	8.14E-06	2.806252033	1.00E-08		26.10079269	25.67066314	26.33805101	28.01120194	27.91726521	27.885918	26.57779909	26.64206733	26.60652314	30.71895041	30.76080811	30.75338272	33.1796054	33.17427845	33.31085361
G2XW00	G2XW00	G2XW00	5.278087087	0.011141684	3.305983473	0.107965644	2.957552898	0.12803635		18.09450806	24.95475569	24.95475569	24.46619982	20.51845503	20.75277883	24.95475569	25.2701443	25.43048411	25.04110655	24.83237109	24.73661474	27.20637591	27.13160575	27.23371329
G2XUT5	G2XUT5	G2XUT5	5.277902471	4.65E-07	0.370111955	0.543108379	2.554922317	0.000280506		20.60805024	18.19154405	19.20571684	26.20018262	25.94134316	25.70950085	26.27419858	26.31345617	26.37370775	28.40823856	28.52770266	28.57985237	31.13737027	31.33480338	31.2125604
G2YCX9	G2YCX9	G2YCX9	5.271136295	8.77E-09	2.229496404	3.41E-05	1.238642095	0.002251746		23.36671929	22.10753263	22.14436128	25.2446785	24.93220276	24.85849209	27.45346741	26.9861787	27.28421646	26.23515424	26.20172468	26.31442072	30.29096654	30.26635534	30.29146036
G2YYL3	G2YYL3	G2YYL3	5.254105211	1.77E-07	-1.162942535	0.027588923	2.069926921	0.000607886		19.39504046	19.35665162	19.81869781	24.73514489	24.49956837	24.62030896	22.95601937	22.73130603	24.67886921	26.53367074	26.76615532	26.76497691	29.89738139	29.88841258	29.83154387
G2Y0J5	G2Y0J5	G2Y0J5	5.253998844	6.46E-09	3.753565259	2.54E-07	2.82764273	2.10E-06		22.41143567	22.89998766	23.3620569	23.19192594	23.7874003	24.19441441	27.41767579	27.27370638	27.74305426	26.38391571	26.69712223	26.5756309	29.00369535	28.93539447	28.99664737
G2YMU0	G2YMU0	G2YMU0	5.238767944	0.001334162	3.121842615	0.03706072	2.481932527	0.076379262		19.20003983	24.18587909	24.18587909	21.26599239	20.68252074	22.63041576	24.18587909	24.90635725	24.8522204	23.47269232	23.41057346	25.1414607	26.71930886	26.815142	26.76078187
G2YRP6	G2YRP6	G2YRP6	-5.226360055	3.08E-09	1.597852451	0.000166835	3.902388745	5.49E-08		19.84220793	19.6655902	19.96836555	26.75531427	26.48953799	26.63827532	28.18488438	28.31798467	28.17381588	30.54477726	30.54901664	30.49649991	21.75079611	21.78765864	20.66559267
G2YIM5	G2YIM5	G2YIM5	5.223191109	0.005211849	2.565492433	0.151974494	1.160876304	0.5008209		24.50843823	24.50843823	17.88554675	22.69859201	22.4666672	23.39657972	25.75604415	25.74771967	24.75455242	24.50843823	24.21152411	23.3245055	28.08692431	28.21890267	27.92558528
G2XY91	G2XY91	G2XY91	5.217998897	3.26E-10	1.603760947	1.43E-05	4.693705661	1.84E-09		22.16463017	22.09039398	21.83840006	19.54009545	20.27576674	20.08421041	21.54224944	21.36766729	21.80143871	24.59057433	24.69737832	24.69323694	25.07646411	25.28701664	25.19058854
G2Y8J0	G2Y8J0	G2Y8J0	5.211811817	4.88E-10	0.681086933	0.011922834	-0.961581123	0.00098259		23.98454577	24.64913624	24.6013878	23.6799703	24.1106677	23.54693548	24.37515369	24.59325919	24.4124214	22.79431911	23.00975796	22.64875304	29.01080757	28.95439596	29.00780541
G2YHR0	G2YHR0	G2YHR0	5.208862619	5.41E-06	1.614115872	0.033493347	1.027044712	0.140103882		22.71396153	22.71396153	22.71396153	20.67691102	20.07811846	22.71396153	23.13205328	22.92833822	22.25094713	22.71396153	22.46207485	21.37408876	26.41765703	26.33663436	26.34128748
G2YRT0	G2YRT0	G2YRT0	5.201340758	2.78E-05	0.698410429	0.449212963	2.174403566	0.015907281		20.20253987	21.64689989	18.86777233	21.21236249	20.36687906	21.26622682	21.64689989	21.64689989	21.64689989	23.77197493	21.64689989	23.94980425	26.10185279	26.06830591	26.27933195
G2YRS9	G2YRS9	G2YRS9	5.20014721	1.66E-07	0.294256065	0.588927902	0.190438434	0.714699925		21.77664282	21.77664282	21.77664282	21.77664282	20.71544868	21.77664282	20.98073791	21.51674895	22.65401566	21.76446124	21.28686598	21.78872241	26.61859164	26.69480024	26.55578408
G2XQY4	G2XQY4	G2XQY4	5.199954958	1.39E-06	-0.723116762	0.254660328	1.541823057	0.016260872		22.26708261	22.01429996	22.22544915	23.35016489	23.44650873	23.35745556	21.4366455	23.14546424	23.40266916	25.7942928	24.9366804	24.04862515	28.54390123	28.56891498	28.64117785
G2YEJ2	G2YEJ2	G2YEJ2	-5.198820642	1.84E-05	-2.941834678	0.002557757	-0.653610936	0.415730503		22.98875877	22.87112887	23.38692857	26.76980617	26.43864675	26.67133744	25.7407365	22.26588205	23.04766778	25.98303243	25.9419431	25.99398203	21.39164689	21.68578583	21.20589571
G2Y6C8	G2Y6C8	G2Y6C8	5.184492734	2.27E-06	1.614372018	0.020751869	1.481437093	0.025195886		21.73385102	21.73385102	21.73385102	19.6527521	21.73385102	18.97183389	21.73385102	21.73385102	21.73385102	21.33920576	21.80925547	21.65428705	25.39187121	25.29474627	25.22529772
G2Y529	G2Y529	G2Y529	5.170929482	6.82E-09	4.95699304	1.97E-08	4.119017326	7.48E-08		20.4117322	19.8305018	19.27878642	20.78425207	21.61710845	21.4080658	26.32378174	26.26841576	26.08820794	25.56130289	25.31414518	25.29103022	26.50487728	26.46695263	26.35038485
G2YAD8	G2YAD8	G2YAD8	5.161143422	9.06E-11	3.166040161	8.06E-09	2.806364597	1.77E-08		24.31513678	24.23866331	24.40294357	24.87466639	24.95502788	24.46417523	28.21332522	27.80084668	27.77781808	27.63052816	27.43985203	27.64258311	29.97278573	29.87393438	29.93057966
G2XTK5	G2XTK5	G2XTK5	-5.160717003	5.91E-09	-1.38182161	0.000872449	0.524994138	0.104793937		23.91555074	23.82167588	24.02782556	26.62932774	27.13739645	26.56940408	25.31610826	25.35088834	25.52366685	27.30569243	27.28345234	27.32196592	22.11267017	21.84490781	20.89639929
G2YQT7	G2YQT7	G2YQT7	5.160050438	0.001112836	2.574509555	0.068115492	2.374515668	0.077143714		23.62646925	23.62646925	23.62646925	22.53999356	17.81610336	23.38781553	22.9783375	24.40946908	24.07963454	23.63049716	23.62243005	23.61453224	26.32864986	26.37032729	26.52508662
G2Y5Q0	G2Y5Q0	G2Y5Q0	5.154452489	7.49E-09	-1.08910483	0.005216918	2.956304979	1.42E-06		24.79551528	24.56915826	24.54423734	25.08156922	24.26593026	24.30707258	24.09468764	22.97630621	23.31626373	27.5448906	27.5166811	27.4619153	29.70103342	29.66624215	29.75065396
G2XPF0	G2XPF0	G2XPF0	5.14574847	0.025907548	2.619208974	0.269783694	4.954022574	0.033156077		17.70185228	18.1245191	24.86831881	24.86831881	20.26473312	19.1367816	24.86831881	24.8519683	22.40717334	26.29639715	26.3480648	26.4874393	26.72669702	26.53343261	26.4469493
G2XNH8	G2XNH8	G2XNH8	5.125385933	7.26E-06	0.164508779	0.891442609	2.768437595	0.001235852		21.22934987	21.08343587	23.41924978	23.41924978	23.41924978	21.71519882	22.76570597	23.1501127	23.13140604	25.59629428	25.65230539	25.6104115	27.97292176	28.00959522	27.94733919
G2YH49	G2YH49	G2YH49	5.123930278	3.57E-08	1.588495066	0.001356948	-0.061402062	0.912930537		23.61502714	22.51316446	22.48352774	26.12955742	25.84715277	26.34163757	27.76529881	27.54077849	27.77775565	26.68674197	25.80306257	25.64433702	31.26076656	31.22385298	31.20551905
G2XV56	G2XV56	G2XV56	5.122300536	9.86E-05	2.84414208	0.009663302	1.818863305	0.063571941		23.72413314	22.76875385	27.03250236	25.17666059	25.1160141	25.21968872	28.00578803	28.03326034	28.00574129	26.90442285	27.05842293	27.00610755	30.31820302	30.3028222	30.2582398
G2Y1V7	G2Y1V7	G2Y1V7	5.121667948	0.000351548	3.14041074	0.013379235	3.659234159	0.004229917		24.12132358	24.12132358	20.06263674	20.92761718	19.45079562	21.34948728	23.14078669	24.21798674	23.79035888	24.12132358	24.18520715	24.39907183	25.5211319	25.50110546	26.07066658
G2XQ57	G2XQ57	G2XQ57	5.113601274	3.49E-08	4.472774272	2.39E-07	5.08380299	5.58E-08		23.35930799	22.76083821	22.61773435	24.92798516	23.86227993	25.40955053	29.05858575	29.29905556	29.26049713	29.76782493	29.81141769	29.87198197	29.78548682	29.85816965	29.89696297
G2YVX9	G2YVX9	G2YVX9	5.087479766	4.38E-10	3.993452437	6.28E-09	3.192126026	3.19E-08		26.19027706	26.19027706	26.19027706	22.54346606	22.16893754	22.54850443	26.5288289	26.31804474	26.3943917	25.55472579	26.05008479	25.23247552	27.49819699	27.65205736	27.37309298
G2XVJ7	G2XVJ7	G2XVJ7	5.086868843	6.37E-09	3.862349391	1.54E-07	4.639353	2.35E-08		26.61905942	26.61905942	26.61905942	21.72046806	22.32900517	22.26947666	25.69751776	26.67732366	25.53115665	26.55834274	26.86606989	26.81259626	27.22527999	27.16664007	27.18763635
G2YQ97	G2YQ97	G2YQ97	5.063618177	0.004588025	3.080193166	0.071249229	1.580128329	0.320876265		25.90808841	19.64547	19.31190511	24.56207805	23.75236906	24.54220078	27.4912251	27.46495464	27.14104765	25.78342274	25.84594426	25.96766587	29.33619358	29.3621327	29.34917615
ADK1	G2Y7M8	G2Y7M8	5.059158536	2.27E-06	1.770186609	0.011266941	3.150488874	0.000150327		22.89512037	21.28934777	20.07360608	25.17375257	25.24017775	25.43323178	27.0704528	27.11983077	26.96743836	28.36462525	28.4653821	28.46862137	30.36482779	30.30694352	30.35286639
G2Y2Y0	G2Y2Y0	G2Y2Y0	5.049186083	0.000554294	1.299121612	0.298825416	-0.716418647	0.55557993		22.65391614	19.75975152	20.33297023	22.65391614	19.78169037	22.66610454	22.65391614	22.65391614	23.6912436	20.19450228	20.10403669	22.65391614	26.85528547	26.75565318	26.63833065
G2YFP6	G2YFP6	G2YFP6	5.039628447	1.28E-05	1.810662317	0.026804745	1.463948421	0.055460657		22.04602772	22.04602772	22.04602772	19.67085895	22.04602772	18.98920953	22.04602772	22.04602772	22.04602772	21.14086867	22.42327721	21.53379558	25.23810468	25.34884572	25.23803114
G2Y5G5	G2Y5G5	G2Y5G5	5.013271292	1.00E-08	2.40663786	1.31E-05	2.256891132	1.58E-05		24.36451951	23.16930115	23.67579394	26.54143348	26.06273354	25.83573962	28.55788622	28.549514	28.55241999	28.24283335	28.72547808	28.2422686	31.22504958	31.08044977	31.17422116
G2XXU3	G2XXU3	G2XXU3	-5.01303842	4.08E-07	-4.124797944	4.26E-06	-5.32171933	3.19E-07		20.59370784	20.38094167	19.99843343	26.70936466	26.51529956	26.71213286	21.63256061	22.30091745	23.62892519	20.79031584	21.54876265	21.63256061	21.63256061	21.63256061	21.63256061
G2YNN4	G2YNN4	G2YNN4	4.997366967	0.014095897	7.189064334	0.002259046	6.172008528	0.004595938		26.47325876	26.74374104	26.65954978	23.28390991	30.70040117	22.62142411	32.76878738	32.72407446	32.68006635	31.69442388	31.74877579	31.67856109	30.19719095	30.68526276	30.71538238
G2YJT3	G2YJT3	G2YJT3	4.989441389	5.16E-08	2.565382108	3.51E-05	3.238451066	3.24E-06		23.04689193	23.58712267	23.5183647	22.60857109	23.35184313	22.95389527	26.36891102	25.05081765	25.19072714	25.96564818	26.12932656	26.53468795	27.93873848	27.95980917	27.98408601
G2XN89	G2XN89	G2XN89	-4.986230286	0.012213951	-2.738698677	0.166152632	-0.932405315	0.637668576		17.05630318	18.16428895	25.087448	27.86922091	27.62103705	27.69347063	24.81678772	25.26195664	24.88888819	26.95877576	26.52613227	26.90160461	22.78241126	22.77399545	22.66863101
G2XSG8	G2XSG8	G2XSG8	4.98498064	7.51E-11	3.098768721	5.20E-09	3.662106463	1.75E-09		19.37906991	19.72594581	19.40302296	21.27997952	21.82084189	21.4605761	24.61923456	24.61923456	24.61923456	25.27298839	25.13046537	25.14426315	26.49435522	26.58815983	26.43382439
G2YGY2	G2YGY2	G2YGY2	4.981939365	1.66E-09	-0.471627386	0.092664719	2.993321831	1.80E-07		21.96807428	22.39188534	21.96511254	22.53916535	22.26829316	23.17883995	22.24825311	21.96748905	22.35567415	25.63042459	25.71271186	25.62312751	27.52551697	27.60153748	27.8050621
G2Y883	G2Y883	G2Y883	4.9754061	1.85E-08	5.781904218	1.08E-08	1.213349359	0.003132636		26.24644541	26.24644541	26.24644541	22.72228564	22.54229675	21.30243921	28.16183802	27.80589161	27.94500463	23.55026426	23.26199372	23.39481171	27.22800037	27.13462679	27.13061274
G2Y561	G2Y561	G2Y561	4.971379374	2.14E-07	-0.31346258	0.553482329	3.619316556	4.65E-06		22.0923614	22.98827843	23.44074908	25.10872745	24.11242688	24.66618409	25.04686379	23.90028095	23.99980594	28.18521603	28.18154857	28.37852348	29.59362234	29.71961917	29.48823502
G2YY57	G2YY57	G2YY57	4.96562178	0.001034825	3.289589782	0.019077348	1.757776986	0.161545138		24.30195811	22.38110594	19.04372483	22.1876446	21.22035881	23.00912114	25.25398559	25.00433101	26.0275773	23.18955083	23.86264929	24.63825538	27.2200156	27.03521826	27.05875603
R7R0L3	R7R0L3	R7R0L3	4.965149464	8.68E-09	1.940091042	6.46E-05	2.660825128	2.99E-06		23.01502521	23.22459559	23.27025129	21.90460852	22.15756456	21.44698812	23.1750519	24.34026318	23.81411925	24.36795452	24.47244473	24.65123734	26.63891182	26.98339303	26.78230475
G2YJX7	G2YJX7	G2YJX7	-4.962294376	0.001347667	1.793002711	0.19836746	2.806999382	0.038330084		20.01591413	25.09984385	19.81926154	25.21695635	24.71085629	24.97237797	26.69421232	26.80708043	26.77790599	27.8751351	27.76856298	27.67749068	19.76211638	19.59319141	20.65799969
G2YQ80	G2YQ80	G2YQ80	4.954649238	6.54E-05	2.601884696	0.01001608	2.489689534	0.010049271		28.10162413	24.31210058	24.82994056	28.85046847	28.70195286	28.90157825	31.52220372	31.37868029	31.35876965	31.25140486	31.32171614	31.34994719	33.74469559	33.81975527	33.75349644
G2XW20	G2XW20	G2XW20	4.941702605	4.36E-07	0.664131523	0.211687502	3.340920223	1.73E-05		23.16292817	21.41095763	22.44822956	26.67060141	25.6743009	26.2648288	27.20865154	27.16223056	26.23124358	29.58435243	29.54400776	29.5041316	31.17164858	31.09686704	31.16632332
G2XRI9	G2XRI9	G2XRI9	4.938426083	7.67E-07	0.426903901	0.466495528	-0.026860221	0.995178607		20.5445014	20.96777647	20.44758053	22.85058309	22.85058309	22.85058309	22.40268828	24.5791896	22.85058309	22.85058309	22.46774414	23.15284137	27.84408908	27.74550344	27.77743499
G2XRZ4	G2XRZ4	G2XRZ4	4.936685056	4.11E-09	0.057437445	0.91964446	0.481553652	0.102719267		22.60366035	22.16377271	21.9799208	23.59009924	23.41985998	23.34019605	23.5074892	23.5074892	23.5074892	23.3392659	24.43926674	24.01628358	28.4305212	28.30227802	28.42741121
G2Y2J6	G2Y2J6	G2Y2J6	4.929905721	8.77E-10	1.164670514	0.000381511	1.050552103	0.000581942		26.85209702	26.05571114	25.96391771	27.53820719	27.68737146	27.82736455	28.73303039	29.00534266	28.80858169	28.68708659	28.72469732	28.79281561	32.65176302	32.57784021	32.61305713
G2XPY7	G2XPY7	G2XPY7	4.925013819	0.003273615	-0.178596817	0.971546674	2.731797895	0.06955461		24.6703359	20.49147534	18.0039178	24.58893644	24.04437569	23.98822047	24.74738692	23.57100934	23.76734589	26.59915307	27.22865765	26.98911557	29.02881228	29.09730569	29.2704561
G2YM21	G2YM21	G2YM21	4.923327547	1.12E-06	-0.169807661	0.831532988	3.155439215	6.42E-05		21.13201182	18.93939775	21.08166746	25.64880576	25.69427487	25.90132656	25.76073679	25.32666284	25.64758457	28.96988973	28.87737721	28.86345789	30.69860357	30.5965464	30.71923986
G2Y0R1	G2Y0R1	G2Y0R1	4.913116073	0.005518549	2.849436611	0.093606584	1.876073268	0.235930561		18.85417828	19.24116852	25.3940014	23.38692033	23.27070059	22.78845562	26.29205748	25.8733668	25.82896209	25.53522299	25.23744096	24.30163241	28.11460322	28.02181835	28.0490032
G2XSR9	G2XSR9	G2XSR9	-4.912117791	7.71E-08	0.124231139	0.835231428	-1.470420237	0.002313832		23.72117382	23.67378238	23.4702788	27.94845903	27.77760052	27.55280085	27.58483857	28.19586032	27.87085493	26.37166087	26.42197346	26.07396536	21.87897534	23.28637995	23.37715174
G2Y3C8	G2Y3C8	G2Y3C8	4.90926181	9.90E-06	1.640127786	0.032613043	2.788818254	0.001107856		24.11524555	21.37264363	21.24466892	25.30379286	24.99158131	25.14096144	26.60559972	26.88632701	26.86479224	27.93927143	27.86582014	27.99769881	30.05647149	30.01216029	30.09548926
G2YJV5	G2YJV5	G2YJV5	4.89328136	0.000326866	4.981728926	0.000454251	1.228392522	0.242645275		20.75035017	21.72301514	19.92377049	23.47575957	23.2112624	19.46372189	26.69569412	27.32484246	27.07539406	22.92582533	23.21090018	23.69919591	26.79083148	26.77964175	27.26011471
G2YFP3	G2YFP3	G2YFP3	-4.891797095	6.82E-09	-3.622806993	1.97E-07	-4.398870419	2.80E-08		25.98608915	26.22363896	26.00391971	30.65689811	30.49715184	30.58617313	26.88254978	26.98100929	27.00824303	25.81350569	25.76704072	26.96306541	25.64430838	25.75089962	25.66962379
G2Y0P4	G2Y0P4	G2Y0P4	4.88785229	1.69E-05	0.84290364	0.287119505	0.325819204	0.689388867		24.79696215	23.051967	23.06804988	25.75791777	25.87650109	25.94904569	28.18100898	26.51483241	25.41633408	26.27289793	25.90870018	26.37932406	30.79050482	30.69385313	30.76266348
G2YE85	G2YE85	G2YE85	4.878393455	2.10E-05	1.078562296	0.184031269	2.194201793	0.008979366		20.11238669	18.97477648	17.49523886	20.23872697	20.9266372	22.43545418	21.96559687	22.43545418	22.43545418	23.49325647	23.41614827	23.27401899	26.26195967	25.74053352	26.23350552
G2XZV8	G2XZV8	G2XZV8	4.865713212	3.13E-06	1.436105507	0.031641388	1.176353655	0.060558575		23.43273207	23.43273207	23.43273207	21.76003381	23.43273207	20.7971138	23.43273207	23.43273207	23.43273207	22.9977361	22.80187109	23.71933344	26.85741256	26.95124665	26.7783601
G2Y563	G2Y563	G2Y563	4.856088049	0.01439724	-0.275182044	0.954214278	2.363737997	0.202597694		20.01873728	25.76246347	17.19840731	25.81901853	25.40107129	25.49118703	25.70360061	24.93983396	25.24229615	28.05689875	27.91761857	27.82797351	30.44179268	30.43302225	30.40472606
G2YK00	G2YK00	G2YK00	4.851410892	5.01E-09	0.402844197	0.202043551	2.083199912	1.13E-05		22.14878577	21.71745176	21.84541361	25.31112655	24.84077185	25.9702132	25.78519805	26.03281046	25.51263568	27.43542478	27.49406584	27.44222072	30.2633888	30.16731785	30.24563763
G2Y8Y6	G2Y8Y6	G2Y8Y6	4.839773462	0.000315387	0.29442563	0.85067438	3.515626196	0.003462062		23.2769286	19.5047454	23.51852602	21.94564865	21.88115167	22.4023877	23.40277873	21.76565207	21.94403411	25.65130631	25.59003356	25.53472673	27.05087786	26.73555394	26.9620766
R7R1Z4	R7R1Z4	R7R1Z4	-4.821283159	2.15E-08	2.921297022	3.66E-06	3.029008197	1.86E-06		26.72366102	26.72366102	26.72366102	24.97595938	24.95648136	25.07734338	28.22084275	28.08024181	27.47259063	28.08133903	27.98359406	28.03187562	20.47837637	19.39971523	20.66784304
G2XRD3	G2XRD3	G2XRD3	4.817821514	0.000722611	2.656929076	0.035590151	2.678854295	0.027879855		20.11821754	25.28488469	21.31219869	22.89922193	22.34483907	22.63980583	25.28488469	25.28488469	25.28488469	25.28488469	25.30884907	25.32669596	27.43947646	27.36343668	27.53441824
G2YKX3	G2YKX3	G2YKX3	-4.816425378	2.08E-09	0.498558825	0.074493967	1.932427284	7.46E-06		21.98691452	22.19868868	22.61590431	28.46012483	28.31558236	28.3655507	28.6943994	28.88584279	29.05669218	30.24599316	30.26868735	30.42385924	23.26176779	23.37013645	24.06007751
G2Y8F7	G2Y8F7	G2Y8F7	4.814124766	0.002687692	-0.070863193	1	0.926720621	0.518199411		20.95303733	24.78641462	18.71840209	23.96560267	23.92103711	24.61877137	25.17563742	23.00674704	24.1104371	24.93658971	25.19473659	25.15424671	28.98341598	29.03003023	28.93433923
G2Y776	G2Y776	G2Y776	4.813774601	5.33E-09	1.183339962	0.001453935	1.364380191	0.000353958		21.83932988	21.83932988	21.83932988	20.00602061	20.34610521	21.18929	21.83932988	21.41277595	21.83932988	21.90211577	21.77368674	21.95875389	25.33233978	25.33740846	25.31299138
G2YA53	G2YA53	G2YA53	4.812720929	3.54E-09	3.876662638	4.32E-08	4.108943241	2.16E-08		25.31430786	25.31430786	25.31430786	20.83133299	21.67432244	21.30697819	25.21258346	24.70513064	25.52490743	25.18528028	25.54485338	25.40932968	26.0488801	26.01106228	26.19085402
G2YAM5	G2YAM5	G2YAM5	4.809125816	1.69E-05	0.490865188	0.556139429	1.838440804	0.018715681		21.46193739	23.95555846	20.88713747	22.99705232	23.50630203	23.3852594	23.95555846	23.95555846	23.4500924	25.43546674	24.83703629	25.13143314	28.12040064	27.99904821	28.19654235
G2XNM4	G2XNM4	G2XNM4	4.804211498	2.00E-06	3.539089823	5.01E-05	2.39223232	0.000773838		18.38732894	20.52049045	20.43414879	25.14811819	24.88627095	24.25937542	28.63966981	28.01194452	28.2594197	27.08722113	27.16683204	27.21640835	29.50556674	29.57190946	29.62892285
G2XYB6	G2XYB6	G2XYB6	-4.799089961	0.003787681	-1.049521621	0.525889071	-2.939780923	0.052106862		27.50480937	27.76952364	27.66786701	28.33118129	28.05295592	28.36175835	27.14068599	27.29567066	27.16097405	27.29567066	27.29567066	21.33521148	23.44223749	23.44185225	23.46453594
G2XRW2	G2XRW2	G2XRW2	-4.798972918	3.07E-10	-0.773024579	0.002163888	-2.758572501	4.05E-08		28.56031978	28.71256836	28.59270659	29.4168425	29.28078102	29.40114282	28.73887749	28.61547393	28.42534118	26.47297628	26.68119732	26.66887523	24.95643742	24.53321273	24.21219743
G2YF12	G2YF12	G2YF12	4.785080338	0.00382918	1.507669873	0.338458048	2.270462128	0.124005223		18.70639023	24.5498774	19.20980044	23.18098729	23.88419116	21.84889655	24.5498774	24.33732982	24.5498774	25.68761711	24.63209544	25.40574884	27.79770979	27.71314182	27.75846439
G2YAP7	G2YAP7	G2YAP7	4.784907762	0.000466668	2.155073348	0.064213265	3.444064214	0.005114695		22.90493878	19.26751641	18.29313138	20.16925314	20.20927486	20.80051398	22.90493878	22.90493878	21.83438446	23.54258418	23.97817427	23.99047616	25.1928035	25.06900755	25.27195421
G2Y716	G2Y716	G2Y716	4.780288421	1.38E-11	-0.864587854	1.49E-05	2.885693961	6.87E-10		26.15487376	25.94217361	26.1056481	28.12492223	27.98699685	28.11676646	27.0783725	27.22079248	27.335757	30.92424065	30.99063952	30.97088725	32.9202857	32.7900664	32.8591987
G2YU53	G2YU53	G2YU53	4.777889506	7.62E-09	2.867604936	1.38E-06	2.529185537	2.92E-06		23.76275273	23.70875302	24.3041988	22.73809906	22.81034963	23.2587168	25.84778916	25.98159821	25.58059294	25.38798184	25.01046882	25.99627146	27.77705409	27.69638998	27.66738995
G2XXV0	G2XXV0	G2XXV0	4.770993545	4.52E-06	4.071889054	3.19E-05	2.72243087	0.000555957		24.77631567	26.98524381	24.27281835	24.15860821	24.18451703	24.29913432	28.40552664	28.30223353	28.15016654	26.93665965	27.03224502	26.84064749	28.99237477	28.97709759	28.98576783
G2YTI1	G2YTI1	G2YTI1	4.755654684	7.58E-09	1.726060146	0.000104958	2.164625307	1.08E-05		22.83250965	21.93794025	23.05637689	23.83035065	23.50492253	24.10054022	25.46943909	25.40365715	25.7408976	25.95718463	25.99973618	25.97276852	28.60731694	28.5092746	28.58618591
G2YTH4	G2YTH4	G2YTH4	4.755626774	4.96E-09	0.49843485	0.10523654	2.064474238	1.02E-05		22.88803878	22.79493494	23.83751059	26.15224879	25.73063005	26.15141008	26.34970337	26.53583434	26.64405577	27.97807503	28.14364949	28.10598712	30.76086203	30.78761997	30.75268725
G2YDE1	G2YDE1	G2YDE1	4.755378378	6.54E-07	0.529708669	0.324183136	2.246819915	0.000454779		23.59489958	22.02406095	22.34653039	24.99331383	24.73852967	24.83843923	24.82380623	25.09591475	26.23968776	26.82393251	27.38726091	27.09954905	29.68833311	29.59747719	29.55060756
G2YIE2	G2YIE2	G2YIE2	4.739694159	0.027349585	2.736287611	0.215900673	3.043726068	0.143202793		25.23014054	25.23014054	16.82710216	23.01206077	21.99761314	22.32388107	25.17602271	25.23014054	25.13625456	25.53889116	25.49029888	25.43554314	27.2616901	27.08720456	27.20374279
G2XTV2	G2XTV2	G2XTV2	4.735986582	4.46E-09	2.059153942	1.23E-05	2.896734732	4.28E-07		22.9508356	22.33065719	22.89589877	24.01418825	23.34280841	23.73124769	26.22177014	25.51627634	25.5276597	26.56958419	26.67002611	26.53883825	28.47919429	28.38230537	28.43470445
G2YE96	G2YE96	G2YE96	4.733420072	2.55E-08	2.199539127	4.21E-05	0.549695068	0.117562745		24.46954442	24.46954442	24.46954442	22.78301857	22.8660638	22.87036469	25.05879651	25.2361092	24.82315873	22.88760104	23.28083204	24.00009919	27.3512576	27.20278215	28.16566752
G2YRL9	G2YRL9	G2YRL9	4.732852482	3.68E-10	2.49324989	1.61E-07	0.232118634	0.259234995		26.18753732	25.94517417	25.92196555	27.10129383	26.71517112	26.45425014	29.17350995	29.26438334	29.31257147	26.72805559	27.2263349	27.0126805	31.49585932	31.44960176	31.52381146
G2YCZ6	G2YCZ6	G2YCZ6	4.709885185	0.002874768	2.97423739	0.046406122	3.880893372	0.010433868		20.3688266	20.31380425	20.51818602	25.18139843	20.31577141	19.45548044	25.18139843	25.18139843	23.5125656	25.52348139	25.35279224	25.71905678	26.51922721	26.2793997	26.28367893
G2YA06	G2YA06	G2YA06	4.705376332	0.000343904	0.989203847	0.373759328	2.630368969	0.016916176		20.68605824	24.03741285	20.40436852	22.57773871	22.61083273	21.85923949	21.94059677	24.03741285	24.03741285	24.74050319	24.98788684	25.21052781	27.03666625	27.04968953	27.07758415
G2YAM4	G2YAM4	G2YAM4	4.704095292	0.000142911	3.851335274	0.00105184	1.790411347	0.058050576		18.10388232	21.28850047	22.15195543	24.60323727	24.55197516	25.01329569	28.57026235	28.53588145	28.61637015	26.59033542	26.52413025	26.4252765	29.51137015	29.43880564	29.3306182
G2YWM3	G2YWM3	G2YWM3	4.697859041	1.72E-10	-0.881830082	0.000402867	2.993153243	9.72E-09		28.44022096	27.82573124	27.79827269	30.40081875	30.25085877	30.24535083	29.48758769	29.42327168	29.34067874	33.28755328	33.2888429	33.30009189	35.00210919	35.04405186	34.94444443
G2YSK9	G2YSK9	G2YSK9	4.690187411	1.38E-09	-0.095999092	0.763640169	0.131795723	0.605978814		18.24134948	18.48611529	17.61416925	21.06554128	21.06554128	21.06554128	21.06554128	20.777544	21.06554128	21.46092845	21.06554128	21.06554128	25.80453062	25.73578939	25.72686607
G2Y3J0	G2Y3J0	G2Y3J0	4.688423116	1.86E-08	1.436175653	0.000880296	5.757450001	6.38E-09		22.54155241	23.24269649	23.13894243	23.80529058	23.64751572	22.79858886	25.23105125	24.79384326	24.5350276	29.1644414	29.16662929	29.19267446	28.18762874	27.95778896	28.1712468
G2Y2Q1	G2Y2Q1	G2Y2Q1	4.671983842	2.72E-09	3.610848541	4.65E-08	1.928844624	7.86E-06		25.51118508	25.51118508	25.51118508	22.86210807	22.1447604	22.74506365	26.53608821	26.03591915	26.01247039	24.47766426	24.32427769	24.73652404	27.44059315	26.97425131	27.35303919
G2YG86	G2YG86	G2YG86	4.663918964	0.000589622	3.22189164	0.010132888	2.662836431	0.021787613		24.80943576	24.80943576	24.80943576	20.3234122	24.80943576	20.48723494	25.16634743	24.80943576	25.30997463	24.65765245	24.51748286	24.43345688	26.59109931	26.41197698	26.60876349
R7R3A0	R7R3A0	R7R3A0	4.660028882	0.017875491	1.065647336	0.626366052	2.49186443	0.181310325		23.43734068	23.03333722	17.97546926	19.93597171	20.30989766	24.7639778	23.43734068	21.33210781	23.43734068	23.91357799	25.41540429	23.15645817	26.43672173	26.25455472	26.29865736
G2XVW2	G2XVW2	G2XVW2	4.657760091	4.70E-08	1.220002642	0.00501018	0.063947172	0.899320166		25.682149	25.05365464	24.09060993	27.77401215	27.56476803	27.61663115	28.92379544	28.89258782	28.79903601	27.4902424	27.81131712	27.84569334	32.20294687	32.4033521	32.32239264
G2YAP2	G2YAP2	G2YAP2	-4.655103008	8.07E-10	2.706277143	1.67E-07	0.465023606	0.047051721		23.67195838	23.08152636	23.08487276	25.9823223	25.75646008	25.92683036	28.59929332	28.59603623	28.58911461	26.30123429	26.30528341	26.45416585	20.87256818	21.50298526	21.32475027
G2XYF3	G2XYF3	G2XYF3	-4.648961153	0.019709322	0.242426508	0.968032605	0.82452197	0.692482774		17.15760172	24.81629804	24.81629804	24.81629804	24.59725745	24.81687008	24.78669016	25.06440484	25.10661009	25.45301008	25.72650444	25.52447697	19.76470822	19.74092862	20.77790527
G2XWI7	G2XWI7	G2XWI7	4.636368041	2.71E-06	2.625909754	0.000545979	2.097187701	0.001973425		24.93114939	24.93114939	24.93114939	23.18301164	21.64700154	22.08570574	24.93114939	24.93114939	24.93114939	23.17265933	25.10347329	24.93114939	26.99479792	26.93400545	26.89601967
G2XPD3	G2XPD3	G2XPD3	4.622862886	9.31E-07	2.725853433	0.000159131	1.55805005	0.006270241		22.28269347	22.30222233	22.21459829	22.78442934	21.51464444	21.11715474	24.17160763	24.74521694	24.67696426	23.99737753	22.59695768	23.49604347	26.51251769	26.25184449	26.520455
G2YQU5	G2YQU5	G2YQU5	4.595317147	6.10E-10	0.938457637	0.000824882	1.434602402	1.88E-05		20.71726175	20.21030889	20.2381986	21.43136618	20.8916694	21.08927387	21.89352637	22.25090336	22.08325264	22.53749519	22.42328915	22.75533232	25.71352913	25.70928461	25.77544716
G2YJ88	G2YJ88	G2YJ88	4.59093158	2.53E-07	3.306375106	8.70E-06	5.046531109	1.54E-07		24.34102817	24.34102817	24.34102817	20.77721598	19.16979365	20.9961273	23.61258397	23.56354829	23.68612998	25.32074708	25.40610401	25.35587916	24.93012772	24.78980195	24.99600199
G2Y5Y7	G2Y5Y7	G2Y5Y7	4.584368414	0.000963191	0.575221109	0.681461919	2.106884422	0.072253064		17.4416789	22.35959308	20.85634268	23.93145929	23.75683742	24.04935691	24.89333896	25.12297133	23.44700665	26.11126992	26.19261581	25.75442115	28.49227296	28.58831373	28.41017217
G2XTX9	G2XTX9	G2XTX9	4.581126743	1.77E-08	3.555215464	3.41E-07	0.912120552	0.010433254		23.46482329	23.40242322	23.1874628	24.28759401	25.50784433	25.4055219	28.59698262	28.66426739	28.60535662	26.26055131	25.8758383	25.80093229	29.67360169	29.62171497	29.64902381
G2Y0Q3	G2Y0Q3	G2Y0Q3	4.580273973	0.000142515	1.317865426	0.166011179	3.366587959	0.001628034		21.03695145	20.26411509	19.27354041	19.97921127	19.05815323	22.00235998	22.00235998	20.9886008	22.00235998	22.93261799	23.37924744	24.82762293	24.90412044	24.85831451	25.01811145
G2YYQ5	G2YYQ5	G2YYQ5	4.561170695	9.31E-05	0.992893173	0.270132365	3.418911819	0.000978655		22.08289722	24.66794141	23.38447102	23.81099513	22.01265331	23.12607739	22.62367096	24.48847852	24.81625586	26.31416172	26.40092333	26.49137622	27.66720402	27.45236356	27.51367032
G2YIH1	G2YIH1	G2YIH1	4.558124963	0.000204272	1.562482788	0.113877197	2.466354285	0.014305431		19.71928287	17.13629853	19.88370889	23.44887203	22.5775671	22.13842959	25.00258095	22.7068627	25.14287344	25.38994592	24.92215644	25.2518292	27.33845168	27.19656717	27.30422476
G2XQ32	G2XQ32	G2XQ32	4.556742745	9.72E-09	0.424314048	0.187109246	0.44974642	0.136091405		23.98457777	23.79632917	23.76534862	26.09113512	24.84085272	25.07012431	25.75835143	25.75835143	25.75835143	25.75379624	25.76289229	25.83466289	29.92778002	29.86467584	29.87988454
G2XXY7	G2XXY7	G2XXY7	4.548376343	0.000763028	2.556822842	0.033729722	2.700432193	0.021337588		19.55003131	17.42087629	19.65338766	18.62862965	22.81561306	19.33212795	22.81561306	22.81561306	22.81561306	23.07146184	22.99059233	22.81561306	24.73957519	24.61122435	25.07070014
G2XPY2	G2XPY2	G2XPY2	4.547349702	5.91E-09	-0.192188279	0.551629606	2.326604486	2.99E-06		22.52309053	22.22491528	22.13183325	24.35699222	24.76311211	24.42034453	24.56595499	24.48421659	23.91371244	26.39560715	26.86767164	27.25698353	29.04231765	29.04531984	29.09486048
G2Y070	G2Y070	G2Y070	4.546821844	4.17E-07	0.274334984	0.604626721	1.856400586	0.000940977		21.88836701	21.63543386	21.5167103	24.12476027	22.57991332	23.81256782	24.12476027	23.09072582	24.12476027	25.47371424	25.33646641	25.27626251	27.81978076	28.18354163	28.15438454
G2YLZ5	G2YLZ5	G2YLZ5	4.536716198	9.56E-11	0.072361785	0.731478766	3.942159134	6.87E-10		19.26119001	19.03065009	19.57667335	22.99961615	22.7490219	22.93392694	22.99961615	22.99961615	22.90041805	26.75189843	26.87093877	26.88620518	27.41407834	27.34161736	27.53701787
G2YH28	G2YH28	G2YH28	4.53104491	0.007793412	1.798910118	0.2781899	2.627010601	0.095406503		25.79433037	19.4660907	25.79433037	24.08981952	23.77322815	23.89017578	25.57342815	25.78219529	25.79433037	26.51410495	26.51404367	26.60610665	28.46136282	28.41068608	28.4743093
G2Y2H4	G2Y2H4	G2Y2H4	4.526701876	9.78E-07	1.898205441	0.002104855	3.763971249	6.34E-06		20.8692393	20.56074271	18.86075254	24.92483985	24.64573058	25.14767867	26.46007549	26.85056354	27.10222639	28.67027054	28.70826984	28.63162246	29.40986137	29.48509349	29.40339987
G2YN30	G2YN30	G2YN30	4.523895376	0.000978777	4.517305331	0.001541601	2.503458733	0.034572451		19.14892902	18.96181811	19.4260871	22.52605753	19.86361879	25.14681716	27.06890368	27.07423743	26.94526836	25.02294768	25.26088708	24.76303492	26.96826964	27.12363347	27.01627651
G2XPQ3	G2XPQ3	G2XPQ3	-4.523698428	0.003896878	-1.008188239	0.519042194	-0.244590871	0.897588398		22.03351942	20.15172913	17.8579265	25.37915744	25.09457689	25.50925444	23.92589674	22.08449825	26.94802906	25.0516967	24.70910095	25.4884185	20.69918523	20.62143904	21.09126921
G2Y395	G2Y395	G2Y395	4.517972279	6.04E-05	0.768533131	0.372136043	0.271074494	0.763792827		22.13554589	21.44511146	23.87763446	24.05637694	23.7250275	25.95998624	24.97586663	25.12098477	25.95013867	24.95716978	24.42347727	25.17396711	29.1585031	29.01581418	29.12099023
G2YYW8	G2YYW8	G2YYW8	4.513658058	5.16E-10	2.320589075	2.93E-07	3.461789495	7.77E-09		22.83496326	23.07535012	23.00287763	22.84290847	23.36198209	23.66811668	25.58989022	25.55395801	25.69092624	26.78314006	26.68202778	26.79320789	27.80617739	27.79786117	27.80994285
G2YG89	G2YG89	G2YG89	4.504951696	2.03E-07	1.441756724	0.003898729	2.600438812	3.19E-05		24.68521009	22.91886257	23.41654856	27.54259485	27.08183705	27.62727641	28.86916391	28.79964469	28.90816988	29.94218479	30.08734763	30.02349233	31.93858443	31.90503227	31.9229467
G2XX58	G2XX58	G2XX58	4.481073047	0.095760478	1.596091061	0.613549846	4.446247159	0.104290629		19.76301988	27.52165776	27.52165776	20.91295391	20.86907865	27.52165776	23.42969435	23.14061139	27.52165776	27.56617364	27.53707683	27.53918132	27.63165009	27.52165776	27.59360161
G2XVR1	G2XVR1	G2XVR1	4.478353373	2.12E-06	2.50035709	0.000495902	3.425334501	2.66E-05		24.46089639	23.31964098	22.06856884	26.64943414	27.18973391	27.1020015	29.24630095	29.56497722	29.63096265	30.40428227	30.43104119	30.38184959	31.4505194	31.43699314	31.48871713
G2YP38	G2YP38	G2YP38	4.473305713	2.46E-09	1.874265462	8.98E-06	4.744358379	3.52E-09		20.72362635	20.60453159	20.47377754	22.04238612	22.3850134	21.89923874	24.16275141	23.79578052	23.99090271	27.15028009	26.98406111	26.42537221	26.8041679	26.55311675	26.38927076
G2Y4J9	G2Y4J9	G2Y4J9	-4.469975219	0.012142847	3.328694639	0.062088346	1.605619826	0.333884108		19.80437197	19.9251142	20.09549156	28.69078188	28.61419262	28.6972024	31.87852226	32.06750819	32.04223037	30.26402125	30.32726497	30.22775015	28.69399571	21.65268343	22.24557211
G2YCY1	G2YCY1	G2YCY1	4.469916075	5.69E-08	0.674038516	0.079675212	1.919622956	0.000114547		21.32310865	21.99572509	21.69068272	23.98479032	24.90077313	25.24286446	25.06305439	25.41548202	25.67200704	26.8734778	26.5482385	26.46558046	29.16855963	29.14857067	29.22104583
G2XN60	G2XN60	G2XN60	4.469639527	0.00035163	-1.085353433	0.297938634	1.886643844	0.060415897		21.64137318	20.49037747	20.05521919	24.85923923	24.85923923	22.49227568	24.85923923	22.18584017	21.90961444	26.18194042	25.71215439	25.97659086	28.48833655	28.53831971	28.59301645
G2XZM4	G2XZM4	G2XZM4	4.469404452	4.00E-05	-0.486069186	0.572749181	0.543556302	0.478788464		20.53024474	20.07434548	22.68626844	22.72508036	22.38796288	22.79548659	22.64638347	21.65921245	22.14472636	22.68626844	24.16666185	22.68626844	26.83052342	27.46829493	27.01792484
G2YEK3	G2YEK3	G2YEK3	-4.460187947	2.41E-07	-4.451944823	4.67E-07	-7.721688319	4.19E-09		24.879019	24.5594043	24.51440926	29.24465361	28.91988869	29.22507701	24.42320679	24.83844666	24.77213139	20.36277198	21.91665586	21.94512652	24.66968516	24.66968516	24.66968516
G2Y5Q8	G2Y5Q8	G2Y5Q8	4.460048144	4.70E-08	2.675581784	8.56E-06	4.675681091	4.69E-08		21.23366039	22.09413686	22.24895286	21.48023165	22.35619552	22.47936822	24.7082356	24.71224819	24.92205695	26.92730277	26.7384823	26.67705359	26.62642427	26.41342325	26.6560923
G2XVA6	G2XVA6	G2XVA6	4.458535434	3.16E-07	2.211662551	0.000241501	1.536789699	0.002517069		24.24011002	22.58414463	22.49944797	26.54424792	26.33193234	26.58221356	28.72068814	28.71571825	28.65697509	28.18163265	27.92199463	27.96513564	30.92732463	30.93079764	30.97587785
G2XY33	G2XY33	G2XY33	4.453421378	6.46E-08	0.731210387	0.061288	2.705860638	7.15E-06		23.41356836	23.41356836	23.41356836	20.98692468	22.18943798	20.97943949	22.52098052	22.17064123	21.65781156	23.96087302	24.19920005	24.11331099	25.85120846	25.90515445	25.75970338
G2YB30	G2YB30	G2YB30	4.442691034	1.22E-05	3.147978883	0.000365763	0.882947357	0.174494942		19.11849469	20.14156317	20.40499158	24.08470056	22.00746504	24.38620192	26.91231339	26.70170396	26.30828682	24.17029106	24.6592552	24.29766333	27.96500471	27.85196878	27.98946713
COQ5	G2YSF2	G2YSF2	4.439850055	3.18E-07	-0.292360144	0.553494517	0.285685992	0.52033167		31.27044156	31.12419887	31.15970785	24.22632855	22.44816993	23.8031183	22.96238791	23.58540255	23.05274588	23.69707368	23.73985267	23.89774841	27.98862736	27.89856143	27.90997816
G2YTX5	G2YTX5	G2YTX5	4.431933714	0.002351139	0.995870458	0.476021162	0.878506418	0.496985655		21.57711114	17.02529161	21.57711114	19.8293377	19.8039721	22.11041224	21.57711114	21.57711114	21.57711114	21.43317851	21.7079778	21.23808498	25.24655921	24.97311917	24.8198448
G2YUL5	G2YUL5	G2YUL5	4.416399325	8.93E-06	2.209838048	0.003306188	1.241275794	0.053503339		23.05765796	23.10306815	23.78197502	21.04399594	20.75173315	20.73194905	23.05765796	23.05765796	23.04187637	20.50609426	22.67214249	23.07326879	25.13386421	25.31970669	25.32330522
G2YIN5	G2YIN5	G2YIN5	4.413996493	1.27E-05	1.688122123	0.019715055	1.185523985	0.073441799		22.59656801	22.2844181	23.13238609	23.5235138	23.29961605	23.97514021	25.48520566	24.75173214	25.62569862	25.54984695	25.38471265	23.42028241	28.68359516	27.8489735	27.50769087
G2YAF6	G2YAF6	G2YAF6	4.409132243	0.000177436	2.4246753	0.015072554	1.114389311	0.204261417		23.05955848	23.25366177	23.05955848	21.37372176	19.77046979	21.09941626	23.39851675	23.05955848	23.05955848	21.34393012	23.05955848	21.18328714	24.33094033	26.94988056	24.19018365
G2YCD3	G2YCD3	G2YCD3	4.408693063	0.001127192	2.807026148	0.024397064	4.918152981	0.000562228		24.63246241	24.63246241	20.81764577	20.49932567	20.0639443	22.25553859	22.92508087	24.63246241	23.68234372	25.56252277	25.98797072	26.02277402	25.45327889	25.39417285	25.19743601
G2XZ11	G2XZ11	G2XZ11	4.408167799	0.000803931	0.622386151	0.621092968	0.271719309	0.832829684		21.13632463	21.13632463	17.05504363	20.94973841	19.88698128	20.87029064	21.13632463	21.13632463	21.30151953	20.079888	21.13632463	21.30595563	25.07206712	25.03895207	24.82049454
G2XQJ9	G2XQJ9	G2XQJ9	4.404159014	2.81E-11	-0.117882309	0.42938127	2.055113178	1.72E-08		29.24898988	28.85175389	29.07531187	30.59706741	30.38893815	30.59788892	30.41997555	30.43627454	30.37399747	32.54082013	32.5897536	32.6186603	35.00624279	34.909189	34.88093974
G2Y3L6	G2Y3L6	G2Y3L6	-4.403299413	0.000188727	2.115671535	0.030203516	1.629419506	0.072750072		22.83280566	23.27022287	23.79075974	27.09930663	26.53252126	26.94210125	28.88582024	28.96320527	29.07191824	28.37539059	28.69520206	28.39159502	23.39900425	23.80361495	20.16141171
G2YJT2	G2YJT2	G2YJT2	4.39760991	1.68E-08	1.085248293	0.00357179	2.005291545	2.34E-05		22.61092677	22.75882745	23.25693566	24.17437247	23.1328586	23.76316501	24.65824226	24.56362465	25.10427406	25.78758404	25.55265553	25.74603115	28.14001977	28.0573125	28.06589355
G2YJ67	G2YJ67	G2YJ67	4.392234384	1.13E-05	1.801776588	0.01283192	1.97947196	0.005831234		22.2535941	22.2535941	22.2535941	21.93325763	20.0737376	19.55952808	22.06513748	22.96560582	21.94110978	22.2535941	22.997751	22.2535941	25.35955937	24.76033279	24.62333431
G2YW55	G2YW55	G2YW55	4.391533429	2.88E-07	0.270921511	0.577795625	1.70278768	0.001022188		21.72632184	21.56551521	21.78487987	23.59824937	22.8730971	24.35457364	23.2915717	23.85905894	24.488054	25.44282234	25.37846456	25.11299626	28.00817791	27.97538195	28.01696053
G2Y5L3	G2Y5L3	G2Y5L3	4.389893654	2.55E-07	0.892337386	0.047731113	3.844824902	1.11E-06		19.20234855	17.76990291	19.40912969	23.00650146	22.84941543	22.54762624	23.83423285	23.52697193	23.71935051	26.8824074	26.59783684	26.4577736	27.20547452	27.15733182	27.21041776
G2YNC1	G2YNC1	G2YNC1	4.37443526	1.38E-10	1.388125816	3.79E-06	1.73398725	3.69E-07		23.63453958	23.7354414	24.20509673	25.48127201	25.56287052	25.6363804	26.93732497	27.04141745	26.86615795	27.26060466	27.25694635	27.36493367	29.98221391	29.90798913	29.91362566
G2YUV4	G2YUV4	G2YUV4	4.369439822	1.05E-09	1.814838305	4.04E-06	2.006979986	1.18E-06		21.09141136	20.47356264	21.063224	26.08812516	25.51005619	25.90818742	27.58639846	27.69265931	27.67182592	27.95451298	27.833872	27.73892375	30.18700459	30.23536564	30.19231801
G2XSR2	G2XSR2	G2XSR2	4.369047911	2.35E-07	-3.761507718	1.68E-06	1.387152511	0.00345588		21.95707226	21.51386277	22.33671783	26.45806359	25.75746951	26.13773543	21.68056772	22.23430797	23.15386968	27.41153779	27.43139249	27.67179577	30.53580965	30.29922036	30.62538225
G2YET8	G2YET8	G2YET8	4.356170062	0.000293198	-0.114675551	0.970899422	1.846922095	0.053941158		22.81289524	21.32508704	21.09787623	24.68266533	24.5334408	25.10537638	23.42912603	26.8859869	23.66234293	26.75911192	26.76768154	26.33545534	29.09996848	29.1227935	29.16723072
G2Y4M6	G2Y4M6	G2Y4M6	4.354280673	0.002517674	3.707062744	0.009914107	4.398538087	0.002631854		26.24169894	26.24169894	26.24169894	20.24505245	20.50695418	25.16266324	26.24169894	26.24169894	24.55246022	26.26380328	26.35176246	26.49471838	26.39057481	26.21925064	26.36768643
G2Y806	G2Y806	G2Y806	-4.353210509	2.46E-09	2.569686721	4.42E-07	1.257883983	0.000139033		29.22888508	29.22888508	29.22888508	28.62320057	28.21253295	28.48600339	31.01968371	31.0454534	30.96565996	29.72687305	29.65417303	29.71434277	24.61214304	23.99641441	23.65354793
G2YFN8	G2YFN8	G2YFN8	4.352319842	0.000167295	-1.930801367	0.039973159	0.169020086	0.881219785		23.2775924	19.72422507	19.87306873	26.99760118	26.76720321	27.04240228	24.86960342	25.2324014	24.91279776	27.00955681	27.15959876	27.14511136	31.30509377	31.24002903	31.31904341
G2XMY7	G2XMY7	G2XMY7	4.347521085	1.16E-06	2.013782235	0.001199258	2.007910342	0.000878396		22.10734593	22.10734593	22.10734593	20.06607998	20.37528139	19.83932972	22.10734593	22.10734593	22.10734593	22.10734593	22.25811821	21.93895797	23.69768765	25.68971779	23.93584891
G2XSW2	G2XSW2	G2XSW2	4.344677172	9.74E-09	5.58940947	2.71E-09	4.807030672	7.53E-09		26.98990234	26.98990234	26.98990234	21.87981054	22.11366508	22.92284678	27.98201744	28.03672335	27.66581002	27.23076701	27.05817864	27.04846877	26.42967329	26.92885743	26.5918232
G2YNR9	G2YNR9	G2YNR9	4.343792651	0.000351548	2.386141561	0.023311453	3.700203539	0.001278875		25.20099602	25.20099602	25.20099602	21.8852208	21.80965626	20.99606812	25.20099602	21.44737783	25.20099602	25.39038672	25.23504311	25.16612597	25.84886082	25.92741318	25.94604913
G2YKV5	G2YKV5	G2YKV5	4.340886985	6.46E-07	2.088718867	0.000568601	1.633583649	0.002371815		25.88448338	24.46235933	24.27355814	27.26856954	26.19143904	26.93174644	28.95441676	28.85624487	28.84724998	28.29502761	28.64419213	28.35328622	31.12166136	31.1333228	31.15943181
G2XTL1	G2XTL1	G2XTL1	4.340330239	0.000222809	-3.375820102	0.002219062	2.552778495	0.009652805		24.31816119	22.97000206	22.87051177	25.77594905	25.85225174	26.27813822	21.42908252	21.54512318	24.80467302	28.47002385	28.544863	28.54978765	30.31549629	30.34420005	30.2676334
G2YXA8	G2YXA8	G2YXA8	4.338486758	0.008201061	-1.408138493	0.389423588	4.36002982	0.00878615		23.33593443	23.33593443	17.35127698	22.7216046	23.33593443	22.06228698	20.97648771	21.25501551	21.6639073	27.05356068	26.89312329	27.2532315	27.04829511	27.05093716	27.036054
G2YAF8	G2YAF8	G2YAF8	4.336581144	6.98E-08	2.195405547	5.39E-05	2.105205921	5.12E-05		22.01950372	22.01950372	22.01950372	19.6859349	19.57598012	20.47555323	22.78234194	21.52183923	22.01950372	21.92829404	22.10528825	22.01950372	24.26186899	24.11239355	24.37294914
G2YWZ9	G2YWZ9	G2YWZ9	4.330249347	0.012953212	4.837137566	0.009853646	1.752268585	0.279741708		19.07232548	19.50566953	24.77076283	20.42031127	23.98473162	24.21804284	27.70357796	27.69744208	27.73347838	24.36791098	24.96280015	24.54918036	27.2211578	27.18925073	27.20342523
G2YRV9	G2YRV9	G2YRV9	-4.320648744	0.01362698	1.890395675	0.280132207	0.935487894	0.586307154		19.51515525	18.36840564	18.21060378	27.18830031	26.99195421	27.12923162	28.95857174	29.02987696	28.99222447	27.9740204	28.06188835	28.08004108	27.15906826	20.50713322	20.68133844
G2Y1Z0	G2Y1Z0	G2Y1Z0	4.318853832	4.11E-11	3.044945814	1.30E-09	2.02813622	2.31E-08		24.31359384	24.2893466	24.31872745	26.48521635	26.03997555	26.26419949	29.18561053	29.30415042	29.43446788	28.29270299	28.31659995	28.26449711	30.58372531	30.59016333	30.57206424
G2YWP2	G2YWP2	G2YWP2	-4.317432087	0.000831946	-0.644790215	0.599505138	-1.481666247	0.161545138		20.11136112	24.22952255	19.91349255	25.50935587	25.38248918	25.72869949	24.73634398	24.85329196	25.09653796	24.1544773	23.7202121	24.3008564	20.91878118	21.46402282	21.28544427
G2YDZ7	G2YDZ7	G2YDZ7	4.316552228	0.000968671	0.206834894	0.922855106	2.319581909	0.039104242		19.96388209	24.15590876	24.15590876	23.47209006	23.09851674	23.03380946	23.32209091	24.15590876	22.74692127	25.51622539	25.67892241	25.36801418	27.59204622	27.49170303	27.4703237
G2XRG5	G2XRG5	G2XRG5	4.310817954	1.26E-06	0.051034358	0.983937554	0.580490227	0.231592142		20.03516653	19.34842055	21.06978373	21.44543244	21.2903831	21.44543244	21.44543244	21.49745447	21.39146414	21.34377305	22.7538917	21.82505391	25.7767979	25.61290167	25.72400227
G2Y0L7	G2Y0L7	G2Y0L7	4.303596229	0.00641469	4.860895307	0.004362424	4.284826481	0.00733813		25.9720054	20.18536819	25.9720054	21.90050333	22.03363744	21.35680413	26.57153176	26.62657553	26.67552352	25.96754865	26.22395128	25.9539244	26.11324734	26.11648084	25.9720054
G2XXM1	G2XXM1	G2XXM1	-4.296489369	2.23E-10	-0.71961195	0.001222226	0.386434664	0.034392215		23.4054431	23.53828446	23.52315586	27.73077972	27.68869547	27.7154134	26.70861056	27.19716954	27.07027264	28.03701168	28.0889906	28.1681903	23.15098138	23.50502909	23.58941001
G2YKX1	G2YKX1	G2YKX1	-4.296305742	2.79E-09	-4.197903114	6.80E-09	-4.197903114	6.14E-09		19.38729732	19.07570258	20.0879331	24.07903954	23.92831764	24.08744192	19.83369659	19.83369659	19.83369659	19.83369659	19.83369659	19.83369659	19.67273868	19.83369659	19.69944661
G2YSP5	G2YSP5	G2YSP5	4.29358188	0.003433918	1.485478074	0.281302028	2.822448768	0.036152576		22.14635995	26.04555805	20.49610102	24.26444365	24.44126306	23.52156887	26.0952456	25.994098	24.59436621	26.96003965	27.26062017	26.47396208	28.43904031	28.40017697	28.26880395
G2YT21	G2YT21	G2YT21	-4.287193285	6.90E-10	-1.634847577	5.54E-06	1.072660153	0.000132208		24.41291405	24.37026074	24.03944429	28.49177309	28.36193243	28.34369364	27.02467227	26.87219613	26.39598804	29.46919679	29.46277749	29.48340533	24.31646643	23.94615594	24.07319694
G2YPW7	G2YPW7	G2YPW7	4.284684462	4.47E-08	0.218537308	0.571659294	2.641137252	4.42E-06		21.51945806	21.84276835	22.1431393	25.16145926	24.23447642	24.80726816	24.8678788	25.37386616	24.6170708	26.97900637	27.60028107	27.54732815	28.99853064	28.98809777	29.07062882
G2YDH0	G2YDH0	G2YDH0	4.283322858	2.07E-05	2.52362198	0.00214318	-0.620108643	0.350774322		20.04127542	19.85403333	21.39342707	21.29740245	21.19324647	21.1905581	24.2029301	24.20455959	22.84458326	21.48345728	19.48414766	20.85327614	25.375155	25.3997118	25.75630879
G2Y0C8	G2Y0C8	G2Y0C8	4.282354012	5.35E-06	1.224787204	0.046880513	2.537913675	0.000476851		28.32984469	26.31472397	25.87944334	29.49681458	29.3514424	29.58194904	30.69977309	30.75975805	30.6450365	31.80776576	32.09183673	32.14434455	33.73002898	33.75977425	33.78746482
G2YPU9	G2YPU9	G2YPU9	4.280388781	0.000427556	3.323115849	0.00385483	0.478099577	0.641057939		23.00516015	21.36692766	22.84005713	19.95742959	20.78674319	20.53616477	23.11841092	24.87158946	23.25968471	20.13726563	19.65240148	22.92496917	24.71300167	24.65353612	24.7549661
G2Y8V4	G2Y8V4	G2Y8V4	4.27248959	4.48E-09	2.118255308	4.00E-06	0.663892619	0.015882571		20.58898211	20.00910257	20.23851915	25.10143502	25.24343933	25.66255408	27.24625021	27.51817244	27.59777171	25.6323579	26.30389689	26.0628515	29.59299466	29.61187569	29.62002686
G2XRR2	G2XRR2	G2XRR2	4.27001501	1.24E-08	0.587640968	0.05989851	0.553769253	0.063422742		24.5063973	23.32011215	23.958339	26.62817707	26.67695595	26.36104705	27.09875738	26.97196301	27.35838259	27.09715098	27.16368189	27.06665496	30.89818393	30.79728605	30.78075511
G2XZP3	G2XZP3	G2XZP3	4.268012893	1.28E-05	0.228069902	0.790000395	0.227973108	0.745687703		17.91405332	20.53668563	19.28964674	19.85247592	20.53668563	20.53668563	20.53668563	20.53668563	20.53668563	20.53668563	20.55700858	20.51607229	24.31044966	24.24507599	25.1743602
G2YEI8	G2YEI8	G2YEI8	4.263638586	0.020173587	3.011367916	0.105939406	4.942174906	0.010188789		18.08074958	25.13839275	25.13839275	21.69434382	21.53817558	22.57008673	24.86044873	24.8378684	25.13839275	26.84761615	26.92852465	26.85299005	26.17255012	26.19439123	26.22658054
G2XRG3	G2XRG3	G2XRG3	4.261109481	1.53E-10	3.255289677	2.51E-09	1.013138958	3.49E-05		23.90656272	23.90656272	23.90656272	21.42779204	21.55795466	21.41822636	24.88178872	24.7471839	24.54086949	22.23336473	22.74751581	22.4625094	25.80356941	25.64136532	25.74236677
G2YSB5	G2YSB5	G2YSB5	4.25782153	9.21E-10	0.409497788	0.069181786	3.680441945	5.85E-09		23.19663864	22.99998903	22.97906487	25.44356051	24.95783724	25.54329295	25.57994787	26.06765451	25.52558169	29.01831952	29.02098959	28.94670743	29.54352835	29.57557604	29.5990509
G2XUQ1	G2XUQ1	G2XUQ1	4.256113716	3.03E-06	1.723188535	0.005800575	2.588107236	0.000235491		20.61973225	18.63862133	20.70908961	23.46781112	23.90311417	23.79951115	25.26927192	25.79506417	25.27566595	26.37007838	26.31333641	26.25134336	28.00341767	27.88721528	28.04814464
G2YNJ5	G2YNJ5	G2YNJ5	4.256087321	3.86E-07	1.668662429	0.001642083	1.127906757	0.013952047		20.78454059	20.87360135	22.47890683	25.68819572	25.45051204	25.48398198	27.33136073	27.24213328	27.05518301	26.62563757	26.75355588	26.62721657	29.80166397	29.7746049	29.81468284
G2YNM2	G2YNM2	G2YNM2	4.253903241	6.51E-08	0.03676141	0.983375307	0.03676141	0.951142915		17.47212482	17.94468013	18.81803383	19.6583302	19.31204496	18.85547551	19.31204496	19.31204496	19.31204496	19.31204496	19.31204496	19.31204496	23.48029925	23.57389828	23.53336286
G2Y984	G2Y984	G2Y984	4.253536362	8.17E-09	4.323798163	1.49E-08	6.224561438	1.01E-09		25.48180734	25.48180734	25.48180734	21.18845009	21.73934824	20.54622921	25.48180734	25.48180734	25.48180734	27.3917842	27.37348516	27.38244249	25.24023928	25.51259	25.48180734
G2YKT8	G2YKT8	G2YKT8	4.247987498	3.47E-09	0.018587623	1	1.296559893	0.000125683		24.8753044	23.97517887	24.04658395	27.17815938	26.98305586	27.11110793	27.16892645	26.92410254	27.23505705	28.30135541	28.41911684	28.44153061	31.39030294	31.31212608	31.31385664
G2XRL5	G2XRL5	G2XRL5	4.247937107	6.90E-11	1.16889602	5.50E-06	2.557450131	5.85E-09		24.49538156	24.6739578	24.87886221	27.50211833	27.20557863	27.51817058	28.57348707	28.64962643	28.50944209	29.9535344	29.91027401	30.03440952	31.68073364	31.63010976	31.65883545
G2YK49	G2YK49	G2YK49	-4.231178045	3.71E-06	-3.903171225	1.32E-05	-0.21939206	0.713926465		24.88697262	24.78709037	24.80571562	28.04647753	27.8981697	28.00693524	22.8748546	25.13219467	24.23501952	27.89504595	27.77835656	27.62000378	23.5876996	23.34655455	24.32379418
G2XN86	G2XN86	G2XN86	4.226581168	3.71E-09	-2.111303925	3.04E-06	3.40914536	3.46E-08		23.20111108	23.52031349	23.50806123	26.12169247	25.66486327	26.17134652	23.86591981	24.30091551	23.45715516	29.45718783	29.34345892	29.38469159	30.14277247	30.2730536	30.22181969
G2YMM8	G2YMM8	G2YMM8	4.225213505	3.17E-10	-1.300583765	1.36E-05	3.105413004	6.48E-09		22.81931588	22.72668974	22.73366319	26.09699962	25.78144431	26.14290232	24.37399764	24.97581217	24.76978514	29.14332999	29.10070179	29.09355348	30.26560512	30.15770006	30.27368157
G2YL20	G2YL20	G2YL20	4.2250618	0.001197307	1.295822386	0.266169387	1.295822386	0.231592142		19.41943325	23.40351691	23.40351691	23.40351691	21.40127337	21.51829329	23.40351691	23.40351691	23.40351691	23.40351691	23.40351691	23.40351691	26.38649063	26.27319962	26.33857872
G2Y334	G2Y334	G2Y334	4.222111393	0.006082843	-1.56930803	0.290214088	2.663798271	0.062548949		23.24656152	21.58113506	21.58297869	21.70206389	25.28902154	25.25051798	19.8253226	24.21051697	23.49783975	26.71444865	26.7366195	26.78193008	28.32641387	28.33283993	28.2486838
G2XPT4	G2XPT4	G2XPT4	4.220694942	1.02E-08	0.608955296	0.045091093	2.573349223	1.17E-06		23.99133394	24.04167965	24.21593099	24.57482883	24.561153	24.73167685	25.91023263	24.73018069	25.05411123	27.19809398	27.17549169	27.21412066	28.82352585	28.86501405	28.8412036
G2XT88	G2XT88	G2XT88	4.218376703	0.001178429	2.323256943	0.047791833	1.99904515	0.071688518		19.96508713	18.31029611	21.5125473	21.5125473	17.72469223	19.30326693	21.5125473	21.5125473	22.48518268	21.5125473	21.5125473	21.5125473	23.77608087	23.69697681	23.72257889
G2XST5	G2XST5	G2XST5	4.217905669	1.53E-09	0.755730337	0.004085356	1.913462808	1.86E-06		23.56433187	23.42308741	22.78591951	26.21817815	26.60448632	26.61159292	27.28525761	27.23385702	27.18233377	28.38574592	28.38488034	28.40401955	30.74167241	30.70329729	30.64300468
G2Y4E3	G2Y4E3	G2Y4E3	4.214278885	9.24E-10	2.194557358	4.83E-07	2.404766806	1.59E-07		23.59296144	23.87183881	23.04084457	25.87974214	25.89877582	25.77272783	27.955946	28.13166446	28.0473074	28.16039047	28.3172445	28.28791124	30.04373425	30.04050281	30.10984539
G2Y708	G2Y708	G2Y708	4.210039822	0.046143164	4.365260005	0.051383234	4.179363751	0.051244618		20.56355396	27.83295913	18.59320738	23.99283398	23.85070457	23.17703758	28.0122567	28.13877588	27.96532357	27.89301218	27.85230948	27.81334571	27.9170255	27.93784314	27.79582695
G2XS52	G2XS52	G2XS52	4.20085273	6.37E-08	3.008928033	2.41E-06	1.258126137	0.001973425		26.87418575	26.87418575	26.87418575	24.14899927	24.30395813	24.59636695	27.25196937	27.40825529	27.41588378	25.54797028	26.36096361	24.91476887	28.39203398	28.552797	28.70705156
G2XNX1	G2XNX1	G2XNX1	4.195979588	0.000172452	0.777549692	0.393306357	1.910540232	0.029645037		19.96798522	19.25160388	22.00861818	19.98172096	20.2136807	22.00861818	21.03516437	21.49288637	22.00861818	22.04205354	22.7804625	23.1131245	24.73318992	24.97353653	25.08523215
G2YKJ0	G2YKJ0	G2YKJ0	4.194506871	0.051884549	2.270000277	0.319771511	3.526333189	0.101324275		18.93526507	21.34567847	28.55036007	26.49443885	26.16725711	25.93351602	28.66074241	28.3136431	28.43082729	29.7192668	29.71323307	29.74171167	30.40455178	30.37212754	30.40205326
G2Y187	G2Y187	G2Y187	4.192341138	2.77E-10	-0.653191805	0.002451303	2.903740905	8.18E-09		24.44994314	23.92999953	23.98950314	26.50107275	26.48687075	26.71609556	25.98617418	25.99625728	25.76203218	29.47218503	29.46369264	29.4793841	30.74894698	30.64357173	30.88854376
G2YRZ2	G2YRZ2	G2YRZ2	4.186857637	5.33E-09	3.793203588	2.45E-08	1.051507865	0.000900826		25.92072472	25.92072472	25.92072472	22.92636593	23.41908003	22.61286979	26.93548592	26.74087814	26.66156245	24.31624407	24.17883859	23.61775668	27.21147479	27.17945156	27.1279623
G2YLV3	G2YLV3	G2YLV3	4.183538859	4.70E-09	0.934260634	0.002493615	3.091841702	9.45E-08		22.76184836	22.52029767	22.44602339	23.54107298	23.22507185	23.86233543	24.44471291	24.81335685	24.17319241	26.87838068	26.69165099	26.3339737	27.73723182	27.66677232	27.7750927
G2YUS5	G2YUS5	G2YUS5	4.181208347	0.027987371	-0.62079833	0.808125891	1.023773818	0.596712448		19.83739127	25.56292355	18.49251933	24.89631926	24.81759953	25.13007848	21.85575518	25.56292355	25.56292355	25.89543163	25.99218033	26.02770677	29.16454831	29.08400003	29.13907397
G2XRJ4	G2XRJ4	G2XRJ4	4.178669144	2.72E-09	-1.032726926	0.000748005	0.022563075	0.957382217		23.79394467	23.06164839	23.56305456	27.11104378	26.77322458	26.80893528	25.65071805	25.92887307	26.01543174	26.71650003	26.9030866	27.14130623	31.01126706	31.04022206	31.17772195
G2Y060	G2Y060	G2Y060	4.17725433	1.73E-08	1.040433117	0.00341909	0.252378495	0.393235762		21.90128129	21.46406278	21.5441266	25.85249307	26.10504576	26.98952638	27.41916434	27.1949828	27.45421742	26.63884564	26.44956054	26.61579451	30.49227193	30.47558992	30.51096635
G2YDV3	G2YDV3	G2YDV3	4.175294341	2.85E-10	0.222056726	0.236348414	2.427485169	3.51E-08		26.68013849	26.28162548	26.3995881	27.92808617	27.79983319	27.92736745	28.42662925	27.89817915	27.99664859	30.25158025	30.32971901	30.35644306	32.08774092	32.02132798	32.07210094
G2YP45	G2YP45	G2YP45	4.171695475	0.029073655	3.584386183	0.070420266	1.169810118	0.54171591		19.35645141	25.50188055	19.85373727	21.61721086	21.27528736	25.50188055	26.37658963	26.33540801	26.43553969	25.50188055	23.30403437	23.09789421	27.00306338	26.94939073	26.95701109
G2Y7N5	G2Y7N5	G2Y7N5	-4.165268423	2.26E-05	-3.985373337	5.66E-05	-5.137920595	4.42E-06		23.78446603	23.73166726	23.6406518	27.42897738	27.29666009	27.57332017	23.79861769	23.50209682	23.04212311	21.28263953	23.68687715	21.91567917	23.53127224	22.39071901	23.88116111
G2XXN3	G2XXN3	G2XXN3	4.163737685	0.000168845	-0.236584061	0.847919034	1.048391234	0.203254393		22.35445654	21.71549931	22.48579381	22.84981512	23.51207302	24.54617685	24.35974474	24.35974474	21.47882332	24.98524891	24.35974474	24.70824503	27.78260572	27.78600846	27.83066386
G2XNR2	G2XNR2	G2XNR2	-4.163442919	3.32E-06	-2.59973256	0.000305211	0.003051748	1		21.49946823	20.80024732	19.638569	26.42336402	26.24074649	26.48027862	22.90748551	24.31120263	24.12650331	26.3516137	26.39473824	26.40719244	22.26909178	22.1275381	22.25743049
G2XTK3	G2XTK3	G2XTK3	4.161003652	1.53E-10	-0.255968237	0.132920739	2.792564699	5.85E-09		23.53500637	23.62071872	24.00798897	27.13149757	26.94442054	26.78392534	26.72327243	26.66918338	26.69948294	29.79747377	29.77054886	29.66951491	31.15358588	31.07617927	31.11308925
G2YCI5	G2YCI5	G2YCI5	4.159500479	7.86E-05	2.384661144	0.006780631	1.022514119	0.175124895		19.75645055	19.54540056	17.6571874	19.93371487	22.17796867	22.26471777	23.86154193	23.80282876	23.86601404	22.6264576	22.33114279	22.48634328	25.70090587	25.63386603	25.52013083
G2XNN8	G2XNN8	G2XNN8	4.154258184	6.32E-08	0.233809667	0.543108379	2.735595905	3.47E-06		25.13287291	24.26715511	25.19996559	28.69666919	28.28140452	29.02884089	28.40958064	29.127653	29.17110996	31.39199821	31.39516684	31.42653727	32.80375721	32.85195173	32.81398021
G2XRT6	G2XRT6	G2XRT6	-4.152864348	0.005292224	-0.545497506	0.754676727	-1.049403771	0.438966721		26.86650898	25.42638211	25.47837593	26.81203811	26.28947715	25.73096958	26.31879075	25.47837593	25.39882564	25.56448858	25.04031913	25.07946581	25.47837593	20.06433954	20.83117633
G2XZS9	G2XZS9	G2XZS9	4.150690605	4.64E-09	0.055473996	0.898801826	0.518829415	0.044966651		25.89084394	25.32797902	24.85764698	27.69644156	27.46741138	27.69415611	27.62450647	27.69565541	27.70426915	28.00998893	28.14616373	28.25834464	31.74383192	31.74077931	31.82546963
G2YDM3	G2YDM3	G2YDM3	4.140756509	8.81E-08	2.524616936	1.35E-05	3.24541858	1.08E-06		19.95084625	19.19607626	20.3884744	22.19216519	21.30487788	21.98703775	24.55608875	24.36264826	24.13919461	24.96993495	25.13476709	25.11563452	26.07439646	25.89215446	25.93979942
G2Y0J4	G2Y0J4	G2Y0J4	-4.140571062	5.77E-05	0.035613012	1	-0.285746951	0.722137159		23.4963671	23.89656128	23.53868362	27.80309869	27.58720802	27.87734692	27.71171293	27.90413106	27.75864868	27.53032408	27.367401	27.5126877	22.7798627	22.53236424	25.5337135
G2Y999	G2Y999	G2Y999	4.139150103	8.30E-08	3.867337852	3.06E-07	2.85342206	3.08E-06		24.60749207	24.70690907	25.0099805	21.06794389	22.04604728	22.20689663	25.74248428	25.63422942	25.54618766	24.81866749	24.2098203	24.85266618	26.195919	25.69093294	25.85148616
G2YSC8	G2YSC8	G2YSC8	4.136732702	6.81E-10	2.188196105	3.09E-07	2.601592788	4.97E-08		22.36827695	22.06918641	21.93233856	25.82425805	25.36820312	25.51025723	27.63063269	27.66003785	27.97663617	28.07255167	28.37425804	28.06068704	29.74255066	29.65696271	29.71340312
G2Y7W8	G2Y7W8	G2Y7W8	-4.135955246	2.66E-06	1.47682364	0.011109127	0.678566464	0.181462491		25.73792885	25.73792885	25.73792885	25.73792885	25.73792885	23.74246483	26.45701611	26.75255532	26.43922203	25.7197499	25.77839045	25.75588158	20.99549675	21.08599729	20.72896275
G2YTI8	G2YTI8	G2YTI8	4.135936256	0.000416071	2.671479932	0.011332481	1.521298651	0.102880534		24.81104807	24.81104807	24.81104807	22.26219011	24.81104807	20.60446869	25.54106795	25.34003065	24.81104807	23.96520644	24.18004913	24.09634727	26.49631785	26.92577876	26.66341904
G2YIM0	G2YIM0	G2YIM0	4.133257333	0.000138987	1.741159429	0.045199973	-0.217863557	0.818638625		25.10234929	25.10234929	25.10234929	25.10234929	22.71881525	22.46635164	25.24577933	25.10234929	25.16286585	22.20119552	22.91333721	24.51939278	27.65045144	27.51862794	27.51820881
G2Y502	G2Y502	G2Y502	4.129468549	0.000188542	0.664818083	0.471667442	1.913210304	0.028850224		19.70462462	19.81924869	22.64701564	22.35138868	20.78224217	22.4531332	22.28718701	22.64701564	22.64701564	23.42130495	23.95345162	23.95163838	25.96988085	26.14021642	25.86507243
G2Y227	G2Y227	G2Y227	4.128754641	7.82E-05	2.026204169	0.016175427	1.768086638	0.025258946		21.82890803	18.89567939	21.68673402	24.10967503	23.29307409	23.84013529	26.0851262	25.57912251	25.6572482	25.67949094	25.66409665	25.20355673	27.94460235	27.89292858	27.7916174
G2YBM0	G2YBM0	G2YBM0	4.124010627	6.12E-10	-0.336050439	0.104038594	1.104513587	6.73E-05		26.16028909	26.06078265	26.29841323	26.65753773	26.11915352	26.66859995	25.99636435	26.16292096	26.27785457	27.44711132	27.79770043	27.51402021	30.59910392	30.60011738	30.61810179
G2YQD7	G2YQD7	G2YQD7	4.122591894	2.63E-08	2.912595866	1.15E-06	1.450228727	0.000282627		21.40722114	20.55913075	21.4093318	23.27808657	23.25013088	23.30429481	25.67667392	26.36084487	26.53278107	24.83824032	24.79301399	24.55194414	27.34189839	27.39785149	27.46053807
G2Y0C3	G2Y0C3	G2Y0C3	4.118791068	0.001190412	-1.388695291	0.220013946	1.953926858	0.07176754		18.82762864	19.12063435	19.00721668	24.77707247	24.71529204	24.69659851	24.77707247	20.46873221	24.77707247	26.66962982	26.74102898	26.6400848	28.89276036	28.79983862	28.85273726
G2XZY2	G2XZY2	G2XZY2	4.106506465	3.76E-10	-0.733530221	0.00133031	-0.611643102	0.003373481		25.91972021	25.91961571	25.97383521	27.06640225	26.79234773	26.67812711	25.82661018	26.40426715	26.1054091	26.27201888	26.14408786	26.28584105	30.89560495	31.06164091	30.89915063
G2YA80	G2YA80	G2YA80	4.105787543	6.30E-05	1.348232699	0.081792075	2.369566108	0.004251628		23.96527889	23.96527889	23.96527889	22.04277767	21.03486257	22.03685989	23.96527889	23.96527889	21.22864044	23.96022229	23.97031783	24.29265833	25.8689007	25.71163925	25.85132281
G2YB20	G2YB20	G2YB20	4.091408927	2.98E-07	0.505307842	0.231096163	2.425427921	3.65E-05		20.81779098	21.33053293	20.46783371	26.71175444	26.98406227	26.99199352	26.84661075	28.28979501	27.067328	29.29720946	29.24308843	29.4237961	30.99574451	31.00478751	30.961505
G2YBU4	G2YBU4	G2YBU4	4.086694847	1.65E-08	0.734755788	0.021429102	3.260527831	1.83E-07		24.58552978	24.21497702	24.01239606	25.99626307	25.8333295	25.42516671	26.13290393	26.28461002	27.04151269	29.09686562	28.98616793	28.95330921	29.8531925	29.87880491	29.78284641
G2YC71	G2YC71	G2YC71	4.085179305	0.000861738	1.662891111	0.120147166	1.917012098	0.063537899		23.97040499	19.94016071	19.90319788	22.1695515	22.52682072	22.22616942	23.97040499	23.97040499	23.97040499	24.24395362	23.97040499	24.45921932	26.49689432	26.27209844	26.40908679
G2YDH1	G2YDH1	G2YDH1	4.082497786	3.72E-08	-0.420024036	0.210557419	2.874233663	1.19E-06		22.55273251	22.31852988	23.2939267	24.89350399	24.34592808	24.16418961	23.96076647	24.03804788	24.14473522	27.01616107	27.59739597	27.41276563	28.55127531	28.47247254	28.62736719
G2Y4U9	G2Y4U9	G2Y4U9	-4.077500383	1.71E-06	1.132938453	0.030600352	-0.04800443	0.954412038		19.0757866	19.53796136	20.24986024	24.12613429	23.94174308	24.08915633	25.33810338	24.91746703	25.30027864	24.44007949	24.5965034	22.97643751	20.08997589	19.93096891	19.90358775
G2Y7L2	G2Y7L2	G2Y7L2	4.074390094	0.000640727	0.836005619	0.42938127	0.659603268	0.505275479		19.11707031	22.88891084	19.04543992	22.64484462	22.03771675	22.33077887	23.43786547	22.84566485	23.23782677	22.93089813	22.73806378	23.32318813	26.34472135	26.38604085	26.50574832
G2YH87	G2YH87	G2YH87	4.074050089	4.12E-06	3.606896665	2.09E-05	2.243743833	0.000672157		23.59911008	23.34780873	23.55812326	23.67495812	23.48068636	23.75227954	27.14158622	27.37569713	27.21133066	26.58274437	24.4940166	26.56239454	27.77862683	27.71136832	27.64007913
G2YRB7	G2YRB7	G2YRB7	-4.072830275	0.063071663	1.985370976	0.403148223	1.37221793	0.542866545		26.23359875	19.62303207	20.60267313	25.87766995	26.11672572	26.23359875	28.29402961	27.96945289	27.92062485	27.52531722	27.22486318	27.59446781	19.98590455	26.23359875	19.7900003
G2XXD8	G2XXD8	G2XXD8	-4.062306563	9.29E-09	1.183792372	0.000703725	1.504360473	7.23E-05		20.49317293	20.78371971	19.77526986	28.08506343	28.07856771	27.94328269	29.2750034	29.23624549	29.14704204	29.65165029	29.57997641	29.38836854	23.85705753	23.82089103	24.24204557
G2XND0	G2XND0	G2XND0	4.061044139	2.65E-09	-0.170725658	0.502784416	0.75891192	0.003708217		19.07462119	19.04704552	18.85623166	24.49413366	23.75760932	23.93995666	23.76515604	24.09282638	23.82154026	24.66267811	25.02143356	24.78432374	28.28504479	28.07199857	28.0177887
G2Y6S1	G2Y6S1	G2Y6S1	-4.057346914	6.37E-05	-3.600378607	0.000273302	-4.653387251	2.31E-05		22.02358635	20.75860159	20.05453179	27.5108842	27.29444333	27.44118984	24.49062432	23.75212838	23.20262885	23.43177019	23.43177019	21.42281524	23.43177019	23.52281456	23.11989188
G2YGT3	G2YGT3	G2YGT3	4.053569004	6.20E-06	-2.49434968	0.000593379	-2.381938279	0.000585078		22.95447353	22.95447353	22.95447353	24.07948187	23.55369845	23.4115726	21.20599635	21.42495988	20.93074765	20.16450504	22.28152	21.45291305	28.06022293	28.0508286	27.09440841
G2YI01	G2YI01	G2YI01	4.053376632	6.07E-06	8.422795849	1.74E-08	2.869882479	0.000131365		24.97871386	24.97871386	24.97871386	22.49399348	21.54529687	20.1274936	29.5581256	30.29257156	29.58447433	24.39229659	24.31353716	24.07059764	25.46974368	25.39447819	25.46269197
G2YFI0	G2YFI0	G2YFI0	4.051814139	4.48E-09	2.01535075	3.92E-06	2.369731848	6.50E-07		24.12047209	24.12047209	24.12047209	22.21006727	21.48084129	22.32060875	24.02246333	24.12047209	23.91463414	24.57031351	24.42992725	24.12047209	26.17663053	25.95275194	26.03757726
G2YK31	G2YK31	G2YK31	4.040092158	3.70E-05	-0.54193747	0.465469992	2.868294581	0.000658792		22.00322732	20.58262523	23.4577446	26.23938554	25.74451535	26.06740911	24.98514965	26.08823878	25.35210914	28.81065281	28.83932702	29.0062139	30.00176475	30.08451522	30.0853065
G2XPV3	G2XPV3	G2XPV3	4.033811352	2.62E-05	2.115637647	0.005395187	1.880247674	0.008523917		22.73094155	20.35818697	22.73094155	20.37259899	21.29080677	20.88867587	22.73094155	23.43711147	22.73094155	22.73094155	22.73094155	22.73094155	24.97895377	24.81503583	24.85952608
G2XRK2	G2XRK2	G2XRK2	4.033652472	6.39E-09	1.625894501	3.67E-05	1.586840735	3.07E-05		21.60229652	21.60229652	21.60229652	20.22233343	19.4389564	20.26791624	21.60229652	21.60229652	21.60229652	21.77596791	21.31146384	21.60229652	23.83131865	24.23513909	23.96370575
G2Y7L3	G2Y7L3	G2Y7L3	4.023366203	5.90E-07	0.009473017	1	1.203230586	0.009337658		24.051351	24.051351	24.051351	23.05665593	22.75663204	23.06901012	22.31896208	24.051351	22.54040406	24.25150419	24.18913466	24.051351	26.97688416	26.92833646	27.04717608
G2XSK0	G2XSK0	G2XSK0	4.021553964	1.68E-09	2.521579572	1.76E-07	2.239446238	3.44E-07		23.12995218	23.12995218	23.12995218	20.49524775	20.47145732	20.91702463	23.12995218	23.18856406	23.12995218	22.88351141	22.58300432	23.13555268	24.47362466	24.52335702	24.95140991
G2Y676	G2Y676	G2Y676	-4.019649514	5.50E-10	3.025400073	1.14E-08	0.109453827	0.574210074		25.63214639	25.63214639	25.63214639	25.50192334	25.61744176	25.64670265	28.65707912	28.59028785	28.59490101	25.78502227	25.58613459	25.72327237	21.60506575	21.18560912	21.91644434
G2YYL9	G2YYL9	G2YYL9	4.014943919	1.20E-07	2.872545397	4.55E-06	2.743082533	4.70E-06		24.11609236	23.20355441	23.79723941	24.38339392	25.46962756	25.41704849	27.75319242	27.94189871	28.19261503	27.90596168	27.82566671	27.76768918	29.14092461	29.05961414	29.11436297
G2YL62	G2YL62	G2YL62	4.013744873	0.001810861	3.791021115	0.003922854	0.948325909	0.388296832		23.26401353	18.72102125	19.15421654	21.92798247	21.89879812	22.10197628	25.7623762	25.8230114	25.71643261	22.25167622	23.16820181	23.35385657	25.9764769	25.97702641	26.01648818
G2YED9	G2YED9	G2YED9	4.01141646	0.001401442	2.147618371	0.059250097	2.679247342	0.018197424		25.03287008	25.03287008	25.03287008	21.81768365	20.3238507	25.03287008	24.70549445	23.87889501	25.03287008	25.15343011	25.15740728	24.90130907	26.42415632	26.47682403	26.30767347
G2YMJ5	G2YMJ5	G2YMJ5	-4.010094378	6.27E-07	0.046957824	0.977868974	-2.73012952	2.30E-05		25.13043873	25.09169349	25.15368953	26.73426608	26.6137082	26.63622132	26.66064154	26.89254121	26.57188631	24.39625368	23.76957915	23.62797421	21.6573745	23.16008806	23.1364499
G2YKR3	G2YKR3	G2YKR3	4.008181844	0.000110604	3.496208436	0.000528334	0.012276892	1		22.91191269	22.65187282	22.87760702	22.79547466	22.59278269	22.95387731	26.20673461	26.31263191	26.31139345	20.77599125	23.63223749	23.9707366	26.79998016	26.85604635	26.71065368
G2XZP2	G2XZP2	G2XZP2	4.007986428	3.58E-07	0.5834138	0.166011179	1.3133157	0.003829179		19.68318589	19.3915897	19.45396675	23.5919516	23.33195691	23.85075286	24.89011196	23.4748355	24.1599553	25.40073481	24.87255613	24.44131753	27.54000821	27.6272083	27.63140413
G2XS09	G2XS09	G2XS09	4.007241078	1.73E-07	0.579197778	0.136295576	3.939927979	2.74E-07		19.42707638	20.00299643	20.50876613	20.92874363	21.39818662	22.04552644	22.04552644	22.04552644	22.01899715	25.33262475	25.15778244	25.70183343	25.50921078	25.34077162	25.54419751
G2YG03	G2YG03	G2YG03	4.002965918	0.010215062	3.890844487	0.016534602	3.969748033	0.011743301		19.87653563	19.32275178	19.92100415	20.26401462	25.96129259	19.98603709	25.96129259	25.96129259	25.96129259	25.96129259	26.15052254	26.00877327	26.06832744	25.9736178	26.17829681
G2XVH4	G2XVH4	G2XVH4	4.001490342	5.66E-11	0	1	-0.004379297	1		20.53741959	20.19668953	20.45371175	20.71851363	20.71851363	20.71851363	20.71851363	20.71851363	20.71851363	20.57416676	20.71851363	20.8497226	24.82953769	24.67729331	24.65318091
G2YMI2	G2YMI2	G2YMI2	3.999228582	8.55E-06	4.100521565	1.21E-05	0.84631378	0.133122268		20.32985555	22.18740242	22.3649067	24.32377383	24.53981784	23.97071037	28.12642265	28.59773429	28.4117098	24.58385254	25.12319863	25.66619221	28.31970547	28.19294604	28.31933627
G2Y2F2	G2Y2F2	G2Y2F2	3.996168107	0.002630162	5.202898838	0.000628466	4.537697379	0.001209833		20.52720078	24.82510707	24.82510707	20.24086946	19.94095489	21.45428359	25.71564429	25.94889743	25.58026273	24.82510707	24.82510707	25.59898592	23.88864363	24.82510707	24.91086156
G2YHB1	G2YHB1	G2YHB1	3.991141507	4.85E-09	0.862460254	0.003186359	3.341654375	3.46E-08		27.94776895	27.02456941	27.06778045	30.87089756	30.72055936	30.90044188	31.70210102	31.68110364	31.69607491	34.14235746	34.17209486	34.20240961	34.8609256	34.79395828	34.81043945
G2XN62	G2XN62	G2XN62	3.990740277	1.35E-08	-0.320589711	0.272334126	2.951278259	2.82E-07		24.84526659	23.92723092	23.83040527	26.57356953	26.48569204	26.82669893	26.39210875	26.35014087	26.18194174	29.47888934	29.63340155	29.62750438	30.51427169	30.62132613	30.72258351
COQ3	G2XNV3	G2XNV3	3.985788435	1.92E-10	3.187097572	2.37E-09	2.162461198	3.92E-08		19.57050548	19.36642477	19.35780222	21.08802847	21.36129712	21.47197596	24.6341334	24.47527308	24.37318779	23.61606108	23.43310026	23.35952381	25.4109131	25.2052346	25.26251916
G2YMK6	G2YMK6	G2YMK6	3.977858935	0.000641499	3.956965845	0.001042423	2.433970225	0.016311986		22.63490318	19.96939946	19.99427789	24.66013759	22.19640972	24.71674201	27.99219464	27.72441016	27.72758205	25.57047607	26.69787797	26.60684595	27.84713592	28.03135322	27.62837698
G2YRU1	G2YRU1	G2YRU1	3.975111687	8.36E-10	1.295973611	2.62E-05	1.762656318	1.26E-06		23.28351458	23.1182026	22.98369206	25.76747325	25.60250667	25.57729165	26.76500901	27.08153811	26.98864528	27.77843246	27.15075849	27.30604957	29.62958753	29.64956136	29.59345774
G2YKP4	G2YKP4	G2YKP4	-3.97235911	4.25E-07	3.850357093	1.07E-06	1.643029501	0.000870447		29.17339263	29.17339263	29.17339263	28.20183264	28.16834703	28.07564581	31.98892148	32.09191461	31.91606067	29.74874917	29.8263379	29.79982692	23.62985963	25.22689895	23.67198957
G2YRJ9	G2YRJ9	G2YRJ9	3.964136334	0.092715201	4.062485839	0.107738236	0.562631818	0.84528553		17.69172724	26.01648253	26.01648253	21.63596866	21.24587343	26.01648253	26.8125516	27.46638792	26.80684263	22.50649989	23.71041809	24.36930211	26.76557609	26.9234231	27.10173444
G2XRX6	G2XRX6	G2XRX6	3.963393944	0.025073231	2.121997762	0.241285027	2.532837595	0.137995335		17.26484944	17.3266725	23.27722102	19.99382469	20.57881844	23.27722102	24.25265925	22.71727282	23.24592537	23.6392828	24.53187312	23.27722102	25.27030075	25.19740925	25.27233599
G2XNV4	G2XNV4	G2XNV4	3.962924585	0.000166284	2.777601354	0.003404787	1.222742377	0.123086294		19.97329433	20.52517628	20.54526397	23.43831769	20.71271254	24.0296862	25.38649357	25.48183569	25.64519122	23.81914279	24.36553481	23.66426596	26.68391176	26.77259183	26.61298659
G2YVG4	G2YVG4	G2YVG4	3.959626939	1.78E-11	1.291002318	2.22E-07	3.044091847	2.34E-10		24.27135855	24.37966447	24.46893022	24.89133225	24.78360518	24.83307808	26.01376914	26.12904856	26.23820476	27.88861614	27.82854292	27.92313199	28.79211772	28.77956016	28.81521845
G2YQK8	G2YQK8	G2YQK8	3.959198905	5.25E-05	-0.33194813	0.694142435	1.080726693	0.117393782		22.7536017	22.30214567	20.56740099	23.33650659	23.7875655	23.98738378	24.21099789	22.29730765	23.60730595	25.10260527	24.91342451	24.33760618	27.68870591	27.63837767	27.66196901
G2XTN3	G2XTN3	G2XTN3	3.957818415	0.00019292	0.610413663	0.495766306	1.564197337	0.058050576		26.32338032	23.11051218	23.6636014	23.76454018	24.86433991	23.85801219	24.6512414	24.51665374	25.15023812	25.84946197	25.3887428	25.94127951	28.1174517	28.13996562	28.10293019
G2XZ25	G2XZ25	G2XZ25	3.952847267	4.15E-07	-0.158782053	0.760665114	2.087381872	0.000124901		19.71796664	19.58080037	19.63063504	22.54517329	22.98661483	22.65016677	21.57893801	22.89624724	23.23042349	24.82849773	24.72600292	24.88959987	26.67422081	26.71408782	26.65218807
G2XW79	G2XW79	G2XW79	3.948900199	1.40E-06	0.86942862	0.072827115	3.082326817	1.53E-05		22.78339961	21.83362672	21.59403559	25.59160809	25.29181746	25.2234123	25.76160715	25.77976676	27.1737498	28.45397833	28.44734988	28.45249009	29.38667734	29.24071653	29.32614457
G2XN55	G2XN55	G2XN55	3.943814957	3.42E-05	3.96284846	5.63E-05	5.236098527	3.52E-06		20.33307641	20.00064921	22.77220427	25.91281581	25.83734171	25.94337186	29.87370249	29.87663884	29.83173343	31.15489656	31.12573991	31.12118849	29.77444779	29.8781175	29.87240897
G2YPZ7	G2YPZ7	G2YPZ7	3.940673978	7.12E-09	1.731532872	1.96E-05	2.265506767	1.33E-06		22.37634288	22.31443772	21.84806308	24.16497335	24.27062533	24.45879401	25.71608488	26.27864654	26.09425987	26.4209509	26.70063878	26.56932331	28.41723884	28.42657763	27.87259815
Q86YZ3	Q86YZ3	Q86YZ3	-3.933672667	1.00E-08	0.319076037	0.251245776	-2.090777061	3.75E-06		27.61513108	27.5295541	27.22230655	28.39512316	28.02003743	28.31166948	28.64758665	28.11507435	28.92139717	26.15762967	26.19759032	26.09927889	24.44679889	24.50465712	23.97435605
G2XSB9	G2XSB9	G2XSB9	-3.930762728	4.65E-10	-0.37765803	0.049710143	-0.389748316	0.035930096		26.37993285	26.37993285	26.37993285	26.82620409	26.74358443	26.76396679	26.27738154	26.36383691	26.55956277	26.342823	26.42583618	26.39585118	23.13676615	22.92026264	22.48443834
G2XNE7	G2XNE7	G2XNE7	-3.925947523	5.24E-05	-2.107486105	0.007591697	-3.835271253	7.14E-05		23.6753417	24.09330998	23.92367536	25.74971459	25.83742994	25.63565538	23.6334472	23.6334472	23.6334472	21.57860832	22.19822856	21.94014927	20.91662966	23.59029964	20.93802805
G2YNJ2	G2YNJ2	G2YNJ2	3.925315126	3.00E-05	0.467498621	0.513485076	-0.232862827	0.744239105		19.73320314	20.67152977	22.56415249	26.06650181	26.00670886	26.01072034	26.15843366	26.78222365	26.54576957	25.76560607	25.97861238	25.64112408	29.9164581	29.96901954	29.97439876
G2Y078	G2Y078	G2Y078	3.924999028	5.61E-09	3.395513142	3.99E-08	2.611189525	2.79E-07		23.78645061	23.78645061	23.78645061	20.73228397	21.09142131	20.513769	24.37246408	23.83588563	24.315664	23.36061028	23.07517121	23.73526137	24.70972173	24.64606051	24.75668913
G2XUR3	G2XUR3	G2XUR3	3.918924589	8.32E-05	1.813873736	0.022345083	-0.31293307	0.690322667		23.24882824	23.80840942	23.522549	24.70589271	23.87404799	21.84743892	25.59237922	25.239649	25.0369726	23.38019651	22.39578706	23.71259683	27.34897566	27.32993018	27.50524753
G2YD04	G2YD04	G2YD04	3.915787171	0.000427836	0.613443051	0.537802737	1.122153894	0.19905965		18.44884069	20.62995354	20.51855904	21.45091913	23.5859524	23.75658212	23.54459427	23.54459427	23.54459427	23.45785717	23.50201543	25.20004273	27.15107821	26.82996213	26.55977482
G2Y9T6	G2Y9T6	G2Y9T6	3.915766592	4.91E-07	2.537649969	4.07E-05	3.578916117	1.45E-06		20.16405315	20.09269389	20.23071457	20.35315335	22.06395591	21.21901505	23.74969141	23.74969141	23.74969141	24.86413689	25.00274214	24.50599364	25.34653956	24.92358417	25.11330036
G2XN34	G2XN34	G2XN34	3.915298984	4.32E-06	2.40451269	0.000438994	2.933182041	6.07E-05		26.47828057	26.47828057	26.47828057	23.55914279	24.67049137	23.99166949	26.47828057	26.47828057	26.47828057	26.33824573	28.20432347	26.47828057	28.0060718	27.99858623	27.96254257
G2Y8Z7	G2Y8Z7	G2Y8Z7	3.915073675	0.000119903	2.696351859	0.002986706	3.649418983	0.000232069		26.45275125	26.45275125	26.45275125	23.53690175	23.03246893	22.00943791	26.45275125	26.45275125	23.76236167	26.62884323	26.34658342	26.55163889	26.63089575	26.79679317	26.8963407
G2XPC2	G2XPC2	G2XPC2	-3.912608699	0.00023819	1.098331029	0.207081654	-1.346918624	0.101302874		22.96658783	26.20782018	22.91767509	27.6388208	27.4037956	27.55048759	28.67627171	28.66042873	28.55139664	26.13961526	26.14158947	26.27114338	23.82559889	23.65200711	23.3776719
G2YMH8	G2YMH8	G2YMH8	3.89264217	9.46E-09	2.305422539	1.93E-06	2.380285765	1.04E-06		21.86778315	21.37002253	20.87837069	25.56321981	25.53546798	25.72395057	27.91789637	27.90235217	27.91865744	27.70896277	28.15275781	28.10177507	29.49741252	29.41117527	29.59197708
G2XUR7	G2XUR7	G2XUR7	3.889095726	1.63E-08	0.782405428	0.011899599	1.255690349	0.000368703		26.03992586	25.4903817	25.32442452	27.20935961	26.73197058	27.26399003	28.07774076	27.41635803	28.05843772	28.39043864	28.30714591	28.27480672	30.97556206	30.93553041	30.96151493
G2YCN5	G2YCN5	G2YCN5	3.887865975	9.32E-05	4.388592399	5.66E-05	1.152046324	0.112428386		24.09891007	24.02757303	24.23129872	21.47050654	22.56439325	22.09558728	26.3549185	26.41825827	26.52308749	23.94400524	21.37543646	24.26718433	25.86592383	25.95200027	25.97616089
G2YH59	G2YH59	G2YH59	3.884220372	4.57E-10	1.30061404	1.08E-05	3.009303761	6.58E-09		25.46052066	24.8079145	24.9702326	28.59896294	28.42916045	28.56344489	29.88096668	29.80604405	29.80639967	31.49245557	31.51717674	31.60984725	32.42045482	32.392111	32.43166357
G2YH01	G2YH01	G2YH01	3.878654586	2.48E-06	1.286661007	0.015914806	2.682775147	6.96E-05		24.41591479	24.41591479	24.41591479	21.83815485	22.2844781	22.98883472	22.99029886	24.43015459	23.55099723	25.51366295	24.40153304	25.24459712	26.28953934	26.20467916	26.25321292
G2YKK0	G2YKK0	G2YKK0	3.874599452	0.006493758	1.419380028	0.303455738	4.012779893	0.005826134		21.08085267	25.79581616	25.79581616	23.25221777	23.21043571	22.45965568	23.45802239	23.9266107	25.79581616	26.86042613	26.92375088	27.17647183	26.92875573	26.62241877	26.99493302
G2YQP4	G2YQP4	G2YQP4	3.866132349	0.005529922	1.182913671	0.386374967	1.313155917	0.293067019		18.28531847	22.56145827	17.56957626	21.13914249	22.56145827	20.23769618	22.36412141	22.56145827	22.56145827	22.56150596	22.56145827	22.75480046	25.14507765	25.13870722	25.25290913
G2XR40	G2XR40	G2XR40	3.860908052	0.00150863	1.415649214	0.198640621	0.698333756	0.508876843		20.74329909	24.54919429	20.72736051	23.49053055	23.85628582	24.39884574	24.43223659	25.55349707	26.0068761	24.25304295	24.65737727	24.93024316	27.86189767	27.69682138	27.76966722
G2YDF6	G2YDF6	G2YDF6	3.860332766	8.71E-06	-1.00879436	0.082084876	3.057337931	7.35E-05		22.46375906	21.83317386	22.01813021	25.56596303	25.6540066	25.51618275	24.17223282	23.60887698	25.9286595	28.67563017	28.49687145	28.73566455	29.52920176	29.37278406	29.41516486
G2YCF4	G2YCF4	G2YCF4	3.852428755	2.33E-08	-0.098731524	0.798543637	0.666483354	0.024866854		23.05601551	22.21364342	23.23207543	26.29198181	25.88490878	26.05915123	25.74220732	26.04227797	26.15536197	26.80785934	26.68656134	26.7410712	29.93337449	30.02725088	29.83270272
G2XNM3	G2XNM3	G2XNM3	3.851739418	6.74E-10	-0.105769132	0.621566071	1.448845177	4.21E-06		24.552324	23.97203769	24.1766764	28.99027535	28.931904	28.76705878	28.83823266	28.72358592	28.81011216	30.23713315	30.44790637	30.35073415	32.69192887	32.9431623	32.60936522
G2YVZ8	G2YVZ8	G2YVZ8	3.850660025	0.001652888	-0.28965881	0.853371386	1.85883235	0.079299437		18.78681963	18.31377523	19.37442961	22.41606626	24.02776391	23.93240661	23.69682562	25.05444555	20.75598918	25.45969922	25.12725235	25.36578226	27.32825983	27.27308603	27.326871
G2XVN4	G2XVN4	G2XVN4	3.846929584	6.74E-10	3.994412154	1.30E-09	2.102723402	1.65E-07		21.94239011	22.0131363	21.7952231	24.63789083	24.6531081	24.53198002	28.40821898	28.65604508	28.74195135	26.55531357	26.7532408	26.82259479	28.77801236	28.30755646	28.27819888
G2XVZ9	G2XVZ9	G2XVZ9	3.841960742	8.59E-06	0.394195346	0.515699557	1.569701953	0.008669002		24.07523636	23.89049186	23.63687214	25.30597429	25.46902946	26.12957516	27.04181373	24.77859943	26.26675179	27.11818031	27.20306073	27.29244373	29.52781187	29.51379061	29.38885866
G2YM83	G2YM83	G2YM83	3.838578566	2.98E-06	-0.090400805	0.924521305	2.919481787	3.77E-05		26.22431473	24.7169454	24.08122822	26.97686763	26.87584773	27.00319817	26.9295957	26.84368591	26.8114295	29.79297425	29.90931724	29.9120674	30.73858183	30.79133544	30.84173195
G2YIT5	G2YIT5	G2YIT5	3.836794725	2.25E-05	-0.239816252	0.762388876	2.276902009	0.001595864		21.15636601	21.3678173	20.47673177	23.71721072	22.72561655	22.78084508	21.47937395	23.56152742	23.46332222	25.07284683	25.46226365	25.5192679	26.97198229	26.90749821	26.85457602
G2YTG2	G2YTG2	G2YTG2	-3.833027938	3.21E-05	-1.154355702	0.08453169	-3.482506333	8.17E-05		25.48936436	25.55270166	25.54635212	27.42349328	27.27096629	27.34897866	25.80322208	26.74753876	26.02961028	24.71649939	24.58581722	22.29360262	23.70044755	23.49067134	23.35323553
G2YKQ1	G2YKQ1	G2YKQ1	3.830262968	0.023931418	2.72098017	0.116145138	1.992208035	0.218260187		18.81006388	25.04388532	25.04388532	21.26852851	23.40939537	23.48303363	25.22368545	25.62636816	25.47384442	24.47670278	24.61699352	25.04388532	26.6288229	26.52224837	26.50067516
G2YFK2	G2YFK2	G2YFK2	3.828223724	0.007569311	2.828113545	0.045831457	1.766316536	0.176605475		24.22331788	24.22331788	24.22331788	24.22331788	20.2388434	19.72345174	24.22331788	24.22331788	24.22331788	21.03792685	24.22331788	24.22331788	25.14176035	25.32096961	25.20755423
G2YLE7	G2YLE7	G2YLE7	3.827156363	0.002186069	2.260184024	0.051571265	1.66081339	0.125359682		24.12040635	23.92821772	24.10015148	22.14236034	25.34023965	20.77421113	24.73242258	24.54954445	25.75539615	24.03453177	25.14104575	24.06367377	26.77758308	26.29621473	26.66448239
G2Y3H7	G2Y3H7	G2Y3H7	3.824243832	0.000114217	0.905361615	0.241088941	2.136528299	0.008087857		22.89982401	19.58349964	21.0605626	25.93849871	25.87729662	26.01846192	26.66577062	27.23171012	26.65286135	28.11663009	28.01482304	28.11238902	29.81106777	29.76354273	29.73237824
G2YHI1	G2YHI1	G2YHI1	3.823391551	0.00073192	0.531362233	0.621566071	1.930444797	0.043343861		19.61552676	23.46606615	19.99496392	23.00518311	22.81007522	22.92581298	23.46606615	23.46606615	23.4030257	24.48198047	24.84302083	25.2074044	26.85147671	26.60015091	26.75961833
G2YHA8	G2YHA8	G2YHA8	3.819274919	2.55E-11	-0.545614626	0.000429649	2.128191109	4.06E-09		27.89877003	27.58947412	27.7335245	30.71184914	30.60660845	30.69028047	30.10098591	30.16663477	30.10427351	32.73847403	32.80429824	32.85053912	34.50198781	34.46086068	34.50371432
G2XQ92	G2XQ92	G2XQ92	3.816240822	1.05E-05	0.440542486	0.467942431	2.187579269	0.001089025		24.8212119	24.43455996	24.45247447	30.16313811	27.95498131	28.10195017	28.9349824	29.22296527	29.38374937	30.97924174	30.8733202	30.93024546	32.59708317	32.54119439	32.53051449
G2YEB3	G2YEB3	G2YEB3	3.815499637	0.001117274	4.470896881	0.000552347	3.835505043	0.001198286		19.47831448	22.28937298	23.45089801	21.06588526	20.09462046	19.16850248	24.47835244	24.77630672	24.48703969	23.9360604	23.9275063	23.97195664	23.51421615	24.14180454	24.11948643
G2Y8F4	G2Y8F4	G2Y8F4	3.81496123	0.000473976	0.26993573	0.829438885	0.615226986	0.489271542		24.27796	23.97515893	22.38588547	23.24803933	21.94756117	22.17924642	22.0137991	21.6496015	24.52125351	22.77186042	22.96208319	23.48658428	26.4759037	26.12498387	26.21884304
G2Y0J7	G2Y0J7	G2Y0J7	3.813286163	0.001651822	-0.340780272	0.813051141	1.576416697	0.127972805		19.86998907	20.3945454	24.26551295	24.18917433	24.33801438	24.16125261	23.65642883	24.05425709	23.95541458	25.86920354	25.91805168	25.63043618	28.07933654	28.03072622	28.01823704
G2Y3N1	G2Y3N1	G2Y3N1	3.810802664	0.003076371	-0.962261844	0.437491362	3.167575542	0.010492234		24.36147648	24.01706134	20.68638194	24.11855127	23.5004472	23.46543614	24.56933162	22.27782605	21.35049141	26.85602959	26.97538922	26.75574242	27.53588352	27.46495471	27.51600437
G2XTL2	G2XTL2	G2XTL2	3.808380052	1.26E-08	3.867092634	2.30E-08	2.762320478	3.14E-07		23.27452296	23.2629957	24.20904761	27.81777548	27.61444355	27.64325952	31.42458239	31.63232952	31.61984455	30.33751692	30.48846592	30.53645714	31.50452281	31.53564261	31.46045328
G2XYF2	G2XYF2	G2XYF2	3.806114445	1.87E-10	1.162003964	7.70E-06	1.434550059	8.41E-07		22.80207337	22.74673971	22.77698931	25.92167454	25.93948582	25.96835282	27.20559525	27.31181171	26.79811812	27.4903477	27.30849916	27.3343165	29.76523753	29.72952318	29.7530958
G2YMJ3	G2YMJ3	G2YMJ3	3.802063455	0.013401028	1.903790054	0.214771853	1.390789918	0.33384449		17.63819464	23.39065196	23.39065196	22.41512962	21.50173313	21.71632805	24.23275689	23.41751066	23.69429341	23.28395141	23.13095718	23.39065196	25.71077379	25.74394467	25.58466271
G2Y7S1	G2Y7S1	G2Y7S1	3.797550853	1.40E-06	3.494408252	5.31E-06	2.64707756	3.90E-05		25.72958159	25.58688999	24.9719412	25.7799111	25.06331893	24.07915538	28.56200383	28.38254792	28.46105843	27.57181901	27.50903554	27.78276354	28.59035527	28.60574601	29.1189367
G2YB29	G2YB29	G2YB29	3.797438585	0.001424502	1.694316267	0.112501393	1.142588175	0.252122342		18.42835264	22.12513368	21.71391337	24.04051405	23.90006354	22.91729139	25.49881711	25.18035391	25.26164676	23.58292188	25.29348339	25.40922823	27.43345335	27.38288404	27.43384735
G2YEK2	G2YEK2	G2YEK2	-3.77187891	2.77E-10	-3.720997126	9.06E-10	-0.751274587	0.000291412		25.20135926	25.43704562	25.54818247	29.08143257	28.79722132	29.06329194	25.15882827	25.29972626	25.32039992	28.02537697	28.33358501	28.32916009	25.18628461	25.26323771	25.17678678
G2YTP6	G2YTP6	G2YTP6	3.771861857	5.04E-10	0.899554214	0.000203682	1.569207991	1.26E-06		24.95586761	24.62747627	24.61611159	26.20657634	26.20323761	26.36351964	27.1103363	27.44666506	26.91499487	27.81025769	27.87672925	27.79397063	30.02650833	29.96741858	30.09499225
G2Y3B7	G2Y3B7	G2Y3B7	-3.771336667	6.12E-06	2.930254147	9.22E-05	2.485075026	0.000235549		19.2643025	18.39698992	19.59527434	24.94028317	25.10300755	25.10889054	27.99003374	27.9029688	28.04994116	27.50020721	27.59929182	27.5079073	22.18152349	20.20348946	21.45315831
COQ7	G2YTX8	G2YTX8	3.76972033	8.90E-11	2.84392461	1.60E-09	2.866051422	1.75E-09		23.70610731	23.70610731	23.70610731	20.90219241	21.00823336	20.67612233	23.70610731	23.70610731	23.70610731	23.90676557	23.57182949	23.70610731	24.65592471	24.56922698	24.6705574
G2YFB4	G2YFB4	G2YFB4	3.763917388	1.64E-09	0.66138099	0.004900872	2.223289024	2.03E-07		27.08675765	26.34738106	26.45200376	29.10975255	29.06634124	29.00748355	29.8425453	29.63932725	29.68584776	31.26798737	31.29373359	31.29172345	32.84422985	32.76526832	32.86583134
G2XZH5	G2XZH5	G2XZH5	3.763905437	0.000612795	1.33796995	0.156446134	4.67346514	0.000123532		24.98765799	24.98765799	24.98765799	20.69877917	21.82037176	21.57731433	24.98765799	21.56779221	21.55492492	26.07957425	26.05119193	25.9860945	25.03761947	25.36290412	24.98765799
G2XNZ0	G2XNZ0	G2XNZ0	3.762877726	0.094116908	4.41120742	0.068818388	3.926604727	0.087590821		18.27340908	27.50323068	18.34998015	23.47008518	24.19950732	23.40873403	28.07421917	28.10125279	28.13647682	27.65393838	27.63273379	27.57146853	27.43160432	27.35633859	27.5790168
G2YLL6	G2YLL6	G2YLL6	-3.762682004	1.04E-10	-1.860831451	6.05E-08	-2.044518739	2.15E-08		26.15205093	26.13595459	26.1904461	29.22445862	29.03683973	29.1854883	27.34477319	27.18552209	27.33399702	26.96125763	27.16875288	27.18321992	25.59190893	25.28436211	25.2824696
G2XVL4	G2XVL4	G2XVL4	3.761144806	0.017692587	3.749462156	0.024180708	3.22932871	0.038894795		21.36957492	27.42315017	27.42315017	24.20097796	23.55486654	24.58946862	27.83121602	27.83396254	27.92852103	27.42315017	27.32798177	27.28216732	27.86453264	27.8522051	27.91200979
G2YIB1	G2YIB1	G2YIB1	3.76008795	0.017029587	2.346101504	0.140309595	5.136507222	0.003051161		19.22170038	19.75142753	25.10710206	23.34696917	21.13100657	23.26447133	24.57122176	25.18690654	25.02262328	27.7197163	27.66508093	27.76717151	26.21885506	26.51364023	26.29021563
G2YKJ8	G2YKJ8	G2YKJ8	3.759819987	1.12E-06	1.478773341	0.003485138	2.549570255	3.99E-05		20.66694061	21.2952677	20.45090844	22.26638021	20.92920492	21.16245784	22.89988486	22.46613713	23.42834102	23.97869874	24.01908983	24.00896517	25.25084311	25.13902394	25.24763588
G2XWA0	G2XWA0	G2XWA0	3.758438085	1.27E-06	0.724165516	0.110586831	0.993470194	0.027009863		21.41708031	21.63784405	21.65095933	24.58073711	24.66700405	24.72827719	25.69234123	25.93261551	24.52355817	25.41851897	25.20238407	26.3355259	28.4904988	28.27651289	28.48432093
G2Y218	G2Y218	G2Y218	3.756881668	4.14E-05	3.320545763	0.00019236	1.208175726	0.06303609		23.4886857	23.4886857	21.13030466	21.76967248	22.46389455	21.86252973	25.39239321	25.28806034	25.37728051	22.98220599	23.4886857	23.24973225	25.40446602	26.04683559	25.91544016
G2Y826	G2Y826	G2Y826	3.751726113	6.00E-06	1.143742006	0.037954375	0.792786788	0.120087074		21.58819254	21.58819254	21.58819254	20.02256074	19.72259834	21.58819254	21.58819254	21.58819254	21.58819254	21.58819254	20.53532689	21.58819254	24.12746204	24.17615429	24.28491362
G2YFZ7	G2YFZ7	G2YFZ7	3.750188381	0.025689472	2.375569434	0.168421092	-1.255343113	0.444919937		25.58885031	18.86772109	19.53390306	24.9911386	25.01094309	25.16513789	27.23331132	27.67525346	27.3853631	23.06145948	23.62176992	24.71796085	28.88755762	28.80837005	28.72185705
G2XS95	G2XS95	G2XS95	3.748672565	0.000684806	1.104180353	0.246664253	0.616532552	0.502531275		23.21409181	23.21409181	22.93092731	19.90155076	23.21409181	23.21409181	23.21409181	23.21409181	23.21409181	23.253526	21.75225666	23.17354938	25.90932373	25.8084047	25.85802365
G2Y7M5	G2Y7M5	G2Y7M5	3.745803915	1.92E-10	1.8081263	1.56E-07	2.495279972	7.77E-09		21.25022048	20.83602855	21.30714223	26.76166933	26.78506863	26.93764279	28.66332027	28.69440972	28.55102967	29.33953708	29.28018978	29.3504938	30.54643085	30.58585591	30.58950574
G2XNZ4	G2XNZ4	G2XNZ4	3.739382613	2.43E-06	0.766558391	0.112992361	-0.724911929	0.114043526		24.27005474	24.10220907	24.28812724	22.79504984	24.27005474	24.27005474	24.81733623	24.23047683	24.58702143	22.45775946	23.22940988	23.47325419	27.46178664	27.51700117	27.57451935
G2XV85	G2XV85	G2XV85	3.719957841	0.001135409	1.464040938	0.149586015	1.138474511	0.228717754		22.06116141	18.48871577	22.06116141	21.31641013	21.2230684	20.12833865	22.06116141	22.06116141	22.93761717	22.06116141	21.80596079	22.21611851	24.64468874	24.62832433	24.55467762
G2YHG6	G2YHG6	G2YHG6	3.71458436	0.000237811	-0.041767308	1	0.449933349	0.576651837		22.21522616	22.57366405	21.50586897	22.38756272	20.55640257	22.52329795	22.38756272	20.56683588	22.38756272	21.63008911	22.94925624	22.23771794	25.25354732	26.08314383	25.27432517
G2XN38	G2XN38	G2XN38	3.713594782	8.90E-11	-0.295428778	0.041624845	3.303476539	5.18E-10		26.04443656	25.70861947	25.74047956	28.95653795	28.87147998	28.72710044	28.5502652	28.47158104	28.64698579	32.1611444	32.14570541	32.15869818	32.60547036	32.51536773	32.57506463
G2Y3Z8	G2Y3Z8	G2Y3Z8	3.710148923	6.73E-08	3.97678124	7.77E-08	1.048841093	0.003059785		20.20184562	20.47176297	20.4100768	23.38393789	23.63887559	22.4523693	27.13161485	27.06772555	27.2061861	24.05811651	24.46949081	24.09409873	26.93400803	26.90101727	26.77060425
G2YEV4	G2YEV4	G2YEV4	-3.710098251	9.03E-07	3.815471909	1.32E-06	1.941455411	0.000272349		21.30557329	20.72252781	19.5497006	28.82308752	28.47118889	28.74111021	32.5057789	32.56530161	32.41072184	30.61914899	30.59750398	30.64309988	25.14159592	24.78531553	24.97818042
G2YHW7	G2YHW7	G2YHW7	3.707404512	1.78E-11	0.972877592	1.15E-06	2.519821563	5.18E-10		24.66577128	24.52055068	24.64193401	28.34382672	28.21060383	28.37257584	29.30258418	29.25025899	29.292796	30.82646817	30.84289462	30.81710829	32.02499446	31.97345427	32.0507712
G2YUN8	G2YUN8	G2YUN8	3.704408563	1.61E-05	0.268655361	0.697868039	0.602948365	0.27877068		19.8102844	21.92165706	19.92631964	23.6516253	23.60991815	22.9876804	23.5957496	23.77386867	23.68557166	23.6168609	24.14374426	24.29746377	27.06373871	27.0582195	27.24049133
G2XY94	G2XY94	G2XY94	3.701171647	9.67E-11	0.498681381	0.002589414	2.270025066	7.53E-09		25.00952824	24.8922002	24.81850597	27.11545489	27.14770982	27.11654091	27.76189219	27.74515742	27.36870016	29.40317501	29.37563542	29.41097038	30.85755744	30.79611878	30.82954433
G2XWM1	G2XWM1	G2XWM1	3.696982895	0.003514636	1.382145833	0.24565233	3.547422231	0.005108373		22.20283119	22.6333805	22.80553031	22.51121649	23.56736277	23.61888959	21.75934649	26.53291321	25.55164665	26.67101517	26.77048583	26.89823453	26.82220537	27.12712267	26.83908948
G2YQK6	G2YQK6	G2YQK6	3.696571177	1.50E-08	3.261020899	9.96E-08	1.843786416	9.84E-06		23.13777498	23.07339021	23.2266529	26.35034397	25.59127902	26.08669696	29.28960333	29.28724209	29.23453723	27.38072914	28.1166474	28.06230266	29.74689069	29.69763869	29.6735041
P04259	P04259	P04259	-3.694879025	4.10E-08	0.008841257	1	0.042481261	0.919360294		27.83149738	27.96255723	28.04406608	26.78892582	26.42603064	26.76067916	26.60134725	26.74271861	26.65809352	26.70102647	26.70102647	26.70102647	23.50267146	22.3188107	23.06951638
G2YHW0	G2YHW0	G2YHW0	3.692025461	0.002223356	2.274361358	0.043839518	4.671921388	0.000449253		25.08320313	25.08320313	25.08320313	20.92960399	22.13859899	21.29006418	21.01494498	25.08320313	25.08320313	26.09502774	26.03408691	26.24491669	25.26968712	25.29567165	24.86898478
G2YT71	G2YT71	G2YT71	3.689715836	3.14E-05	-0.497848399	0.453324722	2.488449136	0.000841327		19.94717046	19.16451029	19.68111225	22.96716163	23.25388887	22.8424548	21.06218238	23.25388887	23.25388887	25.95033833	25.24226519	25.33624919	26.82077103	26.73156995	26.58031183
G2XU15	G2XU15	G2XU15	3.685340436	0.050655721	2.035618497	0.306081667	-0.010416819	1		24.78633071	17.30745733	24.78633071	24.42842778	23.7279049	24.78189842	26.1884986	26.53590657	26.32068142	24.78633071	24.07995242	24.04069751	28.11635951	27.8615441	28.01634879
G2YTV0	G2YTV0	G2YTV0	3.678716182	5.96E-09	0.497204884	0.045092823	2.517436007	2.38E-07		25.24417775	24.80989485	24.97821397	28.96584561	28.85787884	28.97884467	29.93209244	29.10563718	29.25645415	31.5101864	31.39310988	31.45158086	32.62388769	32.62652891	32.58830107
G2XV13	G2XV13	G2XV13	3.677286836	0.018464825	4.044097781	0.01559309	1.471366615	0.320065943		22.19826224	25.51058827	21.71680274	21.32254091	25.51058827	21.11489515	27.04309362	26.55957056	26.47765349	25.51058827	23.85561149	22.99592442	26.26115802	26.36472948	26.35399734
G2YHS0	G2YHS0	G2YHS0	3.676295699	6.51E-06	2.639838113	0.000185959	4.530204218	1.31E-06		20.64352534	20.35066093	20.33566953	20.77332931	20.71022746	20.88736787	23.43014633	23.43014633	23.43014633	26.6312739	24.63848726	24.69177613	24.50652133	24.59257175	24.30071866
G2Y2T8	G2Y2T8	G2Y2T8	3.676013103	3.14E-05	0.168941796	0.851042044	1.657719227	0.011436074		20.16461979	18.21849921	18.36705163	24.67104439	23.86665866	23.75744048	23.63425055	24.33095309	24.83676528	25.33546798	25.83482574	26.0980075	27.67853377	27.90854598	27.73610309
G2YX33	G2YX33	G2YX33	3.675525203	1.61E-05	-1.526458908	0.014954042	0.50320143	0.364999401		18.69257966	18.80639172	18.34834662	22.45689512	23.55811822	22.86150354	22.36207845	20.71890497	21.21615674	22.75389795	23.35503233	24.2771909	26.67857945	26.6339534	26.59055964
G2YRH5	G2YRH5	G2YRH5	3.673853514	0.014483305	2.240855073	0.136793393	3.632862469	0.01674621		19.6566213	21.30562028	25.11282762	24.37941726	25.56993359	24.58831335	27.61666814	28.40661988	25.2369414	28.62504846	28.37619374	28.43500941	28.61574935	28.24637471	28.69710069
G2XZQ3	G2XZQ3	G2XZQ3	3.669593221	2.62E-08	0.420911837	0.145422554	1.943446404	9.85E-06		23.46534456	24.26427432	24.53205026	26.62998799	26.46610345	26.68533174	27.20944878	27.0237226	26.8109873	28.49960558	28.53152541	28.58063139	30.33124297	30.23612323	30.22283664
G2YZD4	G2YZD4	G2YZD4	3.669037573	1.78E-11	-0.09998832	0.37911707	1.608216043	1.53E-08		27.20954319	27.06461228	27.11022976	29.57162456	29.41676494	29.54767764	29.43333364	29.47910198	29.32366656	31.10082395	31.13593908	31.12395224	33.1830915	33.16860792	33.19148045
G2Y0Q8	G2Y0Q8	G2Y0Q8	3.668910792	0.049880247	1.097947063	0.609051207	1.003999547	0.605978814		27.01126822	27.01126822	19.51026872	26.24934878	25.7475478	25.98532574	27.0821581	26.98418722	27.20971818	27.08061066	27.01126822	26.90234207	29.65716016	29.66316578	29.66862875
G2YDS3	G2YDS3	G2YDS3	3.664376727	2.55E-11	-0.05856714	0.65480474	-0.083157251	0.456765504		21.59768565	21.40709631	21.54420789	24.60189964	24.40166524	24.58477139	24.47087828	24.47087828	24.47087828	24.3979134	24.43638557	24.50456555	28.18387296	28.17677623	28.22081727
G2XR77	G2XR77	G2XR77	3.655196965	4.68E-09	0.564640015	0.021208698	-0.061809634	0.809914652		25.25914617	25.22040986	25.40187992	25.24630053	24.66684807	24.98336551	25.51673446	25.76027743	25.31342227	24.86927915	25.20189103	24.63991503	28.60007129	28.56748862	28.69454509
G2Y7U0	G2Y7U0	G2Y7U0	-3.649020359	3.91E-05	-1.334171957	0.043700678	-0.394661048	0.531486985		19.75354674	21.03146617	21.83421366	27.87163334	27.17097408	27.58770937	26.3114926	26.41578359	25.90052473	27.27432565	27.10233509	27.0696729	24.38003718	24.38366552	22.91955302
G2XQ56	G2XQ56	G2XQ56	-3.648324294	3.01E-09	-1.003676452	0.000371957	0.725496677	0.00277983		19.83493229	19.90209463	20.11127832	23.20339688	23.15330773	22.87571788	22.07379771	22.07379771	22.07379771	23.72428811	23.89888239	23.78574202	19.05311518	19.43717821	19.79715621
G2YDX7	G2YDX7	G2YDX7	3.648266478	3.50E-05	1.281635804	0.048872327	2.909932691	0.000251961		24.12985615	21.59006078	22.39858292	25.35358678	24.4315222	25.24736129	26.23586583	26.44716992	26.19434193	27.85820965	27.88786202	28.01619667	28.72822374	28.55795231	28.69109366
G2YB02	G2YB02	G2YB02	3.644900297	1.05E-06	-1.05181881	0.019880403	-0.230448197	0.586749151		21.44162565	20.90867703	21.60362424	22.75798673	22.37828336	22.68143242	22.41693028	20.88659508	21.35872073	22.07045753	22.45456887	22.60133153	26.18489745	26.23525875	26.33224721
G2Y1B7	G2Y1B7	G2Y1B7	3.643654063	2.55E-11	-0.352532249	0.006459656	2.20167901	2.64E-09		23.73354012	23.87710683	23.79343232	27.60279333	27.47995369	27.53993569	27.24308461	27.20545305	27.11654831	29.62975713	29.81647617	29.78148643	31.23396596	31.11882068	31.20085826
G2XRC3	G2XRC3	G2XRC3	3.643119583	0.064294779	-1.816452741	0.394110171	3.430336644	0.084992635		25.43126787	25.43126787	17.97235637	25.43126787	25.10078761	25.24868633	21.6365205	23.8763768	24.81848628	28.69563779	28.6704429	28.70567104	28.94065016	28.87099655	28.89845384
G2XYQ5	G2XYQ5	G2XYQ5	3.641821864	4.48E-09	2.434197618	2.96E-07	2.955011834	3.96E-08		23.51219896	22.74134681	22.80115708	25.88748333	25.67715566	25.83664338	28.32418106	28.27337614	28.10631802	28.76704215	28.727032	28.77224371	29.338195	29.56570458	29.42284838
G2XUW3	G2XUW3	G2XUW3	3.63790542	1.38E-08	2.955505359	1.84E-07	3.196236883	6.57E-08		22.96233419	23.53794715	22.51436653	26.66163331	26.64277541	26.99003765	29.74195278	29.67087223	29.74813743	29.9660824	29.97869313	29.93838148	30.46585224	30.35475267	30.38755772
G2XSR0	G2XSR0	G2XSR0	-3.637021581	9.82E-10	1.434046437	5.98E-06	1.149022471	2.77E-05		24.08812257	24.08970398	24.00212617	29.77008045	29.89751953	29.62043056	31.01844747	31.07333491	31.49838747	31.0155756	30.86157308	30.85794927	25.89645418	26.19070653	26.28980508
G2YVB0	G2YVB0	G2YVB0	-3.632762058	1.72E-10	2.617070098	4.66E-09	0.7093293	0.000199356		23.25618632	22.89569257	23.24064808	28.88592631	28.82285683	28.83441975	31.50375317	31.47552845	31.41513157	29.51396844	29.55805366	29.59916869	25.27341479	25.03623889	25.33526303
G2XUQ7	G2XUQ7	G2XUQ7	-3.63029354	9.24E-11	2.538526199	3.01E-09	1.600101874	1.02E-07		26.94911252	26.94911252	26.94911252	25.90786463	25.7640082	26.13537528	28.36015289	28.48384557	28.57882825	27.53268328	27.60863972	27.46623073	22.26514086	22.36389829	22.28732834
G2YKP6	G2YKP6	G2YKP6	3.62703079	3.80E-06	-0.436422054	0.388189388	1.68954926	0.002097155		25.78676058	25.78676058	25.78676058	23.57416134	24.93759288	25.17217903	24.38437709	24.58279063	23.40749936	26.25960162	26.21638266	26.27659675	28.14770102	28.09587509	28.32144951
G2Y2T7	G2Y2T7	G2Y2T7	3.626297868	3.53E-05	1.638383248	0.01546573	0.542639407	0.365732555		20.83753775	21.08284995	20.66095673	23.54694858	21.70367325	23.68571579	24.3933204	24.85553442	24.60263253	23.63210442	24.25350469	22.67864673	26.5987946	26.62475888	26.59167774
G2YXT2	G2YXT2	G2YXT2	3.626228638	6.92E-06	2.255364824	0.000600055	3.885697804	4.63E-06		24.81735051	24.81735051	24.81735051	21.77524417	21.1854451	21.12817083	24.81735051	22.82569729	23.21190678	24.99055793	25.3295918	25.42580379	25.18505759	24.81735051	24.96513793
G2XWL6	G2XWL6	G2XWL6	3.625980928	1.12E-09	1.984219406	3.77E-07	3.655817227	2.59E-09		23.53515049	23.48772107	23.06771724	26.40506976	26.6449316	26.11050089	28.4220289	28.29927703	28.39185455	30.02040687	30.05540163	30.05214543	29.959362	30.02918172	30.04990132
G2YNC3	G2YNC3	G2YNC3	3.618820898	8.77E-05	1.457392326	0.043207331	1.549823329	0.026886343		19.08234258	17.55754242	19.05375872	24.35361484	21.95119306	22.38385965	24.35361484	24.35361484	24.35361484	24.4491331	24.35361484	24.53538959	26.50907566	26.54489217	26.49116242
G2YYH8	G2YYH8	G2YYH8	3.618731841	6.07E-06	1.762588784	0.002992028	1.957879827	0.001059398		23.33697336	21.70153719	21.27147777	27.45921783	27.24898064	27.49572285	28.9239327	29.17327776	29.39447721	29.23380655	29.31894185	29.5248124	31.0026179	31.05959893	30.99790001
G2Y4Q1	G2Y4Q1	G2Y4Q1	3.617734779	3.19E-08	1.242496399	0.000597064	1.699837527	3.28E-05		18.77933047	19.16467961	18.56332694	21.15152246	20.68506937	21.37089958	22.12815045	22.55669774	22.25013242	23.12653541	22.6711822	22.50928638	24.70518258	24.59143061	24.76408256
G2YFM5	G2YFM5	G2YFM5	3.61714562	0.00932161	-0.632152316	0.68783727	2.358886012	0.07176754		21.20074645	19.93237219	25.65155926	25.67705454	25.53683539	25.62560531	24.98991472	25.14898498	24.80413859	28.02256579	27.93272027	27.96086722	29.12996118	29.16696623	29.39400469
Q5D862	Q5D862	Q5D862	-3.612711268	3.86E-06	-0.954065984	0.056143233	-5.665450433	9.69E-08		27.38945004	27.44509509	27.37565472	27.29043898	27.1688438	27.27938994	26.31066113	26.32950283	26.2363108	22.47557263	21.86736685	20.39938194	23.62694759	23.69294712	23.58064421
G2YM71	G2YM71	G2YM71	3.610809361	1.24E-08	1.256890314	0.000236639	3.054322458	8.43E-08		22.75835387	22.78644504	22.24694585	25.59506652	25.39496471	25.00084044	26.66756306	26.79268909	26.30129046	28.44645934	28.14883889	28.55854081	28.95404484	28.93118399	28.93807092
G2YBH3	G2YBH3	G2YBH3	3.609908709	5.91E-09	1.488949437	2.81E-05	1.726527663	5.33E-06		22.06806685	21.64266912	22.44518519	26.45404377	26.2199661	26.55749186	27.82152885	27.93161114	27.94521005	28.34835718	27.97019927	28.09252826	30.0288081	30.08996974	29.94245001
G2YSL6	G2YSL6	G2YSL6	3.606511122	0.011310438	0.647068334	0.69106386	1.914745851	0.148748332		24.5578119	24.5578119	24.5578119	19.49079783	24.5578119	24.5578119	22.7829348	23.20687992	24.5578119	24.5578119	25.3745654	24.41828187	26.46011013	26.49325801	26.47258684
G2YI09	G2YI09	G2YI09	3.605730374	4.15E-08	2.093145977	1.01E-05	1.798825187	2.54E-05		20.02831648	20.92434135	20.05882485	24.08024677	24.03819238	24.6647619	26.4336879	26.33929161	26.28965945	26.10815036	26.00799366	26.06353257	27.84427742	27.95401172	27.80210302
G2YJ60	G2YJ60	G2YJ60	3.596233942	0.000148625	0.855493838	0.254660328	2.36770625	0.003556733		20.41250763	18.64944494	20.72698029	22.78550966	23.40807725	22.72977314	24.70596146	22.58558114	24.19829896	24.99925419	25.45660445	25.57062015	26.57149359	26.55102317	26.58954511
G2YVE4	G2YVE4	G2YVE4	3.593374047	0.001163997	0.790372893	0.436094424	2.019866119	0.035889578		22.67366077	22.84973807	22.82575355	24.39831406	20.89482733	23.52452616	24.39831406	24.39831406	22.39215811	24.9801041	24.93862691	24.9585349	26.65759903	26.44354682	26.49664384
G2Y038	G2Y038	G2Y038	3.592461136	2.26E-08	2.57413386	8.85E-07	1.468464421	7.38E-05		22.03541963	21.94434063	21.95294058	22.40533547	22.13315424	22.4222171	25.06391175	24.54097404	25.0782226	23.92898525	23.57600957	23.86110526	25.43034144	26.22251805	26.08523072
G2XVE9	G2XVE9	G2XVE9	3.585101858	5.32E-06	2.446263057	0.000230603	4.402884578	1.09E-06		25.70719238	25.9127918	25.81116953	24.70744058	25.08191277	24.53094434	27.55209844	26.03234619	28.07464223	29.14182477	29.19496454	29.19216211	28.29681899	28.39501375	28.38377052
G2XRB2	G2XRB2	G2XRB2	3.581683178	7.71E-07	-1.210419436	0.007002361	-1.147666318	0.007500765		20.42277721	19.10407588	20.53050817	24.71608877	24.82256787	25.08167195	23.57082077	23.53678714	23.88146238	23.85678331	23.90572637	23.41481995	28.53235334	28.4115721	28.42145268
G2YLE4	G2YLE4	G2YLE4	-3.566396071	3.25E-07	0.007855017	1	1.085926098	0.005690651		22.15192126	22.53395885	22.53621704	24.46989138	24.99852966	24.49547616	24.68430331	24.5230328	24.78012615	25.707413	25.69441898	25.81984352	21.18285668	21.72255919	20.35929312
G2YPH1	G2YPH1	G2YPH1	3.565706944	0.001359891	2.373700572	0.02244237	2.44315535	0.015666853		24.38016478	20.77018515	24.38016478	22.28986752	21.25432409	22.475201	24.38016478	24.38016478	24.38016478	24.59856771	24.49555911	24.25473184	25.7047279	25.42130641	25.59047913
G2YJ19	G2YJ19	G2YJ19	-3.565185059	6.82E-09	-0.343828543	0.15327279	-2.064251761	1.20E-06		28.11179591	27.8448012	27.7095579	27.34935436	27.19362429	27.28531692	26.93836934	26.96478784	26.89365277	24.76490362	25.32628074	25.54435593	23.82116068	23.80170633	23.50987339
G2YQ85	G2YQ85	G2YQ85	3.559454244	3.84E-06	0.788554426	0.10466444	4.470511229	6.40E-07		18.83747798	19.13592354	18.95786906	22.7791399	24.25638833	22.35903409	23.63083553	23.99691353	24.13247654	27.44416501	27.67009746	27.69183354	26.5909427	26.80950083	26.67248152
G2Y5S6	G2Y5S6	G2Y5S6	3.55031778	5.85E-05	1.465938189	0.031533961	1.117996435	0.077703333		23.57141256	23.57141256	23.57141256	21.17209187	23.57141256	21.5729187	23.57141256	23.57141256	23.57141256	23.20044494	23.86623773	22.60372976	25.91738369	25.49960518	25.5503876
G2YEJ0	G2YEJ0	G2YEJ0	3.548305187	2.46E-09	-0.771041822	0.001734217	2.1522215	2.48E-07		24.69755804	24.6930124	24.78554232	25.21120485	24.99781482	25.38293366	24.03222698	24.54034702	24.70625387	27.36386503	27.24785213	27.43690068	28.79044938	28.73129537	28.71512415
G2Y868	G2Y868	G2Y868	3.548270774	0.000321951	-0.830347014	0.310543457	0.411671065	0.611199806		19.75524565	21.51953753	22.80549215	23.28563804	23.53687362	23.86118839	21.98863443	23.70812504	22.49589954	23.93295235	24.02745486	23.95830605	27.08773349	27.07337987	27.16739903
G2Y785	G2Y785	G2Y785	3.546931186	0.000790439	-0.931437231	0.31301347	1.563394151	0.075951477		19.38893555	20.13490754	23.03392569	22.98905169	22.26394254	23.07744592	22.1072223	21.41764085	22.01126531	24.10901064	24.49075482	24.42085714	26.38271374	26.29699161	26.29152835
G2YI56	G2YI56	G2YI56	3.542183111	3.38E-07	2.573273648	1.08E-05	2.381397397	1.44E-05		21.97503072	21.60776644	21.72435869	25.46428973	24.38644553	25.50743155	28.14917503	27.44336087	27.48545186	27.31106797	27.56341987	27.62787116	28.69032329	28.58349124	28.71090162
G2YIP3	G2YIP3	G2YIP3	3.540967251	0.118962257	2.208679068	0.376451638	3.301280994	0.151458221		27.60788524	27.60788524	18.23864855	25.2895461	25.30453603	25.22613515	27.39389208	27.44447716	27.60788524	28.60032673	28.60887558	28.51485794	28.85715571	28.86332789	28.72263543
G2XYE8	G2XYE8	G2XYE8	3.535251889	0.017169956	5.71139296	0.001328731	4.789783224	0.003249338		18.66330928	25.08756232	21.29791322	21.30811837	22.29935237	21.01633207	27.43446681	27.13266803	27.19084685	26.31207004	26.36153749	26.31954495	25.0884454	25.0866787	25.05443438
G2Y040	G2Y040	G2Y040	3.533896343	2.70E-05	1.452343854	0.021210409	1.330442916	0.025975407		21.913777	21.913777	21.913777	20.03289205	19.43763039	21.913777	21.913777	21.913777	21.913777	22.06069459	21.56474982	21.75018377	23.9996907	24.06456656	23.9217312
G2YKP2	G2YKP2	G2YKP2	3.526623587	3.62E-06	0.815683781	0.088737538	-0.795903592	0.081556696		19.87950726	19.39063115	18.61624659	23.19785661	22.70776514	23.88827264	24.60786628	24.07006779	23.56301165	22.38198255	22.67638362	22.34781744	26.92385362	26.76159563	26.68831589
G2YMI6	G2YMI6	G2YMI6	3.526338498	7.15E-05	1.887937055	0.009533606	1.080421093	0.091803959		25.62481136	25.62481136	25.62481136	25.62481136	22.81315093	24.10535043	25.62481136	26.2526219	26.32969062	25.38377229	25.0616803	25.33912341	27.59876929	27.67919587	27.84436306
G2YM46	G2YM46	G2YM46	-3.525855322	1.78E-11	0.455458446	0.000577097	1.388232635	3.33E-08		26.19448235	26.21405195	26.18627611	33.10215322	32.91388021	32.99396425	33.45592317	33.4780592	33.44239064	34.42672567	34.36552191	34.382448	29.49699628	29.52466637	29.41076906
G2YTH0	G2YTH0	G2YTH0	3.523796618	0.022609255	3.435373936	0.033798986	4.078109607	0.011681466		20.35632941	26.18054674	20.15298975	22.92641814	22.08997336	23.16654348	25.98509996	26.25259238	26.25136445	27.04898534	26.72483945	26.64343902	26.39323206	26.17954983	26.18154295
G2YID7	G2YID7	G2YID7	3.517244123	6.28E-06	0.996150947	0.052890862	-2.925265493	3.65E-05		17.83671241	19.36424855	18.93615837	24.57804461	24.11916716	24.14794648	25.37697591	25.2591547	25.19748048	21.12804359	20.77259402	22.16872417	27.80112817	27.77757292	27.81818953
G2XW43	G2XW43	G2XW43	3.514059145	1.88E-09	4.469221969	8.77E-10	0.926502907	0.000218868		27.51438739	27.62466318	27.80214544	22.07579145	22.11150142	22.37522949	26.86612524	26.55601735	26.54804568	22.84698709	23.10181642	23.39322757	25.7015666	25.7015666	25.7015666
G2YME1	G2YME1	G2YME1	3.513710893	0.145697243	1.603261879	0.570361389	1.643651642	0.514735551		17.64963513	26.75032617	16.07190434	25.37207666	25.55784866	24.94789799	26.72319837	26.77695327	27.18745731	26.93163608	26.66492249	27.21221967	28.82343959	28.82577781	28.76973859
G2YDM4	G2YDM4	G2YDM4	3.509078224	4.00E-06	1.118820312	0.025113458	0.279851334	0.550283613		20.4840349	20.66591826	20.77704452	21.81616147	21.62255005	21.79317974	23.83355942	22.86045184	21.89434093	21.8557807	22.41741616	21.7982484	25.30268773	25.20139794	25.25504027
G2YH68	G2YH68	G2YH68	3.506677878	0.001810861	-1.840770994	0.073061855	2.351536818	0.021369212		23.3807292	22.31484539	22.6531627	27.1661505	26.96749145	27.58009434	26.67957481	26.60030045	22.91154806	29.66699511	29.60044728	29.50090437	30.55801218	30.77539551	30.90036224
G2XZ27	G2XZ27	G2XZ27	3.502562726	7.94E-05	1.677308208	0.018429057	1.138401451	0.078865313		24.23960006	23.79424698	21.54548871	27.90363324	27.95355708	28.22817682	29.58485858	29.5407629	29.99167029	29.0134425	29.19906269	29.28806632	31.57147222	31.46413117	31.55745194
G2YUJ2	G2YUJ2	G2YUJ2	3.50012547	1.39E-05	-0.233039661	0.722227238	1.221134248	0.025936443		23.29074399	23.29074399	23.29074399	22.32707123	21.97323289	22.18186999	21.31948746	23.29074399	21.17282367	23.45884639	23.29074399	23.39598647	25.75586916	25.50477665	25.72190472
G2YAS5	G2YAS5	G2YAS5	3.499551835	0.010551652	3.677222394	0.011212537	1.784544666	0.159587184		26.35356349	20.49173525	23.56912795	24.72398422	24.45010214	23.97644751	28.03897533	27.94916867	28.19405704	26.30293905	26.40247157	25.79875724	27.79604431	28.06569222	27.78745284
G2XZF9	G2XZF9	G2XZF9	3.495671653	0.000242112	1.094168357	0.158925624	1.390129925	0.063197318		22.11361346	22.11361346	22.11361346	22.11361346	20.30815118	19.7345083	21.68978583	22.11361346	21.63537872	23.03873724	22.44079004	20.84713543	24.25570745	24.10522037	24.28236007
G2YCM8	G2YCM8	G2YCM8	3.495224785	0.006049946	-1.467651051	0.23180947	3.184337576	0.011436074		19.53784476	18.68329061	23.68486564	23.74303657	23.44841478	23.62425031	22.52733403	21.89650686	21.98890761	26.65733078	26.87103338	26.84035023	27.09516991	27.04843554	27.15777055
G2Y7P9	G2Y7P9	G2Y7P9	3.48883222	1.68E-08	-0.744922211	0.008721799	1.741925295	1.09E-05		27.1042641	26.09362697	26.30591197	30.20013355	30.23540786	30.18863606	29.56894441	29.4194119	29.40105453	31.94030405	31.94316462	31.96648469	33.6830393	33.6963674	33.71126744
G2YSF9	G2YSF9	G2YSF9	-3.486975521	0.000746771	-1.855578552	0.042224046	2.66424624	0.00520815		21.74951136	20.99533835	20.58703577	24.27631089	24.67466846	24.00004461	22.8177112	21.7488659	22.8177112	26.81462888	27.135717	26.9934168	22.8177112	20.07859195	19.59379425
G2YBN8	G2YBN8	G2YBN8	3.48684672	5.11E-07	-1.233469584	0.003962177	0.766067104	0.039494128		26.05183887	26.03339175	26.07202294	24.96714106	24.97089852	25.16402092	23.35206307	23.46629816	24.58329052	26.1799449	25.32553525	25.89478166	28.59267153	28.49932201	28.47060712
P35527	P35527	P35527	-3.480743587	1.78E-11	-0.925613073	1.19E-06	-2.804600987	1.77E-10		34.58556074	34.56699999	34.65476837	34.71021673	34.58450555	34.71220587	33.73379617	33.72159938	33.77469339	31.85485355	31.85318849	31.88508316	31.21630975	31.13027495	31.2181127
G2YPN4	G2YPN4	G2YPN4	3.479400336	0.084232553	3.337456183	0.120652903	3.093734455	0.128064089		26.47159213	17.98011501	18.72642788	22.72123654	23.29542736	24.08951751	26.97681009	26.58782484	26.55391502	26.46835637	26.44420775	26.47482065	26.91425295	26.79502335	26.8351061
G2XVC1	G2XVC1	G2XVC1	3.475175398	0.016829875	1.037432525	0.500609392	0.369628201	0.820890973		22.608002	22.608002	18.4026333	19.49570442	22.608002	22.608002	22.608002	22.608002	22.608002	22.78880399	20.6305384	22.40125063	24.97188434	25.11190716	25.05344312
G2YWX2	G2YWX2	G2YWX2	3.471600922	9.01E-06	0.076484756	0.948200366	1.123427144	0.02917841		21.69653815	21.94908774	21.72812604	22.59864991	21.47640836	23.20906914	23.28361216	22.10437651	22.12559301	23.35923913	23.76475014	23.53041958	25.97244626	25.82317282	25.9033111
G2XZK1	G2XZK1	G2XZK1	3.469843749	1.34E-07	2.088659852	2.24E-05	2.006933304	2.17E-05		24.60293615	24.60293615	24.60293615	21.79106062	22.63155857	23.12020969	24.60293615	24.60293615	24.60293615	24.63119681	24.32949584	24.60293615	26.02962131	25.92491029	25.99782852
G2XWZ8	G2XWZ8	G2XWZ8	3.468272092	0.008768765	0.623097262	0.673077596	4.277134205	0.002631854		20.71398811	20.81840327	21.04719794	19.4977695	23.74879551	20.28289965	22.4505512	21.78231558	21.16588966	26.10577511	25.1412689	25.11382327	22.90548952	25.60893542	25.419856
G2YRE7	G2YRE7	G2YRE7	3.468200267	3.59E-08	1.924676283	1.29E-05	2.120787852	3.85E-06		23.64668177	23.23904047	23.04186567	24.96612992	24.23842404	24.79338758	26.2768867	26.80814106	26.68694263	26.95424751	26.81021653	26.59584105	28.12635353	28.11276057	28.16342823
G2Y497	G2Y497	G2Y497	3.464947592	1.23E-08	3.323743258	3.75E-08	3.278854829	3.31E-08		24.2639078	24.2639078	24.2639078	20.45742865	21.35837649	21.13935378	24.2639078	24.2639078	24.39857309	24.2639078	24.2639078	24.2639078	24.2639078	24.42579145	24.66030244
G2YPW2	G2YPW2	G2YPW2	3.464027491	3.09E-08	0.507638248	0.069378808	0.883024898	0.003411521		25.63892881	25.65731257	25.81957005	26.25389599	26.35607718	26.04452891	26.15889873	27.04472055	26.97379754	26.9812649	26.9528085	27.36950337	29.67578302	29.75645043	29.6143511
G2Y7G0	G2Y7G0	G2Y7G0	3.463597488	0.147583078	0.595336005	0.880536735	1.831281856	0.460503285		26.20122299	18.6417041	26.20122299	20.8610649	26.20122299	26.20122299	22.64707292	26.20122299	26.20122299	26.51671416	26.03941929	26.20122299	27.81670893	27.92264198	27.91495243
G2YC34	G2YC34	G2YC34	3.463543109	0.000183197	2.638909918	0.002155731	2.618838294	0.001660565		18.6697063	19.45134762	19.21109288	24.03957998	24.17179805	21.56800331	25.38054109	26.07088497	26.24468504	25.7816554	25.90230852	25.95193231	26.96526001	26.88151806	26.32323261
G2YIJ4	G2YIJ4	G2YIJ4	-3.461512717	1.78E-11	-2.156372771	1.04E-09	1.942156201	2.20E-09		29.48209842	29.48209842	29.48209842	30.27792752	30.16406035	30.24527497	28.03681854	28.1445045	28.03682148	32.16686432	32.18058659	32.16628053	26.80476484	26.74431091	26.75364894
G2Y5B3	G2Y5B3	G2Y5B3	3.460892126	1.02E-08	3.827152082	9.78E-09	2.285926931	5.73E-07		21.67922235	21.68478176	22.04843064	23.54163104	23.28064036	23.85049905	27.41566312	27.38987232	27.34869125	26.13814435	25.59807399	25.7943329	27.26748388	26.82915985	26.95880309
G2YPL6	G2YPL6	G2YPL6	3.460560825	3.59E-08	1.960194155	1.09E-05	0.386855633	0.145204226		22.84386848	22.92025589	22.83789651	24.94103489	24.93867049	24.65780745	27.38367677	26.54475828	26.48966024	25.36206533	24.9353937	25.4006207	28.32422017	28.33946	28.25551513
P35908	P35908	P35908	-3.457369785	1.78E-11	-0.354108219	0.002996663	-2.685242692	2.34E-10		34.37908546	34.46191902	34.48615741	34.28326873	34.14507923	34.28103877	33.896508	33.89569487	33.85485921	31.53465493	31.53957083	31.57943289	30.80891186	30.73355933	30.79480619
G2YIU4	G2YIU4	G2YIU4	3.456648531	1.45E-06	3.258959508	4.45E-06	3.482904167	1.76E-06		25.52799823	25.52799823	25.52799823	21.58503298	22.0701067	23.20520284	25.52799823	25.69018845	25.41903437	25.68637304	26.09468376	25.52799823	25.82316342	25.89630832	25.51081639
G2YPU1	G2YPU1	G2YPU1	3.44724015	2.51E-10	-0.180795143	0.234673403	0.285149075	0.052715376		26.47641111	26.17473972	26.03639287	25.73760233	25.57983562	25.73660635	25.49695093	25.55155333	25.4631546	25.89614916	25.94103284	26.07230952	29.15009703	29.077103	29.16856472
G2XQH8	G2XQH8	G2XQH8	3.436878236	0.000137595	2.23478625	0.004737947	2.442217773	0.002000888		24.01969136	22.32824103	20.98115678	25.10511751	25.45799439	25.50654441	27.81338472	27.41166809	27.54896224	27.75555957	27.70042057	27.9403295	28.80144541	28.83484369	28.74400193
G2YPI1	G2YPI1	G2YPI1	3.435443829	0.000420292	1.910492445	0.024493618	-1.44219816	0.066995296		24.09069421	24.09069421	21.51145506	22.45945103	24.09069421	22.68998854	25.1438872	24.78780627	25.03991765	21.44448767	21.32972367	22.13932796	26.62861481	26.43236862	26.48548184
G2Y2H6	G2Y2H6	G2Y2H6	3.431806388	3.93E-09	0.397139332	0.066700694	0.783870236	0.001326522		24.68443435	24.65962222	24.42279251	25.07529407	24.97940928	24.85945216	25.61674258	24.92907384	25.55975709	25.70120595	25.83199632	25.73256395	28.43067653	28.43023865	28.3486595
G2XY30	G2XY30	G2XY30	3.42825716	0.004850739	0.596620204	0.644348788	0.165591153	0.916398399		21.69545038	24.64079304	21.2785357	23.29346472	23.61022469	24.578022	23.80438842	24.76623716	24.70094644	22.20034682	24.83863299	24.93950505	27.29997135	27.4097591	27.05675244
G2YY48	G2YY48	G2YY48	3.428006481	1.90E-10	-1.416931467	5.37E-07	1.872469311	3.61E-08		26.52725242	26.52725242	26.52725242	25.31537591	25.33324898	25.43024851	23.72922799	23.98608949	24.11276152	27.26443806	27.14315235	27.28869093	28.74824098	28.91893448	28.6957174
G2XPB8	G2XPB8	G2XPB8	-3.427493717	1.48E-09	0.256424327	0.178113661	0.519322765	0.008596329		25.06350256	24.73822784	25.42474796	32.40284699	32.19185402	32.3074211	32.59549092	32.5482695	32.52763467	32.77734992	32.86965809	32.8130824	28.92019019	28.87913726	28.82031351
G2Y7Z4	G2Y7Z4	G2Y7Z4	3.423902514	2.83E-07	2.086919683	4.06E-05	2.091870296	2.71E-05		25.17211667	24.13858297	23.74988511	27.42801755	27.36889982	27.45543714	29.4260657	29.46331422	29.62373363	29.50673278	29.4665487	29.55468391	30.88509859	30.86674098	30.77222247
G2YUI4	G2YUI4	G2YUI4	3.422168484	0.000494758	4.290426487	0.000133453	3.56546441	0.000396601		25.6642162	22.83740171	22.86393823	21.49118023	22.81299351	22.17759104	26.76538172	26.05522659	26.53243593	25.55745757	25.78924614	25.83145431	25.80615342	25.76361617	25.17850065
G2YB57	G2YB57	G2YB57	3.421970407	0.014172061	-3.878061735	0.010020343	1.708994632	0.190873756		24.82632634	25.18135988	25.07086797	28.04244056	28.04597622	28.13343003	22.09016284	22.7761142	27.72138457	29.69892036	29.78849901	29.86141134	31.4713184	31.45851675	31.55792288
G2YIU5	G2YIU5	G2YIU5	3.416047983	1.33E-08	0.450082961	0.072827115	1.480783324	2.86E-05		21.3215602	20.34117075	20.82128925	25.45784773	25.36256069	25.5737252	26.00575551	25.85292006	25.88570694	26.93534062	26.88461212	27.01653086	28.89353166	28.84618437	28.90256154
G2Y3P9	G2Y3P9	G2Y3P9	3.413331205	4.48E-09	1.990199147	9.90E-07	2.37514606	1.50E-07		22.29752012	21.79196427	22.39502829	25.74486582	25.54722579	26.00690916	27.82148535	27.75820042	27.68991243	28.05837853	28.03390952	28.3321509	29.15539417	29.20372505	29.17987515
G2XV67	G2XV67	G2XV67	-3.410591215	5.37E-09	-1.167007995	0.000116754	-0.048993525	0.847865447		21.401477	21.06670821	21.1861285	25.37877378	25.20149655	25.38653321	24.15525985	24.15525985	24.15525985	24.96638546	25.49225495	25.36118256	22.12858548	22.03040346	21.57604095
G2YQP6	G2YQP6	G2YQP6	3.410506532	2.75E-09	3.160469648	1.04E-08	1.969495474	4.21E-07		21.36552854	20.83043182	20.6340154	26.51111132	26.29754405	26.26147015	29.51187346	29.52803468	29.51162633	28.349025	28.32667269	28.30291425	29.77547612	29.74153645	29.78463255
G2YVI0	G2YVI0	G2YVI0	3.408797486	7.00E-06	-0.446197561	0.380937988	2.846194875	3.90E-05		19.87580273	20.91498898	21.15407018	24.75160021	24.33006632	24.80025779	23.35733482	24.95941117	24.22658565	27.44786317	27.51698146	27.45566433	28.07560222	28.00981265	28.02290191
G2YYB1	G2YYB1	G2YYB1	3.408693884	0.006311395	3.29468085	0.010923781	2.59867206	0.028699019		18.65385682	19.35828524	17.08117592	23.8711765	19.58264774	20.36368907	23.8711765	24.87327945	24.95709991	23.8711765	23.8711765	23.8711765	24.83083569	24.91123025	24.30152901
G2YQ28	G2YQ28	G2YQ28	3.403899019	0.025269169	1.453938837	0.357952513	2.171258123	0.13920867		19.00470169	24.88111853	24.88111853	23.01981144	22.91472489	23.1928493	23.87213085	24.73595277	24.88111853	25.14516898	25.33804237	25.15794866	26.38333131	26.54243395	26.41331743
G2YSP7	G2YSP7	G2YSP7	3.402037564	9.56E-09	3.63875654	1.13E-08	3.171605585	2.90E-08		23.35206192	22.60460916	22.70002072	26.60477977	26.10933053	26.30278109	29.92080078	30.08694726	29.92541296	29.49738718	29.53121943	29.50310153	29.7416218	29.74480106	29.73658121
G2YCN4	G2YCN4	G2YCN4	3.400292863	0.00599376	1.089749326	0.368683693	-1.000931901	0.371093001		24.51999834	25.16974408	21.15638458	25.09864048	24.32813404	25.58124981	27.48544693	25.23750732	25.55431806	24.38810629	24.31680397	23.30031837	28.4369862	28.33342991	28.4384868
G2XR46	G2XR46	G2XR46	3.398074414	4.61E-06	1.13832195	0.021436028	1.056003127	0.024800021		23.99893058	23.99893058	23.99893058	23.99893058	22.05047408	22.53242123	23.99893058	23.99893058	23.99893058	23.75288353	24.03469951	23.96225223	26.2958598	26.30769352	26.17249581
G2XZD1	G2XZD1	G2XZD1	3.391319174	2.11E-09	0.680623314	0.002569987	0.748591671	0.000968156		24.36473885	24.1057054	24.48138755	25.59628475	25.88493898	26.15925508	26.70070457	26.3715469	26.61009729	26.57613397	26.63976777	26.67035209	29.28701602	29.26923173	29.25818859
G2Y8U1	G2Y8U1	G2Y8U1	-3.385708133	0.030190085	2.272337073	0.1592254	1.755928307	0.242938445		25.61614145	19.45950229	25.61614145	25.44023541	25.61614145	25.49500842	27.76496828	27.6784366	27.92499162	27.27492286	27.31551948	27.22872786	22.276732	22.1066097	22.01091917
G2YXA0	G2YXA0	G2YXA0	3.384816099	0.054448522	0.365935902	0.90860494	2.046581857	0.236765585		25.03026795	21.05476749	21.05892905	21.8098641	23.94356286	24.56646843	27.31570764	21.63903932	22.46295614	25.6598293	25.4191304	25.38068127	26.85558619	26.84800944	26.77074807
G2XXP5	G2XXP5	G2XXP5	3.3818205	0.140437374	0.996312888	0.739248568	2.379674469	0.306395277		27.10862501	27.10862501	17.64122199	26.09656967	25.71813104	25.59784593	26.52182736	26.77103293	27.10862501	28.16774835	27.90049081	28.48333089	29.13572357	29.22475981	29.19752475
G2XSX4	G2XSX4	G2XSX4	3.380849653	2.93E-06	0.901950228	0.047179652	1.084307044	0.016463021		23.71927963	23.71927963	23.71927963	23.16819659	21.64833454	23.33431556	23.71927963	23.71927963	23.4181381	23.96936867	23.63970975	23.79468939	25.96687552	26.23256501	26.09395511
G2YIW9	G2YIW9	G2YIW9	3.379953905	6.03E-07	1.351976916	0.002011932	4.379017731	8.50E-08		19.04285606	18.79635247	19.4096094	23.54073972	23.38838679	23.1629439	23.9000516	25.24467371	25.00327584	27.70918405	27.73847601	27.78146354	26.7344849	26.68683247	26.81061474
G2Y5E6	G2Y5E6	G2Y5E6	3.370278074	0.035515954	0.921610071	0.612872273	0.016373771	1		18.72086504	22.9244248	22.9244248	19.55724701	21.99513604	24.45606114	22.9244248	22.9244248	22.9244248	23.48502516	21.22639862	21.34614173	25.34211579	25.36072883	25.4164338
G2Y3Q0	G2Y3Q0	G2Y3Q0	3.365697876	4.51E-07	3.322245899	9.77E-07	2.752985911	3.46E-06		21.98161058	22.40305867	22.16955678	21.99881221	22.35468193	21.07340401	25.03387564	24.96441815	25.39534206	24.27966024	24.77008922	24.63610643	25.12685958	25.22482678	25.17230542
G2YAG0	G2YAG0	G2YAG0	3.364013248	1.22E-08	0.80880843	0.003314139	3.804201837	7.77E-09		22.5568646	22.49332583	22.58095069	24.51925567	23.77348825	24.66349441	25.09762859	25.1921997	25.09283532	28.20569193	28.06901064	28.09414126	27.758099	27.71492003	27.57525904
G2XPG6	G2XPG6	G2XPG6	3.359962752	2.72E-07	-0.645608126	0.061288	1.905842663	4.78E-05		18.9060684	20.00040094	20.05451563	24.14404459	23.85748289	24.28666473	23.4198503	23.35389846	23.57761907	25.7598438	26.06551004	26.18036636	27.50319415	27.39224915	27.47263716
G2YMQ2	G2YMQ2	G2YMQ2	-3.355559802	3.70E-06	-2.369017771	0.000125154	-3.040261278	1.08E-05		23.58273389	24.46235402	23.45153065	28.18225754	28.32007178	28.36195764	26.04431449	26.62345546	25.08946369	25.07392079	25.35749025	25.31209209	25.16011967	24.87916853	24.75831935
G2YTS5	G2YTS5	G2YTS5	3.354901727	0.107019044	3.702550657	0.098520911	3.169939632	0.13290631		26.47564935	17.97398683	26.47564935	23.82087886	23.32615885	22.67153067	27.08102495	27.05266621	26.7925292	26.46958351	26.38315441	26.47564935	26.55484279	26.58037456	26.74805622
G2XN84	G2XN84	G2XN84	-3.354600911	5.14E-11	2.368434782	1.45E-09	1.348283701	1.06E-07		27.49050493	27.49050493	27.49050493	26.62886271	26.73825141	26.67086873	28.99579617	29.10057648	29.04691456	27.98243446	28.05135242	28.04904709	23.37980232	23.16319381	23.431184
G2Y729	G2Y729	G2Y729	3.353744693	3.64E-10	0.894230899	5.57E-05	0.879046976	4.31E-05		23.01572204	23.01572204	23.01572204	21.8295587	22.24209786	22.29281686	23.01572204	23.01572204	23.01572204	23.01572204	22.89455306	23.09133926	25.51626254	25.41316837	25.49627659
G2XU89	G2XU89	G2XU89	3.353218995	0.010624621	1.039408871	0.437220796	3.414598919	0.010556157		26.60556131	26.60556131	26.60556131	22.13668843	26.60556131	21.28834942	24.4976689	24.33583083	24.31532603	26.77684868	26.74492738	26.75261985	26.76790392	26.60556131	26.71679091
G2XYB7	G2XYB7	G2XYB7	-3.353001747	0.00035913	0.537580465	0.515092868	-0.207141759	0.809731059		17.41052899	20.11510475	19.77464184	25.02716602	24.93338612	24.63122346	25.33767818	25.35921017	25.50762864	24.32093568	24.02318283	25.62623181	21.60465842	21.4774806	21.45063135
G2Y8V5	G2Y8V5	G2Y8V5	3.352451731	7.38E-06	0.440985796	0.381578512	1.12563763	0.022237606		24.75510862	23.08927338	22.81293043	29.16188836	28.95543866	29.14030165	29.45054806	29.44609393	29.68394408	30.13708582	30.15721695	30.34023879	32.47831823	32.4029617	32.43370393
G2XPF6	G2XPF6	G2XPF6	3.347859517	2.39E-07	3.495476944	3.13E-07	2.032009799	2.45E-05		22.58343878	23.17056403	23.38725928	26.02591785	25.76479521	26.59052887	29.52459673	29.7355989	29.60747713	27.72474925	28.29268781	28.45983426	29.47062645	29.46471357	29.48948046
G2YKX4	G2YKX4	G2YKX4	3.346514216	5.56E-06	0.919118931	0.056635876	1.473442688	0.004054245		27.75909481	26.6300424	27.57079884	24.64497313	25.475896	25.89818565	26.76438284	26.05328241	25.95874632	27.07093747	26.4533175	26.91512787	28.68497847	28.69182954	28.68178942
G2Y3E2	G2Y3E2	G2Y3E2	-3.346471545	3.05E-06	-0.711323827	0.109765941	1.205476222	0.009061345		23.82554041	24.28110845	24.60104307	28.26098604	28.15621923	28.14605998	28.0463813	27.54848795	26.83442452	29.4991109	29.30857247	29.37201055	25.05842516	24.13638228	25.32904317
G2XQI9	G2XQI9	G2XQI9	3.341296437	3.27E-06	1.79332671	0.000936934	2.239921264	0.000115298		21.10802534	20.27745722	19.24952822	23.17478602	23.06169336	22.83580305	24.77993821	24.88665942	24.78566492	25.47824697	25.09517494	25.2186243	26.37598861	26.32617533	26.39400779
G2YUQ0	G2YUQ0	G2YUQ0	3.336104569	2.69E-07	-1.249976789	0.001707963	1.974611535	3.33E-05		20.69921915	20.3675156	20.82321134	24.72857286	25.05119597	24.90264937	22.93423605	23.76690984	24.23134194	26.84227477	26.80089528	26.96308275	28.2552421	28.18531721	28.2501726
G2YVI9	G2YVI9	G2YVI9	-3.33409017	3.84E-09	0.122346484	0.588240841	-0.280239242	0.152248731		21.2394807	20.96211441	20.82292049	25.33539192	25.06607042	25.23203685	25.51527672	25.18415717	25.30110476	24.91449681	24.88978109	24.98850357	21.59436721	21.88924593	22.14761554
G2YI22	G2YI22	G2YI22	-3.333789443	1.08E-06	-1.394878366	0.002286065	0.966148951	0.015882571		22.9523241	22.29281871	22.33762078	26.40932067	26.0533285	26.41101776	24.50183071	25.20908842	24.9781127	27.02548238	27.41550286	27.33112855	23.24471768	22.25507178	23.37250914
G2XYQ6	G2XYQ6	G2XYQ6	3.333778844	7.56E-07	2.405287496	2.45E-05	4.678102351	5.34E-08		20.14346637	20.38652325	20.63552005	20.8823301	20.81581384	19.53774228	22.81724957	22.81724957	22.81724957	25.22906195	24.96744421	25.07368712	23.85683923	23.76532062	23.6150629
G2Y2K9	G2Y2K9	G2Y2K9	3.320591706	1.28E-05	-0.105311846	0.904685969	0.724005095	0.139478431		20.4475674	21.84186427	22.31996649	24.51226122	24.2514221	24.26999931	24.13493669	23.74363364	24.83917677	25.05092625	25.00474062	25.15003105	27.67844171	27.69108885	27.6259272
G2XVD2	G2XVD2	G2XVD2	3.320398181	2.75E-06	1.324933234	0.005930568	2.243874155	9.19E-05		22.14653458	20.81046887	20.37753384	26.14228248	26.37420985	26.21521795	27.49658427	27.59297093	27.61695478	28.40326188	28.4538087	28.60626216	29.50752793	29.49982838	29.6855485
G2XQT0	G2XQT0	G2XQT0	-3.31956515	0.000109796	-3.171011016	0.000256435	-3.171011016	0.000173464		21.95005242	21.95005242	19.45047155	25.14675956	24.94683097	25.26959977	21.95005242	21.95005242	21.95005242	21.95005242	21.95005242	21.95005242	21.83784377	21.95005242	21.61659866
G2XYD0	G2XYD0	G2XYD0	3.319118403	0.001174244	0.284526974	0.811930808	3.141631748	0.001944868		21.54511875	22.42843709	19.53864351	22.38188942	23.09494664	22.46667039	24.20347471	22.67368119	21.91993146	26.37447549	25.29746745	25.69645875	26.02766192	25.85094037	26.02225936
G2XPV8	G2XPV8	G2XPV8	3.311114299	0.000264257	0.494620144	0.529831417	-0.05853573	0.967859129		23.51023638	23.51023638	21.77631216	22.02637595	23.51023638	23.51023638	23.51023638	23.51023638	23.51023638	21.9188671	23.79086238	23.16151204	26.40019356	26.19518114	26.3848169
G2YS16	G2YS16	G2YS16	3.310881171	2.57E-10	0.369390002	0.016931368	2.287483774	7.84E-09		27.19064864	26.85408947	26.8131102	29.70835737	29.4774338	29.6990932	30.04820386	29.97629874	29.96855178	31.91536548	31.92591894	31.90605128	32.94749435	32.97592079	32.89411275
G2Y652	G2Y652	G2Y652	3.308346808	0.000518669	0.486264737	0.578973876	0.813762359	0.282448345		20.52482348	22.15519066	22.87659517	22.87659517	21.91142151	21.99541202	23.49074775	23.1459864	21.60548876	22.87659517	23.78199033	22.56613027	25.73196695	25.404702	25.57180018
G2Y4E2	G2Y4E2	G2Y4E2	3.308273045	4.96E-08	0.108739425	0.749797899	-0.420737651	0.111980989		23.8503097	23.78228057	23.29225616	26.00360036	25.50481102	25.62689371	25.5857094	26.29521615	25.58059782	25.29073647	25.39497935	25.18737632	29.05526739	29.00662996	28.99822689
G2YUY7	G2YUY7	G2YUY7	3.308178635	0.000552532	0.621491715	0.46446014	1.278951991	0.099218129		24.45567827	24.44099636	24.44983178	28.33078485	28.29319525	25.21664811	27.91692763	27.85120676	27.93696897	28.47415061	28.57640032	28.62693327	30.709775	30.42131014	30.63407899
G2YPH4	G2YPH4	G2YPH4	3.305500097	2.03E-06	0.922238341	0.032735965	0.732234526	0.069575943		23.21674321	23.21674321	23.21674321	23.21674321	21.57992457	22.08684683	23.21674321	23.21674321	23.21674321	22.64850357	23.26642105	23.16529357	25.65597775	25.48377708	25.66026007
G2XPA0	G2XPA0	G2XPA0	3.303730415	5.62E-06	2.666774838	6.20E-05	2.395436481	0.000100727		22.71432	22.71432	22.71432	20.47770058	19.70285699	20.51061758	22.66255925	23.31462041	22.71432	23.07359363	22.08957095	22.71432	24.02875865	22.76428784	23.8093199
G2YFE3	G2YFE3	G2YFE3	-3.302533229	0.00059791	2.226862094	0.011682051	3.707215182	0.000270503		21.71095225	22.12297679	19.03749447	25.8693491	26.06425251	25.3063418	28.03839538	27.83986067	28.04227364	29.44653764	29.43945447	29.47559684	21.83080502	22.59063398	22.91090472
G2YMX4	G2YMX4	G2YMX4	-3.299378624	0.050748619	2.542370334	0.152693758	0.011434074	1		18.7179239	19.80760086	25.91507959	25.93009522	26.52802883	25.79873128	28.68056514	28.68540912	28.51799207	26.04256287	25.89990602	26.34868867	23.14849477	22.69932664	22.51089805
G2YML2	G2YML2	G2YML2	3.296757416	6.59E-09	3.953723194	3.38E-09	3.346085431	1.03E-08		26.50413435	26.50413435	26.50413435	23.39368464	22.87973555	23.25954044	27.38516889	26.87370271	27.1352586	26.67140424	26.64116349	26.25864918	26.58338934	26.42027106	26.41957247
G2YP97	G2YP97	G2YP97	3.295981824	1.52E-09	1.817563445	4.67E-07	0.818482364	0.000283185		26.14246562	26.5765832	26.75432232	27.12510087	26.8657756	26.94306134	28.75839355	28.87350609	28.7547285	27.81680841	27.77785658	27.79471991	30.24464087	30.30673778	30.27050463
G2Y3S5	G2Y3S5	G2Y3S5	3.29428992	0.000297819	3.203330921	0.000588114	4.025778109	6.51E-05		21.9188491	19.19351914	22.08392783	22.35424578	22.1479889	22.22524414	25.41712206	25.29157509	25.62877443	26.30492165	26.430362	26.0695295	25.57858268	25.51977097	25.51199493
G2YJZ9	G2YJZ9	G2YJZ9	3.289639343	7.59E-08	1.341198327	0.000335988	1.1310535	0.000855865		22.97930974	22.76057873	22.69634584	25.01498587	25.19011822	24.79008232	26.56365595	26.1074415	26.34768394	25.55045292	26.33667542	26.50121858	28.34893408	28.26527783	28.24989253
G2YKF7	G2YKF7	G2YKF7	3.284811601	0.027115781	1.795787036	0.239435477	2.963325981	0.046037253		20.3000098	24.79254878	20.38482984	21.23785091	21.25972715	24.79254878	24.79254878	24.32779198	23.55714719	25.86182492	25.14350624	25.17477363	25.56082254	25.68212288	25.90161623
G2YAT8	G2YAT8	G2YAT8	3.283112358	0.050153377	0.82189558	0.68453332	1.327337363	0.426343605		17.73601925	19.36828759	25.04736422	24.64857595	24.17862472	23.80695058	24.84946079	25.21777683	25.03260038	25.71638762	25.06197851	25.83779721	27.4768935	27.55961102	27.44698381
G2YSU2	G2YSU2	G2YSU2	3.280802767	0.04657531	1.480994884	0.402634001	2.468665373	0.129965148		18.53533813	24.43164002	24.43164002	22.81738591	22.47167526	21.0637101	24.43164002	21.93247588	24.43164002	24.70104951	24.43164002	24.62607785	25.35798728	25.39648916	25.44070312
G2YIE3	G2YIE3	G2YIE3	3.279463265	2.14E-08	-1.066637687	0.000632379	1.631823399	1.39E-05		26.88602069	26.16664905	25.99402129	29.12792775	28.93451519	29.05794532	28.16109831	27.8936982	27.86567868	30.75054711	30.60505889	30.66025246	32.32024142	32.38815148	32.25038516
G2YGQ9	G2YGQ9	G2YGQ9	3.279247724	0.000509353	3.856454557	0.000233017	2.463932138	0.004200119		24.9322042	24.9322042	24.9322042	23.02272482	22.98504087	20.0025625	25.6353454	26.05661815	25.88772832	24.6204302	24.22410256	24.55759185	25.30892321	25.18842929	25.35071886
G2YV45	G2YV45	G2YV45	3.277212985	1.88E-05	0.874287245	0.103329896	2.264647356	0.000444925		24.97877812	24.78077612	24.89303942	26.0285459	25.67261565	25.73986007	26.60850858	26.58429584	26.87107893	27.47960025	29.38526525	27.37009819	29.00990299	29.04202251	29.22073507
G2Y7K5	G2Y7K5	G2Y7K5	-3.270714365	0.010067986	1.985399879	0.112242144	-1.331299607	0.254107544		24.31183185	24.31183185	24.31183185	24.45617097	24.31183185	24.49901247	26.41997795	26.3647258	26.43851117	23.17821867	23.04852568	23.04637212	24.31183185	19.23223461	19.91080573
G2XN87	G2XN87	G2XN87	3.270336879	2.40E-07	0.772646398	0.023707039	2.695407627	1.78E-06		24.20523491	23.283243	22.97130069	26.94514884	26.65467057	26.67088051	27.42464364	27.761286	27.40270947	29.44733973	29.42981507	29.479768	29.92851068	30.0740424	30.07915747
G2Y5Q6	G2Y5Q6	G2Y5Q6	-3.269698873	2.40E-06	0.397376056	0.353913053	0.974117154	0.021347214		27.38820435	28.67694846	28.65008758	28.45128743	28.06236731	28.51993967	28.74589188	28.5472551	28.9325756	29.23825418	29.36277925	29.35491244	24.59906493	25.17252053	25.45291233
G2YTU5	G2YTU5	G2YTU5	-3.268892147	0.000587142	2.347675893	0.008087832	2.547369716	0.003753937		25.9328667	25.9328667	25.9328667	24.2973683	24.36886877	24.3846241	26.7088614	26.72265263	26.66237482	26.87954231	26.90228721	26.9111408	19.8464897	20.2663431	23.13135193
G2YU66	G2YU66	G2YU66	3.268660386	0.08252524	2.66146898	0.187566092	-0.927151019	0.646626764		25.39394606	19.78844659	19.69936039	25.36734504	24.68230372	24.64883913	26.46288765	29.49843925	26.72156794	25.39394606	25.39394606	21.12914271	27.99041949	28.3622281	28.15182147
G2XQX4	G2XQX4	G2XQX4	3.26657084	0.016546696	0.785270541	0.599505138	-0.186317915	0.921241789		19.77543246	16.5761413	21.94793662	21.77212562	21.94793662	22.42512796	21.34269591	23.84984023	23.30846568	21.84510687	21.79319296	21.94793662	25.35691168	25.2549513	25.33303973
G2Y2G8	G2Y2G8	G2Y2G8	-3.259981244	0.101268684	4.315668656	0.04681439	3.125737124	0.122238984		26.51141619	18.33726451	26.51141619	26.51141619	26.41357765	26.50917395	30.85548327	30.8600777	30.66561279	29.58289925	29.61861198	29.60986794	23.25171983	23.30590158	23.09660265
G2YWI7	G2YWI7	G2YWI7	3.258680106	8.04E-06	2.923447687	3.61E-05	2.931628253	2.42E-05		23.10596626	23.10596626	23.10596626	19.56552971	21.36304189	19.61898411	23.10596626	23.10596626	23.10596626	23.10596626	23.23429992	23.00217429	23.57477101	23.55298068	23.19584434
G2Y154	G2Y154	G2Y154	-3.255650813	1.62E-08	1.886593549	4.12E-06	0.852707576	0.001733962		22.0188695	22.56090937	22.6649862	26.18193046	25.95348206	26.30421428	28.01851443	27.95789244	28.12300058	26.83977183	27.1015687	27.05640901	22.8968677	22.62532124	23.15048542
G2XWP3	G2XWP3	G2XWP3	-3.255560323	3.72E-07	-0.098869704	0.832481437	2.332590988	9.08E-06		22.87491811	23.14427874	22.77778961	28.45612143	28.45446614	28.3279736	28.83828051	28.26324189	27.84042966	30.72939509	30.77043315	30.7365059	25.13336124	24.67738999	25.66112897
G2YND1	G2YND1	G2YND1	3.254516321	3.72E-06	1.39448618	0.004721174	1.582049725	0.001530066		22.53100758	22.53100758	22.53100758	21.02857005	20.77663183	21.04167168	21.31911797	23.18020655	22.53100758	22.53100758	22.53100758	22.53100758	24.22579985	24.13731269	24.24730999
G2XTZ3	G2XTZ3	G2XTZ3	-3.252643064	0.061540013	-2.793784673	0.128861561	2.553713146	0.140706224		18.24483091	24.96946809	19.84451142	26.28996151	25.97676466	26.9937221	25.68589083	23.30405961	21.88914381	28.83152544	28.96955141	29.12051086	22.62461139	23.39485908	23.48304861
G2YEW7	G2YEW7	G2YEW7	-3.247644741	1.17E-06	-1.807592503	0.000306382	-3.632703842	5.64E-07		25.53041796	25.35581442	25.51774983	26.45319918	27.29571066	27.48081928	24.93972181	25.49193925	25.37529054	24.00304297	22.90407662	23.42449799	23.86703921	23.84662911	23.77312656
G2YCD1	G2YCD1	G2YCD1	3.24535898	2.55E-11	-1.95778576	2.41E-09	1.116176312	1.82E-07		24.96502827	25.06376108	24.97662131	29.33496474	29.16562198	29.27770086	27.27570846	27.31181543	27.31740641	30.35836902	30.40278879	30.36565871	32.52709592	32.51271167	32.47455693
G2YK30	G2YK30	G2YK30	3.243277236	0.050286007	2.250022055	0.19836746	4.428638562	0.012774166		18.52993954	24.6026584	24.6026584	20.87930742	21.79229362	21.8591192	22.07546959	24.6026584	24.6026584	25.91287663	25.92623891	25.97752038	24.6026584	24.64459226	25.01330127
G2YLV5	G2YLV5	G2YLV5	3.242106223	6.06E-08	1.060502185	0.001410701	2.988737759	1.83E-07		21.35164485	20.96920273	21.66713275	22.75593336	23.60746953	23.13244555	24.0759963	24.40831545	24.19304326	26.19661637	26.12481331	26.14063205	26.51465305	26.36673889	26.34077517
G2XTG6	G2XTG6	G2XTG6	3.241658429	7.03E-07	5.604049937	1.13E-08	4.567942969	4.78E-08		27.06111436	27.06111436	27.06111436	23.0165064	22.52105168	22.76066042	28.40301409	28.37061073	28.33674349	27.45963795	27.24183815	27.3005713	26.85446529	25.6553186	25.51340991
G2Y9Y9	G2Y9Y9	G2Y9Y9	3.24165231	0.06453848	1.963370546	0.291369765	1.697031319	0.330333545		17.9122386	24.99940553	24.99940553	23.38750945	23.35955054	22.85436439	25.11646402	25.279444	25.095628	24.99940553	24.80049934	24.89261348	26.46152172	26.41370147	26.45115812
G2YW91	G2YW91	G2YW91	3.232157637	3.91E-05	-0.795417692	0.167207399	1.85973034	0.00305811		18.07500985	18.1142258	20.19550287	25.29685869	25.33515765	25.27144226	24.71969484	24.65566108	24.1418496	27.09556869	27.20412123	27.1829597	28.5583972	28.47432451	28.5672098
G2XVP8	G2XVP8	G2XVP8	3.230217533	0.000873586	0.85413846	0.317053653	3.190582527	0.001063588		25.71919982	25.71919982	25.71919982	22.81253991	23.06060246	22.40386852	25.71919982	22.57546012	22.54476632	25.71919982	26.11747796	26.01208069	25.94425793	26.06186731	25.96153824
R7R2U1	R7R2U1	R7R2U1	-3.225204259	0.06331079	1.578875061	0.401748742	0.640058725	0.739901676		19.68752746	19.02423676	26.28804145	26.32187822	26.25339197	26.18235761	27.57593328	27.95252356	27.96579614	26.9479949	26.54249969	27.18730938	23.46911754	23.04943519	22.5634623
G2XSU6	G2XSU6	G2XSU6	3.224686623	7.94E-07	1.537389235	0.000724769	3.843061743	2.25E-07		20.63819445	19.94282005	21.29045349	22.60553368	22.71480862	22.42210533	24.53550735	24.05205906	23.76704893	26.41195925	26.42768893	26.43198468	25.8082157	25.75486871	25.8534231
G2YH08	G2YH08	G2YH08	3.223775077	4.13E-10	2.244929737	1.54E-08	0.876862109	3.75E-05		23.66730055	23.78521732	23.85073023	27.35231241	27.15441096	27.29285549	29.3336983	29.58882074	29.61184904	27.9667776	28.25259778	28.21078981	30.42712695	30.57910934	30.4646678
G2YWH8	G2YWH8	G2YWH8	3.218721565	1.06E-07	2.096932325	9.21E-06	1.605352116	6.01E-05		21.51243736	21.14237855	22.26888784	22.6791701	22.83907434	22.83265401	24.83771846	24.76255812	25.04141885	24.27950528	24.54652024	24.34092928	25.95245773	25.9394381	26.11516732
G2Y7L8	G2Y7L8	G2Y7L8	3.217240708	3.69E-09	0.286089898	0.15280818	1.533053064	3.16E-06		20.59738361	20.28172608	20.68845853	24.70166216	24.33318837	24.52636617	24.5869213	24.80232536	25.03023974	26.06938563	26.0335782	26.05741206	27.9198747	27.65026425	27.64279988
G2YAD9	G2YAD9	G2YAD9	3.216456391	3.94E-07	1.085725146	0.00442214	4.471045905	3.24E-08		23.44115522	23.44115522	23.44115522	21.00229862	20.34530909	21.45785786	22.06374072	21.7455317	22.25336859	25.83808321	25.11984182	25.26067826	24.0836481	24.1509281	24.22025854
G2XZM3	G2XZM3	G2XZM3	3.215315353	0.000138506	-0.608798597	0.368608639	0.023119253	1		23.95023918	24.03594018	23.98071821	24.70917663	26.5825394	26.73483275	25.77707154	26.04249956	24.38058189	26.26205045	25.87628533	25.95757077	29.33182725	29.1648956	29.17577199
G2XUL7	G2XUL7	G2XUL7	3.214003529	0.048497585	2.490372054	0.145698398	1.613363508	0.313407014		19.91251545	26.72536242	20.54368842	25.00309687	25.11280045	24.97758723	27.66057307	27.56789778	27.33612986	26.62547694	26.81877785	26.48932029	28.16933109	28.28437947	28.28178457
G2YW15	G2YW15	G2YW15	3.210423396	0.000139839	0.47507461	0.496106385	1.166147754	0.068107601		23.11335156	23.86217392	23.86217392	23.70505682	22.88506136	23.57117975	23.86217392	23.86217392	23.86217392	24.0026479	23.70653194	25.95056135	26.12159347	26.54556669	27.12540795
G2Y661	G2Y661	G2Y661	-3.208887735	2.46E-06	1.976801411	0.000258594	0.693134299	0.081556696		22.73892283	21.12177773	22.54268729	32.34747412	32.41997095	32.27616207	34.20294799	34.38099409	34.39006929	33.03936696	33.00824744	33.07539563	29.26087698	29.0691152	29.08695174
G2Y586	G2Y586	G2Y586	3.208201344	0.040786109	2.119970774	0.197510827	0.936135084	0.557351381		19.95808741	23.837939	23.837939	20.49027787	20.82568781	23.837939	23.837939	23.837939	23.837939	23.94684279	23.837939	20.17752813	24.6972715	25.00281611	25.07842109
G2XWH1	G2XWH1	G2XWH1	3.205360003	9.51E-08	-1.188865315	0.000826108	0.440630779	0.110548491		21.12580634	21.58675121	21.2389998	26.64231041	26.21704886	26.56632933	25.14577244	24.91966039	25.79365983	27.16949646	26.68473174	26.89335273	29.69566499	29.6876794	29.65842422
G2XN58	G2XN58	G2XN58	3.201050533	0.000119667	3.416781975	0.000114148	2.031263333	0.003813076		21.2870719	21.07506218	18.75778757	24.76348544	24.39678753	24.78537744	28.04350959	28.10480803	28.04767871	26.62887304	26.63868717	26.77188019	27.92788656	27.78569169	27.83522375
G2Y2N1	G2Y2N1	G2Y2N1	3.200930443	0.022902544	1.275825612	0.385001425	3.886717858	0.009114303		24.77390383	19.63097592	24.77390383	22.26532718	22.87287904	21.97756861	24.77390383	23.32496418	22.84438366	26.29017046	26.31377333	26.17198462	25.55598924	25.48205526	25.68052166
G2XZI6	G2XZI6	G2XZI6	3.199682703	0.091036715	2.390802208	0.238377572	1.941568534	0.306777649		18.72779185	26.42541182	26.42541182	24.14711589	23.85278752	24.90949039	26.74401896	26.69991202	26.63786945	26.42541182	26.12999241	26.17869518	27.44023512	27.54278467	27.52542212
G2YQR7	G2YQR7	G2YQR7	3.195499819	0.000328713	0.315489181	0.71713003	1.020630147	0.141176464		21.41263799	21.35679808	21.33047944	22.53339835	20.34593274	20.61442407	21.48007423	21.48007423	21.48007423	22.78185447	22.84102992	20.9327612	24.30706994	24.48405925	24.28912542
G2YBY7	G2YBY7	G2YBY7	3.189327538	0.0803133	2.835070585	0.145924624	3.309955833	0.076006583		25.00145405	20.65619128	20.27450678	19.06999594	25.00145405	21.41695021	25.60736185	22.79044674	25.59580336	25.3254071	25.09140655	25.00145405	25.0590395	24.90029765	25.09704567
G2Y898	G2Y898	G2Y898	3.187827985	0.000550858	1.46183274	0.065140958	2.21235411	0.00733813		21.24076594	20.30113214	20.51384059	23.01110327	21.17700165	20.33176995	23.14262977	23.39307211	22.36967121	22.86637196	24.19408365	24.09648159	24.8818162	24.70407495	24.49746768
G2YY13	G2YY13	G2YY13	3.187700678	0.000165166	1.43603418	0.037331718	1.575073941	0.019773952		25.42217466	22.92975044	22.82952486	28.8481795	28.66011028	28.65567008	30.09073325	30.16116454	30.22016461	30.26205544	30.28198453	30.34514171	31.96214597	31.89216935	31.87274657
G2YZ29	G2YZ29	G2YZ29	3.185883142	2.85E-05	1.034289421	0.061020481	0.911592725	0.081465267		21.23107822	21.97092439	21.97092439	20.69864903	21.97092439	20.1403315	21.97092439	21.97092439	21.97092439	21.97092439	22.00667288	21.56708582	24.39301626	24.48486363	23.48967446
G2Y5U4	G2Y5U4	G2Y5U4	3.185212956	1.20E-07	0.894514904	0.00619635	3.080566545	2.25E-07		20.34911628	20.57848797	20.36177546	24.49005342	24.03673629	23.66308513	25.23460356	24.58439476	25.05442122	26.81058865	27.34065886	27.28032696	27.21652477	27.20148209	27.32750685
G2YZN5	G2YZN5	G2YZN5	3.18371788	9.68E-10	-0.370590495	0.03253629	0.221618071	0.161545138		27.27188155	27.12725548	27.15116815	28.76038084	28.65352858	28.3761128	28.16420311	28.04173859	28.47230904	28.80069271	28.78145806	28.87272566	31.75250522	31.80451276	31.78415788
G2YXG7	G2YXG7	G2YXG7	3.181659226	0.067792502	-1.105043338	0.580283781	0.877365918	0.635483351		18.4598517	18.26268545	25.13529199	25.28162616	24.30531725	24.97242196	24.56831927	24.11475192	22.56116417	25.82467198	25.62472327	25.74206788	28.1037079	27.98515326	28.0154819
G2XWI9	G2XWI9	G2XWI9	-3.180518104	9.47E-05	1.967405092	0.004889595	-0.166436939	0.809731059		21.49274425	21.43688823	21.67972443	25.37431978	25.4068274	25.96304734	27.14554373	28.40989392	27.09097214	25.19897364	25.4646134	25.58129665	23.63407707	21.61648906	21.95207407
G2YJ68	G2YJ68	G2YJ68	3.180361602	0.099128879	0.381903944	0.91964446	1.549152085	0.430461528		17.94979793	25.35001189	17.06533573	24.62219573	24.9920257	24.93972384	25.03596165	25.10243324	25.56126221	26.22921675	26.17482716	26.79735762	27.99786383	28.00327444	28.09389181
G2YDE2	G2YDE2	G2YDE2	3.178821958	0.092823163	0.284393206	0.953142562	-1.97885614	0.296546037		19.89374697	21.04593816	21.68834416	22.61264503	28.54497825	28.75159744	29.98179581	25.32885763	25.4517469	24.79152148	24.77236037	24.40877047	29.8232032	29.78215771	29.8403257
G2YMZ1	G2YMZ1	G2YMZ1	3.176095711	0.00034269	0.888267953	0.228180213	-0.172752322	0.834608818		18.89699816	21.23113048	19.27571752	21.18026137	21.23113048	20.63270596	22.11534562	22.36242557	21.23113048	20.06357989	21.23113048	21.23113048	24.58278707	24.08485457	23.90474331
G2YRD2	G2YRD2	G2YRD2	3.175875183	2.81E-06	1.193091144	0.008649115	3.005653447	5.56E-06		23.12344019	24.84401601	24.17377296	26.23916211	26.29388701	26.14052965	27.46043956	27.18424251	27.60817013	29.25296368	29.21834749	29.21922794	29.46233278	29.28461657	29.45425497
G2XSP6	G2XSP6	G2XSP6	3.175735231	8.49E-07	0.863613226	0.023733813	4.428610906	6.24E-08		22.9058703	22.34137823	21.59497201	26.33621386	27.02951759	27.1154704	27.66423929	27.71842438	27.68937786	31.19800231	31.27840706	31.2906252	30.00884573	29.97676665	30.02279517
G2YUX8	G2YUX8	G2YUX8	3.17423462	5.75E-08	-0.052881087	0.911103744	2.049008451	3.77E-06		20.94156409	20.88150534	21.68918527	26.38186813	26.32163312	25.83844095	26.09815696	26.22698877	26.0581532	28.31823411	28.11618544	28.254548	29.23180296	29.45320299	29.37964011
G2XQ62	G2XQ62	G2XQ62	-3.168552757	0.063563511	-1.703607758	0.352009043	-0.513026806	0.794140631		17.53500305	24.1573516	24.1573516	25.66251383	25.36885466	25.82331885	23.86356039	24.1573516	23.72295209	25.1052365	24.99859014	25.21178028	22.85179583	21.19837957	23.29885367
G2YT91	G2YT91	G2YT91	3.164482961	0.084923122	2.430888398	0.216097281	2.681293695	0.146509647		19.58603443	19.43835408	26.95873779	24.77382236	24.12235179	24.78702693	26.9737276	27.05854809	26.94359059	27.12745576	27.70894058	26.89068583	27.76698984	27.68166961	27.72799051
G2Y2H5	G2Y2H5	G2Y2H5	3.161766862	0.00771346	0.092329186	0.999841187	0.832238672	0.449907806		19.28107562	22.69918646	23.25900213	22.88684237	23.18036059	23.57093429	22.41871265	24.36558291	23.13082925	23.05335046	24.64748372	24.43401909	26.40425793	26.31624551	26.40293439
G2YVA9	G2YVA9	G2YVA9	-3.160032766	7.68E-08	-0.819512192	0.007550558	1.758998965	1.82E-05		21.8286933	21.59480642	21.90467194	27.37104178	27.12193675	27.06984261	26.35278151	26.3511562	26.40034684	29.02658971	28.87752113	28.93570719	24.19348936	24.45963529	23.42959819
G2YCS4	G2YCS4	G2YCS4	-3.159643111	1.90E-09	0.888627749	0.000196003	1.108352421	2.17E-05		23.64689857	23.77388267	23.9408361	28.39912425	28.31216964	28.38894491	29.15459193	29.25408238	29.35744773	29.45761563	29.51788443	29.449796	25.49912157	25.19825867	24.92392922
G2XSQ9	G2XSQ9	G2XSQ9	-3.159639666	7.47E-10	-0.663671003	0.000800943	1.8545607	9.91E-08		23.92340857	24.06538334	24.02074023	28.68999456	28.48676833	28.68451979	27.76558882	28.13882145	27.9658594	30.44556219	30.50285704	30.47654556	25.66729136	25.38428626	25.33078606
P02533	P02533	P02533	-3.159369204	2.47E-11	1.049574139	2.90E-07	-1.208413732	6.03E-08		32.06614302	32.13011485	32.17337977	31.77586982	31.69432304	31.7764618	32.77990119	32.84919795	32.76627793	30.52822747	30.55162146	30.54156453	28.57942819	28.60516796	28.58395089
G2YA94	G2YA94	G2YA94	3.1584164	0.018928644	3.560753352	0.014034436	1.548415022	0.223234776		21.51113338	21.80479908	21.44476413	21.31224428	25.66479092	21.26562064	24.8187151	27.32930503	26.77689576	23.95089256	23.58022524	25.3567831	25.91755083	25.86525957	25.93509463
G2YX63	G2YX63	G2YX63	3.15693587	2.13E-09	1.204443192	1.74E-05	0.869385128	0.000175785		24.87184979	24.87184979	24.87184979	23.91799144	23.82599443	23.88595269	25.45600125	24.87184979	24.9154171	24.87184979	24.63228329	24.73396087	27.05687765	27.03072875	27.01313978
G2Y6F9	G2Y6F9	G2Y6F9	-3.154004715	0.000298619	-1.525104437	0.037872133	1.50195048	0.033144968		21.44629857	22.03209807	21.41421131	24.03195853	23.84886643	23.60637193	22.30589397	22.42939543	22.17659418	25.09936769	25.16024464	25.733436	22.36896583	19.98759508	19.66862183
G2YQ89	G2YQ89	G2YQ89	-3.151062882	2.53E-05	-2.829865995	0.000106983	-1.889721001	0.001628034		22.16043327	22.22807309	23.35400685	26.26465491	26.71568963	26.65478223	23.65344691	23.82725708	23.66482479	24.67190644	24.84043552	24.4536218	24.15714441	22.41378612	23.61100759
G2Y4W6	G2Y4W6	G2Y4W6	3.148050514	2.37E-05	0.09332803	0.925222597	2.475503121	0.000196508		25.9441631	25.9441631	25.9441631	24.15400965	24.43403398	24.14536762	23.14526172	24.63459271	25.23354092	27.13111113	26.41815096	26.61065852	27.44546323	27.44523728	27.28686228
G2Y7S0	G2Y7S0	G2Y7S0	3.147998928	6.08E-05	0.771348984	0.192829677	0.809012128	0.144867642		20.87963165	18.67060094	18.78719482	23.25283271	23.3187719	23.59755159	24.05408577	24.02320401	24.40591337	24.31038977	24.2941561	23.99164672	26.57337417	26.47009517	26.56968365
G2Y463	G2Y463	G2Y463	3.147952598	5.50E-10	1.611542511	3.24E-07	2.364517879	9.89E-09		23.72938351	23.72938351	23.72938351	21.76342509	21.65565945	21.5678827	23.0833832	23.20557839	23.53263319	23.90249342	24.0570846	24.12094286	24.84276295	24.80976215	24.77829994
G2YDP8	G2YDP8	G2YDP8	3.146027377	4.42E-10	1.537363402	3.71E-07	2.670567587	3.77E-09		25.9096458	25.9096458	25.9096458	23.7888464	23.85712799	23.43888399	25.26666432	25.33990198	25.09038229	26.41680777	26.36274004	26.31701333	26.81861135	26.8549659	26.84936326
G2YJW1	G2YJW1	G2YJW1	3.145968855	7.73E-07	4.515142056	6.24E-08	-0.028409481	0.967859129		20.64064314	20.45774301	20.82875841	23.37485948	23.27816552	22.45803334	27.47480967	27.46743276	27.71424208	22.43070898	23.23658294	23.35853798	26.34818925	26.20206951	25.99870615
G2Y2H1	G2Y2H1	G2Y2H1	3.145393292	2.03E-07	4.291887967	2.48E-08	3.386871599	1.50E-07		19.66720325	20.41235814	20.17235557	23.70742791	23.43324959	24.23260432	28.09487622	28.05122399	28.10284552	27.399919	27.33398692	26.79999069	27.04354786	26.83754647	26.92836737
G2XVT6	G2XVT6	G2XVT6	3.145015761	0.020570346	3.390116967	0.019226979	3.425168032	0.014599672		25.05499104	25.05499104	25.05499104	25.05499104	19.41107573	20.52855545	25.05499104	25.05499104	25.05499104	25.12413257	24.98729338	25.15870036	25.16693472	24.14308088	25.1196539
G2YHD4	G2YHD4	G2YHD4	3.144723654	0.022268819	2.915321906	0.041457648	1.448390935	0.26872646		19.79518976	23.22729041	18.53542467	23.22729041	22.38231174	19.60806627	24.87476423	24.70649396	24.38237594	23.15466081	23.18089001	23.22729041	25.00089012	24.66477463	24.98617462
G2YVX6	G2YVX6	G2YVX6	3.143320093	0.002171058	2.126898489	0.028551933	2.281306952	0.016366906		22.85100968	23.28208196	21.77578674	24.86611078	24.74912269	21.60852076	26.42747306	25.71170661	25.46527003	26.07313601	26.07241365	25.92212542	26.95138526	26.76305773	26.93927152
G2YL30	G2YL30	G2YL30	3.142426882	1.53E-07	-0.954860765	0.00447307	0.643429467	0.029805598		21.39245044	20.5299807	20.80935742	24.13225814	24.21292719	24.83124305	23.46499261	23.59800767	23.2488458	24.85199007	25.10778887	25.14693785	27.60629226	27.48004198	27.51737479
G2YI69	G2YI69	G2YI69	3.141109224	0.000223501	4.440649698	2.09E-05	-0.504935443	0.442638975		24.5131943	24.5131943	24.5131943	22.57800856	22.97409348	21.33896027	26.33791446	26.41872034	27.45637661	22.33070461	22.48216986	20.56338151	25.47057043	25.24080998	25.60300957
G2YB25	G2YB25	G2YB25	3.138772324	0.000189448	0.97684317	0.148563114	-0.838173591	0.185158098		19.33500039	21.82713069	19.77721635	22.47275591	22.47275591	22.47275591	22.83106718	23.67784192	23.83988813	21.28547807	21.9949634	21.62330548	25.63325544	25.57792867	25.62340058
G2YZM6	G2YZM6	G2YZM6	3.138164265	0.001545338	1.149358135	0.200559975	2.495541494	0.007649042		22.41937781	22.40665771	20.65228127	23.43039212	22.26972817	21.80290066	23.99738355	22.38389738	24.56981442	23.99563543	25.60902335	25.38498665	25.67293909	25.3354288	25.90914586
G2XQH5	G2XQH5	G2XQH5	-3.130227256	8.77E-10	1.670502137	3.68E-07	2.614059804	6.74E-09		25.63942463	25.4677935	25.51637544	28.12443076	28.01726254	28.17496568	29.69254486	29.595983	30.03963754	30.723428	30.68079821	30.75461218	25.06425331	25.04660567	24.81511824
G2XNF0	G2XNF0	G2XNF0	3.130190383	0.003207945	2.170348586	0.03333728	1.764165195	0.065133635		22.32909598	19.57868338	19.51891515	20.63377898	22.19602317	23.45071735	24.54780606	24.43961823	23.80414098	23.60813719	23.98820498	23.97667292	25.2884301	25.18279493	25.19986563
G2Y0V2	G2Y0V2	G2Y0V2	3.130126782	1.06E-07	-1.486301772	0.000131759	1.722773505	2.68E-05		25.11784146	24.57955494	24.52100774	26.77366201	26.58952258	26.78953886	25.6918722	25.28125564	24.72069029	28.46120388	28.44550301	28.41433708	29.92260854	29.8479084	29.77258686
G2YIM7	G2YIM7	G2YIM7	-3.128486351	9.75E-09	-1.717863621	3.92E-06	-3.065810108	2.02E-08		25.3023654	25.7547462	25.96547861	28.97371964	28.8686316	29.06305752	27.31075834	27.24775289	27.19330667	25.76763429	25.7446398	26.19570435	25.85945619	25.77616761	25.88432591
G2Y1J9	G2Y1J9	G2Y1J9	3.127804448	4.12E-06	4.355863242	3.95E-07	1.984577067	0.000222091		26.1611177	26.1611177	26.1611177	24.25114678	23.81662635	22.5053228	27.82087734	27.82577131	27.99403701	25.34028151	25.58308942	25.6034562	26.74393577	26.65026502	26.56230849
G2YEA8	G2YEA8	G2YEA8	-3.125759817	3.64E-10	-0.04631196	0.807094814	1.413049168	3.86E-07		25.79791088	25.37956492	25.57307184	31.29087871	31.10025919	31.25404742	31.14473553	31.16476107	31.19675285	32.67727132	32.60600114	32.60106038	28.00842598	28.12744246	28.13203745
G2YWP8	G2YWP8	G2YWP8	-3.124995489	1.80E-09	-0.557672253	0.004750334	0.592241974	0.002445781		25.91298589	25.43547651	25.31114063	33.02556327	32.90620284	33.04374461	32.44224515	32.40564274	32.45460608	33.60159056	33.57927815	33.57136793	29.91501017	29.89982089	29.78569319
G2Y8B6	G2Y8B6	G2Y8B6	3.11944941	8.92E-06	0.085736218	0.920733766	1.277240969	0.008767173		23.16829884	23.16829884	23.16829884	22.37493835	21.6096575	22.16357784	21.691012	21.54607149	23.16829884	23.35172461	23.16829884	23.45987313	25.02459173	25.42558978	25.0563404
G2XV86	G2XV86	G2XV86	3.117967105	9.14E-10	-0.867449679	0.000107538	0.043136998	0.809914652		22.27464505	22.27464505	22.27464505	22.12146994	22.29840917	22.27464505	21.06440386	21.40381763	21.62395363	22.27464505	22.27464505	22.27464505	25.32514231	25.33640985	25.38687332
G2YUL0	G2YUL0	G2YUL0	3.115762581	0.027445063	2.06671406	0.155645623	2.708485337	0.054156462		20.22417282	25.73746092	25.73746092	23.9980706	23.23863362	23.68019038	25.70994233	25.73746092	25.66963352	26.41015124	26.25995517	26.3722442	26.76434317	26.72618816	26.77365101
G2YRD3	G2YRD3	G2YRD3	3.113193625	0.015648564	2.133913701	0.09945363	0.618759175	0.632872483		22.38483175	22.38483175	17.50855706	22.0152123	21.68122388	21.22572517	23.86332347	23.55343528	23.9071437	22.38483175	22.22055696	22.17305016	24.80408309	24.6461283	24.81153083
G2XYE7	G2XYE7	G2XYE7	-3.111615376	4.64E-08	-2.710980607	3.16E-07	-2.550025805	3.77E-07		22.78710292	22.84449446	23.14986119	27.47272799	27.31219118	27.38895255	24.2178892	24.73850005	25.08454065	25.09471833	24.65430591	24.77477006	24.30631578	24.33390051	24.1988093
G2XWV9	G2XWV9	G2XWV9	3.111473255	1.88E-06	-0.292191764	0.47407271	0.828978197	0.031472773		21.17709025	20.01386296	19.6604373	27.74304042	27.24056895	27.33057691	27.09498993	27.09392509	27.24869596	28.28754811	28.25760238	28.25597037	30.56255811	30.52996844	30.5560795
G2YIU3	G2YIU3	G2YIU3	3.111442227	4.86E-06	-1.054615706	0.0208523	1.29231282	0.005295196		20.81143161	21.19103187	21.26966178	25.64507341	25.53201536	25.54743985	24.85161503	23.49609534	25.21297114	26.88618255	26.85044836	26.86483618	28.77369331	28.63450274	28.65065926
G2YBU7	G2YBU7	G2YBU7	3.110960763	5.91E-09	-0.546640438	0.01283192	1.057752051	9.20E-05		23.48662389	23.69612345	23.60697486	27.469618	27.49821524	27.55194966	27.33572688	26.9441503	26.5999844	28.6331001	28.42043436	28.63950459	30.65448454	30.56829467	30.62988598
G2XPP4	G2XPP4	G2XPP4	3.1107353	1.12E-06	1.714361724	0.000316616	0.188235582	0.608282132		25.04741598	25.04741598	25.04741598	24.3182363	24.29109653	23.93370928	26.75197323	25.42534791	25.50880615	24.21003492	24.53391877	24.36379516	27.30585959	27.21162905	27.35775938
G2Y204	G2Y204	G2Y204	3.109024877	5.37E-09	2.041164755	4.19E-07	2.206088006	1.56E-07		20.21964943	20.77668784	20.77660222	22.54510309	22.48963488	22.87392079	24.67738434	24.67738434	24.67738434	24.82030763	24.83985784	24.8667573	25.83146827	25.61308219	25.79118292
G2XPY3	G2XPY3	G2XPY3	3.108621919	0.014089936	1.393968255	0.271361329	0.334594489	0.809849222		24.54296013	24.54296013	20.0702007	24.14836024	23.51864439	23.24452141	25.23998979	25.08316155	24.77027946	22.90716695	24.54296013	24.46518242	26.81758562	26.65916116	26.76064502
G2XWL3	G2XWL3	G2XWL3	3.10705278	0.004078623	-0.311905145	0.817962175	-0.316206707	0.773815165		17.55736203	21.44859591	18.11537999	21.44859591	21.44859591	21.44859591	21.476793	20.29687107	21.63640821	21.18220014	20.76637155	21.44859591	24.58867653	24.5519158	24.52635374
G2Y3F9	G2Y3F9	G2Y3F9	3.106388225	8.37E-09	3.16703985	1.49E-08	1.286372514	2.64E-05		18.13776852	18.89735549	18.5076135	24.39789585	24.22857431	24.49530443	27.49964892	27.62543604	27.49780918	25.64770992	25.72552758	25.60765463	27.35607595	27.57491277	27.50995054
G2YVR5	G2YVR5	G2YVR5	-3.104767296	0.000178704	-2.671471055	0.000893005	2.285141011	0.001969339		21.92433748	21.49494249	21.57251992	25.10287766	24.8122127	25.32775166	23.02913588	21.17015709	23.02913588	27.39885516	27.36811327	27.33129663	23.02913588	21.38973668	21.50966757
G2Y517	G2Y517	G2Y517	3.103618437	2.74E-05	-2.199303832	0.000733267	-0.040215184	0.970799091		23.80364006	22.26336439	21.72090867	28.92676249	28.67671552	28.81017877	27.00915744	26.5650471	26.24154073	28.74037173	28.81780986	28.73482963	31.96015191	31.8827708	31.88158938
G2Y6V6	G2Y6V6	G2Y6V6	3.101217675	1.01E-05	1.102171549	0.024721712	1.566286752	0.002585568		18.41355724	20.24304679	19.12213452	24.26158276	24.6046667	24.93869241	25.59271741	25.9370875	25.58165161	25.990534	26.2184653	26.29480283	27.86828282	27.60486973	27.63544235
G2YP99	G2YP99	G2YP99	3.100057631	6.50E-08	-0.739306286	0.010883302	1.36797165	0.000103612		29.41793057	28.66365208	28.3969783	32.2039817	31.85251827	32.06130464	31.28605407	31.30715898	31.30667271	33.41408999	33.35301681	33.45461277	35.10633888	35.1577401	35.15389853
G2YL48	G2YL48	G2YL48	3.099983236	0.021516341	-0.213662791	0.940948927	-1.97768142	0.127241571		17.30167325	22.76457247	17.99698441	22.96095564	23.20917769	22.76457247	22.76457247	22.76457247	22.76457247	21.1552025	20.99858578	20.84787326	25.63382581	26.63647762	25.96435207
G2XXU9	G2XXU9	G2XXU9	-3.098783016	1.06E-08	1.962667636	1.23E-06	2.270196417	2.39E-07		24.50539948	24.40052876	24.60703918	27.07891315	26.91602424	27.00400024	29.15570328	28.93883281	28.79240445	29.31827371	29.27954882	29.21170435	24.0775204	24.15751015	23.46755803
G2YQF2	G2YQF2	G2YQF2	-3.098039153	2.01E-06	-3.409391203	1.56E-06	2.152177005	5.53E-05		23.69368926	22.92757803	23.19259587	28.86781537	28.91920328	29.42605149	26.05434259	26.05434259	24.87621135	31.21963412	31.23745119	31.21251584	25.95594738	26.05434259	25.90866271
G2XWA2	G2XWA2	G2XWA2	3.097234061	0.047404681	-0.46927472	0.833714386	0.058583481	1		17.41628681	23.6103312	17.45247117	23.6103312	23.6103312	23.6103312	22.47598072	23.33685752	23.6103312	23.6103312	23.6103312	23.78608164	26.74068835	26.69384533	26.6881621
R7QZE0	R7QZE0	R7QZE0	3.095033665	0.00267175	-0.411536015	0.714922288	1.304051624	0.146506298		24.30741566	24.30741566	24.30741566	22.8021	23.54586272	23.04961832	23.46770726	24.30741566	20.38785008	24.54863623	24.30741566	24.45368403	26.25141193	26.20066879	26.23060132
P04264	P04264	P04264	-3.094884087	2.90E-11	-0.632006811	3.07E-05	-2.751280023	1.77E-10		35.80121492	35.82264073	35.85425986	35.81155361	35.65006938	35.79618668	35.15504554	35.08626407	35.12047962	33.00215879	33.0058888	32.995922	32.66097697	32.64207015	32.67011029
G2YH44	G2YH44	G2YH44	-3.09270695	2.30E-08	-2.869933429	9.59E-08	-2.990789449	4.69E-08		25.85016878	25.81802843	25.94648938	29.37349109	29.25653546	29.37111694	26.56075429	26.29325291	26.53733601	26.83761829	26.24632706	25.94482981	26.29716122	26.18771062	26.23815081
G2XNY6	G2XNY6	G2XNY6	3.09085651	1.60E-09	1.192728846	1.15E-05	1.404194055	1.92E-06		26.03460445	26.03460445	26.03460445	24.83143764	24.66500551	24.83729402	25.84338602	26.0031488	26.06538887	26.37360478	26.30904146	25.86367309	27.79086959	27.88587195	27.92956514
G2YQ68	G2YQ68	G2YQ68	3.089760663	0.001022266	0.896745771	0.281008595	2.196621142	0.010340218		20.71266284	20.64950598	18.39526118	25.20483926	25.05710276	25.46806548	25.48749195	27.55839702	25.37435584	27.65269016	27.33141593	27.33576483	28.32987184	28.32255028	28.34686736
G2Y419	G2Y419	G2Y419	3.087026093	8.07E-07	1.338288649	0.001453992	0.155293353	0.667838582		24.64570012	24.64570012	24.64570012	23.99585444	23.60584045	23.59779541	24.94550789	25.23193831	25.03691005	24.26679244	23.97838678	23.42019114	26.17276313	27.19753281	27.09027264
P08779	P08779	P08779	-3.085774748	1.15E-08	-0.088504392	0.740025109	-3.020126238	2.35E-08		30.59698016	30.63755015	30.68840884	29.60389708	29.39369246	29.51557377	29.3989223	29.45173242	29.39699542	26.19745204	26.59979395	26.6555386	26.80614423	26.12949492	26.32019991
G2YEX1	G2YEX1	G2YEX1	3.0814382	0.023191806	1.468973053	0.289748594	1.558383119	0.228141824		24.17560315	19.29487472	19.46720402	24.17560315	22.16218677	21.78210038	24.17560315	24.17560315	24.17560315	24.168223	24.18294575	24.44387091	25.85744761	25.67079729	25.83596
G2YSN2	G2YSN2	G2YSN2	3.08069247	2.91E-08	0.880199718	0.002056656	1.958694008	2.25E-06		20.52420661	19.83690249	20.62344801	23.54857052	23.60018566	23.40482871	24.58616878	24.41532341	24.19269184	25.62736784	25.45861128	25.34368779	26.5948782	26.57020236	26.63058174
G2Y4I3	G2Y4I3	G2Y4I3	3.077346324	1.33E-08	1.52884282	1.29E-05	2.865008038	3.92E-08		22.86005398	22.86005398	22.86005398	20.55998783	20.77322112	20.35699496	22.31603484	22.24685063	21.7138469	23.61431642	23.25417566	23.41673595	23.80947249	23.54418929	23.56858111
G2XWK5	G2XWK5	G2XWK5	-3.074897895	7.32E-06	0.077308668	0.928700281	1.880397234	0.000497983		22.85963724	22.66573232	22.7544743	24.91769522	24.65454156	25.16602322	24.78966489	25.29458179	24.88593932	26.8451037	26.67813032	26.85621768	22.68109801	20.89854254	21.93392577
G2YTQ4	G2YTQ4	G2YTQ4	3.073624399	0.000556989	-0.401373943	0.632264403	1.599759122	0.032177858		24.30774333	24.30774333	24.30774333	23.24454896	23.50524998	23.16412776	21.16273973	24.26744072	23.27962441	25.23251594	25.13373752	24.3469506	26.33405931	26.3956137	26.40512688
G2YDR7	G2YDR7	G2YDR7	3.072873162	0.000103487	1.090915082	0.076450291	2.541296959	0.000514829		24.55392199	24.55392199	24.55392199	21.91601744	21.59705085	22.73191325	24.55392199	22.40277351	22.56103129	24.55392199	24.56121512	24.75373531	25.07354133	25.15677618	25.23328352
G2YNV2	G2YNV2	G2YNV2	-3.072559154	1.78E-06	-3.474534743	1.10E-06	-5.22569776	2.39E-08		22.51385933	22.14490322	22.20526752	29.37158428	29.11415244	29.28790393	25.62111619	25.80256434	25.9263559	24.18983108	23.89363456	24.01308174	26.60053121	26.64921855	25.30621344
G2YSY9	G2YSY9	G2YSY9	3.072093335	6.29E-05	0.438704434	0.464941328	1.846958042	0.003276063		20.5000972	21.65086688	21.54411847	23.87380122	23.98414509	24.37319535	24.94288803	25.2554182	23.34894873	25.93154462	25.65348741	26.18698375	27.14884752	27.10959992	27.18897423
G2YCF5	G2YCF5	G2YCF5	3.06402882	5.03E-05	-0.352594615	0.558581702	1.153297162	0.035889578		20.16092147	19.68030184	20.53438711	23.11644842	23.35746062	21.48756789	21.78589351	22.82693588	22.2908637	23.70040464	23.8045295	23.91643429	25.73421845	25.72184084	25.6975041
G2Y6C0	G2Y6C0	G2Y6C0	3.061789173	0.004906474	0.318173597	0.816920737	1.679641357	0.08950565		20.6562711	21.65992223	24.54460432	23.63863923	24.54460432	23.42954379	24.33595979	24.54460432	23.68674402	26.25358497	25.67127462	24.72685181	27.04271373	26.9122551	26.84318602
G2XQK5	G2XQK5	G2XQK5	3.060202357	0.018598774	0.854852432	0.542653781	2.078483072	0.096376222		20.44479086	23.45493312	23.45493312	23.27027368	19.87049021	22.31590891	23.45493312	21.11136385	23.45493312	24.62567404	23.45493312	23.61151486	24.85746898	25.19758722	24.58222367
G2YW01	G2YW01	G2YW01	3.05266541	6.53E-08	-0.685086776	0.01521226	1.145808707	0.000378902		22.11719974	21.15020711	21.31244285	27.44013128	27.23186176	27.42486801	26.72027087	26.78204761	26.53928224	28.42835764	28.53911474	28.5668148	30.36941824	30.42449037	30.46094867
G2YAD0	G2YAD0	G2YAD0	3.04926728	3.47E-09	2.829497017	1.24E-08	2.032418893	1.62E-07		25.38665526	25.15987393	25.0393908	25.25336449	24.852278	25.01654082	27.70245873	27.95253789	27.95567775	27.02776858	26.91824959	27.27342182	28.16320213	28.01211473	28.0946683
G2YHN8	G2YHN8	G2YHN8	3.047923235	1.86E-05	2.801889705	6.55E-05	1.351934709	0.008998291		24.62992464	24.62992464	24.62992464	22.86201319	23.2822373	21.36263507	25.01145247	25.58043472	25.32066748	23.70324637	24.10973315	23.74971016	25.64201918	25.64117674	25.36745935
G2YRB1	G2YRB1	G2YRB1	3.047283907	9.58E-06	2.473917462	9.79E-05	0.557619942	0.196186933		19.13670767	18.63808338	20.04097511	22.87449539	23.49243476	22.42424441	25.68217062	25.12313667	25.40761966	23.68315948	23.27000776	23.51086715	25.64572063	26.20797438	26.07933127
G2YLW9	G2YLW9	G2YLW9	3.046514432	0.000119538	0.736012438	0.235022915	0.46421707	0.429165226		24.44374817	24.44374817	24.44374817	23.16792895	24.44374817	23.04189965	25.02017088	23.39769502	24.44374817	24.44374817	24.44374817	23.15873163	26.6690994	26.53015681	26.59386385
G2YSF6	G2YSF6	G2YSF6	-3.041574527	1.16E-05	1.318864695	0.009611578	1.493525846	0.003450133		19.91723093	19.477727	20.67346851	24.89474563	24.37220095	23.61712059	25.520601	25.52489041	25.79516985	25.49934424	26.09337352	25.77192695	20.90579931	21.17757022	21.67597405
G2YKQ7	G2YKQ7	G2YKQ7	3.039347839	2.64E-05	0.380352362	0.481314308	1.880776804	0.001348387		21.64119405	21.58496753	21.8851062	23.94639378	23.35113323	23.63531561	24.52669016	22.80467524	24.74253431	25.35995785	25.56090524	25.65430995	26.71086166	26.73010141	26.60992306
G2XXP0	G2XXP0	G2XXP0	3.037770332	0.000677373	-0.701566935	0.371843267	3.529862386	0.000235084		19.05988873	19.1314171	17.68864138	23.84103731	23.75584802	23.12711208	22.62851792	22.78758503	23.20319366	27.5120791	26.19983411	27.60167136	25.9584421	27.95392264	25.92494367
G2YIH4	G2YIH4	G2YIH4	3.033762286	0.003859823	1.713406531	0.08453169	0.887039048	0.340006528		26.43974934	22.7457234	22.65864421	25.32515268	25.37464705	25.86346194	27.17550785	27.24003668	27.28793674	26.37272403	26.50379852	26.34785627	28.56890893	28.5858942	28.5097454
G2YKN3	G2YKN3	G2YKN3	3.027285044	0.08183395	2.31899212	0.212939141	2.326100875	0.18171878		25.75449737	19.01570588	25.75449737	24.15944939	21.95597126	24.25953994	25.70635735	25.87108224	25.75449737	25.82184009	25.77794181	25.75348132	26.54604644	26.44410799	26.4666613
G2YTV9	G2YTV9	G2YTV9	3.026362593	4.81E-08	2.57770976	3.95E-07	3.497573814	2.27E-08		24.80093769	24.80093769	24.80093769	22.36302245	22.06188409	21.38028481	24.42683936	24.67934151	24.43213976	25.45649505	25.43088966	25.41052808	24.91307715	24.97724085	24.99396113
G2YGW3	G2YGW3	G2YGW3	-3.022710818	6.43E-07	-0.065664883	0.911103744	2.27703718	1.00E-05		22.80095183	22.61723403	23.60861211	27.26810555	27.53963103	27.45595509	27.22235028	27.49123385	27.35311289	29.76148105	29.64975017	29.68357199	24.87477534	23.98434817	24.3364357
G2XXM7	G2XXM7	G2XXM7	-3.0219753	0.019471334	1.688891963	0.199747139	1.967741787	0.11298283		18.43934915	23.15551609	23.15551609	23.15551609	22.32314479	22.84659413	24.38288121	23.85373121	25.15531848	24.27147181	24.63682085	25.32018771	19.45854905	19.84274804	19.95803204
G2Y7L4	G2Y7L4	G2Y7L4	3.021253411	7.03E-07	-2.095770835	3.24E-05	0.827833084	0.016580485		21.63303315	22.20352166	22.43925131	25.26479864	25.45810495	25.32086531	23.46722782	23.53239172	22.75683687	26.60361722	25.86873592	26.05491501	28.4874222	28.21971626	28.40039067
G2Y085	G2Y085	G2Y085	3.020839176	0.013048651	3.15331926	0.014361642	-2.050367942	0.077332418		20.73489092	21.32572321	17.93914088	23.23159898	23.23159898	22.72087305	26.24270388	26.22830411	26.1730208	23.23159898	19.60730391	20.1940643	26.03679696	26.08056492	26.12922666
G2YKJ1	G2YKJ1	G2YKJ1	3.01990343	0.015999191	1.285450638	0.309372629	1.267213507	0.281688722		23.77428283	23.50726793	23.41600008	22.62422308	22.65580403	21.85916434	25.04058076	25.42787969	20.52708293	23.64694399	23.64694399	23.64694399	25.68774333	25.28205938	25.22909903
G2YRU3	G2YRU3	G2YRU3	3.017265045	0.000108904	-0.991693909	0.102111588	-1.255572053	0.034541612		19.55785936	19.84923539	19.99647322	22.57994615	22.77887807	24.92052242	22.43475497	22.43475497	22.43475497	22.01343157	22.22589903	22.27329988	26.49514491	26.44008876	26.39590811
G2YXG8	G2YXG8	G2YXG8	3.016853593	1.18E-07	2.931449863	3.03E-07	2.089299852	4.09E-06		20.6829905	21.02891291	21.34478308	26.41978259	25.88423155	26.20739886	28.94508273	29.22346028	29.13721958	28.69090028	28.0354335	28.05297878	29.21777621	29.13912711	29.20507046
G2Y3G4	G2Y3G4	G2Y3G4	3.01298853	8.74E-11	0.401837426	0.002286065	0.748747062	1.22E-05		24.22887026	24.07583554	23.99051093	29.36806802	29.26937756	29.35654448	29.77308259	29.68081003	29.74560972	30.03775434	30.08213438	30.12034253	32.37153356	32.31662794	32.34479416
G2YP40	G2YP40	G2YP40	3.009888706	5.02E-06	2.337471599	7.59E-05	-0.477889962	0.226304702		24.10828602	23.78193319	24.06505226	24.69129161	23.35164919	25.0367999	26.58349887	26.79003637	26.71862025	23.90006562	23.84353601	23.90246918	27.36555607	27.38125418	27.36259656
G2XXE1	G2XXE1	G2XXE1	-3.00919013	0.012250643	3.711944047	0.005116664	2.113728268	0.066002764		21.89977774	27.13743571	24.21177782	27.19226596	26.97577635	27.08043901	30.7972493	30.87281911	30.71424506	29.21926826	29.11910369	29.25129417	23.91208767	24.14543358	24.16338968
G2Y2S3	G2Y2S3	G2Y2S3	-3.006939647	1.18E-08	1.902745868	1.37E-06	-1.101367772	0.000100334		21.73579591	21.18672428	21.82178061	26.26891859	25.96126551	25.94374889	27.95290699	28.05020298	27.87906062	24.99001157	24.86603783	25.01378026	23.22254717	22.95338669	22.97718018
G2YQJ9	G2YQJ9	G2YQJ9	3.00326927	0.006620923	1.231558302	0.24957546	3.363177585	0.003630797		20.69243249	21.29527482	21.71036449	21.8269994	24.31408859	20.72852398	21.93610969	24.31408859	24.31408859	25.60330188	25.60692186	25.74892098	25.25722846	25.45401028	25.16818104
G2YMP5	G2YMP5	G2YMP5	3.001734278	0.000418321	1.398462401	0.053159641	2.742769636	0.000916635		23.65713728	22.53930331	20.58469385	25.92711455	25.91415631	25.84141357	27.48731355	27.17274573	27.21801236	28.55986606	28.67837957	28.67274771	28.90361532	28.86058522	28.92368673
G2Y7A9	G2Y7A9	G2Y7A9	-3.00140657	7.38E-06	-0.14931987	0.791833895	0.611819581	0.141176464		21.69473885	21.74553835	22.83013581	27.77813047	27.71704291	27.88692594	27.03060257	28.02158391	27.88195323	28.34300959	28.5135782	28.36097028	24.9054051	25.16993583	24.30253868
G2YDJ6	G2YDJ6	G2YDJ6	3.000521225	2.78E-05	-0.553431713	0.282527323	0.115807842	0.843412575		18.41834053	18.72455029	18.57746215	25.37128182	25.37128182	25.37128182	23.71098668	25.37128182	25.37128182	24.85021921	25.85777407	25.7532757	28.40429135	28.326499	28.38461878
G2YHH2	G2YHH2	G2YHH2	-2.999902373	0.000118196	2.030226621	0.00327235	1.334258807	0.026772087		20.57572191	21.9676603	22.20988583	28.56687147	28.19473938	27.44840538	30.03705524	30.22670083	30.03694001	29.35371641	29.45315155	29.40592468	25.20505301	25.80310137	24.20215472
G2Y939	G2Y939	G2Y939	-2.995683529	3.14E-05	0.000157439	1	2.281797777	0.000329269		23.94330845	23.94330845	23.94330845	23.91696772	23.94330845	23.96917686	23.94330845	23.94330845	23.94330845	25.61142127	26.72849108	26.33493401	20.2764009	20.49354493	22.07245662
G2Y8U0	G2Y8U0	G2Y8U0	2.992126356	0.000108349	-0.415474977	0.511787412	3.197473538	6.94E-05		20.78170065	20.73277345	19.83536817	24.30337032	23.40277058	23.17211133	24.23616647	23.20945136	22.18620947	26.70472694	26.87347528	26.89247061	26.71904275	26.68309605	26.45249249
G2YTN0	G2YTN0	G2YTN0	2.992040343	1.60E-05	-0.898036967	0.063715618	2.523119115	7.76E-05		19.02195831	20.25344951	20.63118035	23.75207112	23.81503821	23.14055653	22.32055015	23.13234257	22.56066224	25.93449601	25.98663576	26.35589143	26.50854186	26.47559874	26.69964629
G2XZ60	G2XZ60	G2XZ60	2.991436553	0.002398251	0.736244112	0.431858186	0.146323366	0.900977567		23.31714951	24.24677659	24.95472715	20.48704004	23.16380122	23.24251189	23.24251189	22.61706171	23.24251189	23.11953122	21.5020453	22.71074674	25.32868662	25.13154998	25.40742622
G2YEF1	G2YEF1	G2YEF1	2.987167592	4.48E-09	0.301515481	0.112962667	1.492650985	2.63E-06		26.19703038	25.69145551	25.55354085	31.02783308	30.95818993	31.10849842	31.25520129	31.42710494	31.31676164	32.44919678	32.5177014	32.6055762	34.07059624	34.00234259	33.98308537
G2Y245	G2Y245	G2Y245	2.984703129	0.000172452	0.783441986	0.217261521	0.258426606	0.692482774		21.13304911	20.9308964	20.78958579	22.01042303	19.99062395	22.01042303	22.10439071	22.24698223	22.01042303	22.01042303	22.01042303	20.76590377	24.3999541	24.31978621	24.2458391
G2XN46	G2XN46	G2XN46	2.982859301	1.27E-06	3.339190361	8.83E-07	2.927471152	1.93E-06		23.43396079	23.43396079	23.43396079	20.59637435	20.19077628	20.73231828	24.66911841	23.43396079	23.43396079	23.43396079	23.43396079	23.43396079	23.43396079	23.45272949	23.58135653
G2YAB7	G2YAB7	G2YAB7	2.982653897	0.000824085	0.580314322	0.473591674	0.005897717	1		22.65337195	23.23739922	22.51158962	25.11785006	26.29288446	23.13899592	25.43215799	25.44136475	25.41715066	25.35595524	24.44381019	24.76765815	27.80710809	27.95159687	27.73898716
G2Y4B3	G2Y4B3	G2Y4B3	-2.981872309	1.59E-05	-1.918624793	0.000929843	-0.471848364	0.291498472		21.40156675	21.37829849	21.62624616	25.51149015	25.48655076	25.54930345	23.59715666	23.59715666	23.59715666	25.36661719	25.86684375	23.89833833	22.61948563	22.57484236	22.40739944
G2XVW3	G2XVW3	G2XVW3	2.974411194	2.79E-09	1.38335429	4.19E-06	-0.289941526	0.088613406		22.78034881	22.94881382	22.6836337	27.23614181	27.07547946	27.56225137	28.87312937	28.57023321	28.58057293	27.01967724	27.01234358	26.97202724	30.33772107	30.1969943	30.26239085
G2Y3X7	G2Y3X7	G2Y3X7	2.973601406	2.46E-09	0.11527409	0.53804529	2.09317118	6.98E-08		23.57655263	23.29457477	23.34057109	28.14185905	27.77663862	28.09043393	27.94672846	28.35451665	28.05350876	30.12864099	30.08504281	30.07476134	31.02171146	30.92557854	30.98244582
G2Y399	G2Y399	G2Y399	2.967894455	0.003253541	1.545979754	0.10175853	2.139303973	0.022872881		23.71983658	23.71983658	23.71983658	20.74316167	23.71983658	20.38068607	23.71983658	22.04195042	23.71983658	23.84693578	23.69482388	23.71983658	24.69893422	24.53344674	24.51498673
G2Y3P6	G2Y3P6	G2Y3P6	2.966108093	0.07110589	4.182807789	0.021763774	2.011802697	0.217130999		23.66915115	17.00813252	23.66915115	21.5015172	21.4075429	21.88909893	25.92580803	25.82368178	25.59709258	23.60731523	23.55710074	23.66915115	24.6029611	24.49671204	24.59681017
G2YQS6	G2YQS6	G2YQS6	-2.964156989	4.78E-08	-2.634945644	2.78E-07	1.992721858	2.21E-06		28.89394846	28.89394846	28.89394846	29.75186359	29.63656506	29.71788476	27.28039406	26.87063532	27.0504471	31.65739249	31.71057692	31.71650957	27.05090552	26.95950294	26.20343398
G2YQU9	G2YQU9	G2YQU9	2.962801696	0.001142355	0.030556533	1	2.487126168	0.004192196		20.25908503	20.24198146	21.17953609	25.33047949	25.59791331	25.20339054	23.76612223	26.73633331	25.7209974	27.07444972	27.97298162	28.54573051	28.34450562	28.34612567	28.32955714
G2YNC5	G2YNC5	G2YNC5	2.961929451	0.001995537	0.294264055	0.793237081	3.151234366	0.001442994		23.83541591	24.26470813	21.08756491	23.76310272	23.26342388	23.5430764	23.14545732	24.70661326	23.60032458	26.6297838	26.69910634	26.69441595	26.65342544	26.33322181	26.4687441
G2YU25	G2YU25	G2YU25	2.956278695	0.0412302	1.662705841	0.272113183	2.352580565	0.101125073		21.17273542	18.86957855	19.5366034	23.8606193	23.8606193	18.87250178	23.8606193	23.8606193	23.8606193	25.93600731	23.94895689	23.76651787	25.13939327	25.12486209	25.1983211
G2XXE0	G2XXE0	G2XXE0	2.955432676	0.000465637	1.893247698	0.012883761	1.800084694	0.013377114		18.89169678	19.03867533	19.30591182	20.97632198	23.36065763	21.37071951	23.5714281	23.36065763	24.45535649	24.44904526	23.36065763	23.29825032	24.83483234	24.74790165	24.99126316
G2Y156	G2Y156	G2Y156	2.955374111	1.02E-08	-0.067546345	0.804587305	1.620172356	2.94E-06		24.89384398	24.26061989	24.16476391	28.17283476	28.23514493	28.26360897	28.18932337	28.21547716	28.0641491	29.80099444	29.86956533	29.86154596	31.24761343	31.19532124	31.09477634
G2YSX4	G2YSX4	G2YSX4	-2.953851251	5.39E-11	1.792499362	4.89E-09	0.80856237	3.14E-06		22.88601882	22.94224543	22.7778829	30.30401698	30.30434525	30.29577776	32.09293903	32.13314355	32.05555549	31.14952485	31.11726583	31.06303641	27.35433869	27.29491855	27.39332899
G2Y324	G2Y324	G2Y324	2.949225724	0.000598965	0.112884656	0.943001309	0.112884656	0.908243248		21.92369986	19.02722312	19.28647734	21.96216721	21.58609973	21.88417868	21.92369986	21.92369986	21.92369986	21.92369986	21.92369986	21.92369986	24.75750085	24.81657419	24.70604775
G2YBC2	G2YBC2	G2YBC2	2.94676493	0.000105829	3.098634108	0.000114148	1.823553834	0.004054245		19.77881938	20.19583017	19.63880897	23.66886526	22.60788257	23.18833177	26.75159676	24.98257883	27.02680633	25.22319372	24.92391735	24.78863003	26.08554611	25.99181838	26.2280099
G2Y106	G2Y106	G2Y106	2.945277484	2.22E-06	1.316894638	0.002474717	1.713009379	0.000254785		21.67807291	22.38471699	22.46982297	23.11630231	23.99382651	24.07564722	25.15255091	24.97917749	25.00473155	25.50613908	25.826654	24.9920111	26.69416908	26.65964161	26.6677978
G2XWM0	G2XWM0	G2XWM0	2.941313556	5.46E-07	2.619907483	2.85E-06	1.954211944	2.49E-05		18.30191099	18.45500873	18.69645269	23.30656923	22.56716506	22.5848863	25.35900937	25.29168887	25.6676448	24.24867655	24.95811653	25.11446334	25.7893467	25.76558578	25.72762877
G2YGW4	G2YGW4	G2YGW4	2.940331064	2.03E-06	0.596374176	0.110215876	1.393157858	0.001122099		26.14280442	24.67464184	24.88378959	28.11163723	28.02957759	28.06602703	28.58380456	28.73038849	28.68217134	29.44370692	29.41897272	29.52403579	31.01745027	31.02320842	30.98757636
G2XZN2	G2XZN2	G2XZN2	2.932011054	5.43E-09	-0.168929825	0.389126726	0.900220047	0.000192172		26.9852064	26.3509152	26.43341794	30.74328329	30.50535008	30.6205853	30.46942863	30.38364259	30.50935798	31.53738656	31.5176179	31.51487436	33.51452127	33.56345702	33.58727355
G2Y7K3	G2Y7K3	G2Y7K3	2.931627185	0.000105374	0.630554024	0.282934971	0.105259411	0.884667534		24.48923484	24.48923484	24.48923484	24.48923484	22.59757277	24.48923484	24.48923484	24.48923484	24.48923484	24.48923484	24.07171606	23.33086979	26.69908972	26.5229788	27.14885548
G2YZH2	G2YZH2	G2YZH2	2.931046022	4.06E-06	0.60085015	0.136274668	1.150894143	0.006639052		24.74315952	23.10040405	23.66959971	26.21653468	26.07443421	26.02508293	26.56129382	26.79596707	26.76134139	27.17843851	27.31051679	27.27977896	29.21949649	28.91765602	28.97203738
G2YFI8	G2YFI8	G2YFI8	2.929992191	7.30E-08	-0.08219958	0.807613117	1.718498954	1.11E-05		25.42572377	25.97563776	26.05134491	27.19898687	27.4472551	27.42450908	27.07041086	27.05739067	27.69635079	29.08914583	29.19424188	28.94286021	30.26742144	30.32653199	30.2667742
G2YWA3	G2YWA3	G2YWA3	2.928120218	3.51E-06	2.365791517	3.95E-05	2.437585063	2.09E-05		21.90119233	23.39559159	22.38324882	21.12586848	20.62679248	21.33673926	23.39559159	23.39559159	23.39559159	23.39559159	23.49727478	23.50928904	24.03216595	23.87842601	23.96316891
G2XRI2	G2XRI2	G2XRI2	2.925841971	0.000146778	2.744293844	0.000394059	1.576693862	0.011681466		23.58360962	23.58360962	23.58360962	21.599985	20.93579088	22.72367107	24.47891584	25.42980302	23.58360962	22.96190171	23.4440172	23.58360962	24.68208445	24.65054123	24.70434719
G2YYT1	G2YYT1	G2YYT1	2.925056959	4.25E-07	2.808564028	1.15E-06	2.910082854	5.85E-07		23.14564177	23.14564177	23.14564177	19.74889177	20.3010632	20.96127825	23.14564177	23.14564177	23.14564177	23.46571222	23.28762483	22.98814472	23.34638171	23.14564177	23.29438061
G2YFR9	G2YFR9	G2YFR9	2.922183434	9.72E-05	0.679582874	0.240202956	1.846491808	0.003331647		22.37167639	19.93420839	21.57213675	26.00334859	26.20688608	26.25815769	26.87491485	26.92098694	26.7112392	27.87969612	28.04619877	28.0819729	29.14873568	28.94681904	29.13938795
G2YP84	G2YP84	G2YP84	2.913354807	0.00089694	0.234325542	0.817962175	2.102868407	0.00858572		22.57438548	20.44820873	19.27819579	25.32492072	25.11709682	25.39846138	25.6081258	25.32879952	25.60653022	27.3387133	27.4313794	27.37899144	28.10722064	28.23702939	28.2362933
PAC1	G2Y5X3	G2Y5X3	-2.913134659	0.017727394	-0.113735479	0.989783275	1.606924175	0.167750159		25.08316471	25.08316471	25.08316471	25.33377537	25.08316471	24.66207128	24.94960821	25.10485961	24.6833371	26.68118725	26.71745975	26.50113688	21.46365533	19.79278734	25.08316471
G2YZH3	G2YZH3	G2YZH3	2.911849779	0.044515175	1.686426678	0.267316479	0.303603764	0.866100476		23.12541817	23.12541817	17.62621655	21.08660733	23.12541817	22.25371027	24.00805315	23.97667945	23.5402832	22.42201851	22.54080055	22.41372799	25.06737062	24.97816103	25.15575346
G2Y6F1	G2Y6F1	G2Y6F1	2.909040033	0.00011115	0.629279713	0.283120041	2.231895585	0.000965802		22.73239842	23.05242147	20.71334521	26.80074313	26.8894665	26.9326779	27.60419869	27.51462527	27.3919027	29.04505205	29.05919783	29.2143244	29.85139016	29.77887605	29.71974141
G2YMV6	G2YMV6	G2YMV6	-2.908370272	5.52E-09	-0.867300882	0.000366049	0.057545007	0.780217812		28.44663731	28.86805659	28.98228726	30.6822032	30.48485413	30.67887733	29.88509215	29.66583603	29.69310384	30.74119018	30.6232797	30.6540998	27.59667075	27.63101446	27.89313863
G2YUA4	G2YUA4	G2YUA4	-2.907901449	3.13E-10	0.138436151	0.295770678	-1.344723494	2.66E-07		26.74552032	26.55558355	26.66247609	28.30252984	28.26451178	28.12721623	28.22358443	28.42531976	28.46066211	26.87108757	26.89852795	26.89047184	25.33897702	25.21690613	25.41467035
R7R348	R7R348	R7R348	2.907480169	1.13E-05	2.171282548	0.000224346	3.678299072	1.80E-06		18.88936017	19.33304048	20.477129	21.47000869	21.40998354	22.02745218	24.03819847	23.42038561	23.96270797	25.07663384	25.43637291	25.42933487	24.54212547	24.50056835	24.58719109
G2YFJ8	G2YFJ8	G2YFJ8	2.907255088	3.12E-08	-0.238226168	0.309465137	0.522743187	0.0243162		23.12462746	23.52137829	22.65569073	28.24846977	27.99207636	28.05504811	27.74400903	27.8258688	28.0110379	28.59571803	28.65184393	28.61626184	31.01748616	30.98281671	31.01705662
G2YY36	G2YY36	G2YY36	2.906274043	0.094116908	0.754520377	0.735973463	2.147374905	0.216324467		22.01951456	17.82678887	25.92025728	25.43871405	24.27453451	25.5514683	25.90359631	25.93672803	25.68795364	27.20554068	27.32596523	27.17533567	28.01571066	27.92162269	28.04620564
G2XSU2	G2XSU2	G2XSU2	-2.905831425	8.90E-11	-0.323838582	0.007451879	0.399438646	0.001422747		25.77885635	25.75236626	25.87332296	32.20339562	32.10991378	32.14640384	31.79337059	31.84474492	31.85008198	32.54438617	32.55532826	32.55831475	29.14047153	29.2484755	29.35327193
G2YEI3	G2YEI3	G2YEI3	2.901328515	0.002078745	0.72626235	0.412042302	0.193469533	0.844260922		21.7232223	21.24097039	23.97592428	23.62926697	23.16081957	24.20829592	23.97592428	25.22532094	23.97592428	23.16212113	23.69880199	24.71786793	26.7917475	26.35494239	26.5556781
G2Y503	G2Y503	G2Y503	-2.897314189	3.01E-09	-1.210470538	1.17E-05	1.481110611	1.41E-06		24.82125755	24.55811631	24.68916672	29.0232279	28.96623657	28.89955907	27.58083771	27.97347682	27.7032974	30.45472639	30.38985972	30.48776927	25.98062291	26.30954684	25.90691123
G2YY47	G2YY47	G2YY47	2.897269369	0.001290628	0.987772005	0.220013946	0.437814141	0.57901546		22.4234116	22.4234116	22.4234116	21.08550563	21.9880454	22.4234116	21.84131897	22.29047834	24.32848134	23.12353194	22.4234116	21.26346152	24.8198347	24.56434644	24.8045896
G2YIB6	G2YIB6	G2YIB6	2.894808427	0.115906392	1.823701316	0.366170566	1.693528308	0.363515564		28.76947317	21.58037056	20.85191886	27.00260027	26.94221179	27.21918895	28.83350826	28.96331144	28.83828526	28.70611134	28.74314855	28.79532604	29.96613052	30.02405731	29.85823846
G2XXT3	G2XXT3	G2XXT3	2.892604101	1.44E-09	0.233567695	0.144433077	1.216937066	3.36E-06		27.17339063	26.80174557	26.83312985	28.45652129	28.12931692	28.26296452	28.61440294	28.39170426	28.54339861	29.52615136	29.50557089	29.46789167	31.16781253	31.17050692	31.18829557
G2XUQ0	G2XUQ0	G2XUQ0	2.890383649	0.000568043	-0.011529285	1	1.95823568	0.008640758		20.32230202	19.47872031	21.15535788	21.88722209	23.01773572	20.70298743	21.96015355	22.17566864	21.43753519	23.48855733	24.04954913	23.94454581	25.02192657	25.00803265	24.24913695
G2XUD1	G2XUD1	G2XUD1	2.889152848	4.38E-10	-1.315410541	6.73E-07	1.523302203	1.37E-07		25.46153941	25.46153941	25.46153941	24.55943981	24.44672099	24.60204837	23.3818047	23.2603565	23.01981635	26.12151546	26.06014965	25.99645067	27.37593887	27.37431191	27.52541693
G2XVI9	G2XVI9	G2XVI9	2.888047352	9.37E-06	3.150781201	7.82E-06	3.431514915	2.54E-06		20.61408299	20.65650886	19.7091841	21.97803706	21.73473491	22.12111994	25.02002818	25.07605308	25.19015426	25.18543034	25.22087873	25.72212758	25.26343961	25.19123061	24.04336374
G2XPL8	G2XPL8	G2XPL8	2.88681567	0.000393124	0.756725667	0.26794769	0.128847143	0.876219615		21.52157936	21.52157936	21.52157936	19.69199542	21.0809863	21.52157936	21.52157936	21.52157936	21.52157936	19.65559764	21.67250569	21.35299918	24.00200788	23.70266432	23.25033589
G2YDI1	G2YDI1	G2YDI1	2.883438786	6.10E-09	1.332117624	1.09E-05	1.998461902	2.17E-07		19.96526787	20.01828834	19.39958685	25.21727144	25.02343151	25.1552383	26.56490172	26.42913655	26.39825585	27.09318219	27.12469714	27.17344763	28.05016808	28.02656396	27.96952557
G2XTQ3	G2XTQ3	G2XTQ3	-2.88183102	8.90E-11	0.636131735	5.40E-05	-0.439943256	0.000694274		26.11001183	26.20159847	26.2612674	28.73127304	28.56632873	28.62014512	29.21760588	29.30375525	29.30478096	28.24695005	28.20115518	28.1498119	25.77155927	25.72989405	25.77080052
G2YPY7	G2YPY7	G2YPY7	-2.880079075	1.90E-09	1.833854222	1.76E-07	-1.060161569	1.44E-05		20.94035384	20.80812236	21.31655562	29.10560042	28.95689469	28.94494496	30.88943439	30.83161693	30.78795142	27.92998241	27.87685573	28.02011723	26.19138355	26.04026416	26.13555514
G2YI59	G2YI59	G2YI59	2.878878704	0.008148446	2.621187105	0.018722449	2.981291731	0.0073637		26.63958827	26.63958827	22.98768277	24.06362561	23.10430387	24.67067795	26.71404801	26.76967074	26.21844998	27.54069423	26.60220011	26.63958827	26.74190899	26.73129986	27.00203469
G2YSX7	G2YSX7	G2YSX7	2.877759036	5.60E-10	1.444011052	3.95E-07	1.606826739	1.15E-07		22.27269845	22.23189093	22.25184036	25.65960026	25.80783504	25.56908312	27.12266186	27.30058945	26.94530026	27.30523465	27.28750459	27.26425939	28.66912638	28.54572572	28.45494342
G2Y1U1	G2Y1U1	G2Y1U1	2.875843303	5.89E-06	2.026541342	0.00019614	2.006664432	0.000143617		20.66822027	20.93552865	21.48289249	23.7728583	22.59336849	23.0652084	25.27918688	25.04481945	25.18705288	25.64762273	24.96504596	24.8387598	26.08156067	26.23164417	25.74576026
G2YWA1	G2YWA1	G2YWA1	2.874075459	6.66E-06	0.921432538	0.032142645	0.984841434	0.019017013		23.5457061	23.5457061	23.5457061	22.14217317	23.5457061	21.99471472	23.22142832	23.50805746	23.71740582	23.5457061	23.5457061	23.5457061	25.34696053	25.36763702	25.59022281
G2YEY5	G2YEY5	G2YEY5	2.872638046	0.002913638	-0.544118264	0.574705067	0.264600608	0.785539714		23.7891067	21.25920366	20.72378845	23.68539711	23.6586053	23.8858584	23.7891067	23.7891067	22.01929262	23.54726463	24.25390082	24.22249718	26.60109068	26.55015922	26.69652504
G2XWK9	G2XWK9	G2XWK9	2.871617728	0.010913844	2.241705794	0.047731113	2.25441808	0.038550221		24.33852039	24.33852039	24.33852039	22.91845283	20.1068303	23.22167005	22.56094528	26.0726049	24.33852039	24.24793103	24.33852039	24.423756	25.0313173	24.93187915	24.89860992
G2YPN9	G2YPN9	G2YPN9	2.871299946	2.52E-05	-0.638165091	0.191120976	-1.11478143	0.021714453		22.48763437	22.48763437	22.48763437	22.48763437	22.92770703	22.48763437	22.48763437	22.48763437	21.01321176	20.8639369	21.8434353	21.85125929	25.55478468	25.45123147	25.51085946
G2YWK3	G2YWK3	G2YWK3	-2.869249473	0.00021898	-2.21027768	0.002328612	-2.58837381	0.000541579		21.04775911	22.34964531	20.91438977	24.63778986	25.78160037	24.12673786	22.29015282	22.67268067	22.95246156	22.08171603	22.34964531	22.34964531	21.23908905	22.34964531	22.34964531
G2Y5A9	G2Y5A9	G2Y5A9	2.867215331	0.142077983	-1.785849034	0.410666821	1.413559633	0.488018303		19.92209398	26.41863397	26.41863397	25.71244675	25.63526223	25.44623862	24.12978002	20.8879865	26.41863397	27.21185367	26.93210646	26.89066637	28.54309011	28.33098945	28.52151403
G2Y6Z1	G2Y6Z1	G2Y6Z1	2.866486152	0.000191481	-1.150553793	0.06440236	0.92607599	0.113084761		23.93326708	23.93326708	23.93326708	23.28054906	23.38034653	23.45721258	23.27610566	20.70476922	22.6855719	24.29814179	24.30759046	24.29060388	26.25987381	26.19370977	26.26398304
G2XS93	G2XS93	G2XS93	2.858850896	0.001932929	0.430783204	0.645672021	0.944318369	0.228490349		22.02891209	20.46250589	24.12020123	26.67232193	26.44626642	26.68661668	27.16136079	27.08703076	26.84916309	27.57888262	27.50153483	27.55774268	29.43956845	29.41666172	29.52552754
G2Y641	G2Y641	G2Y641	2.858528259	0.005696078	1.026131799	0.302746995	0.639820313	0.50415996		19.12000507	18.67290201	21.85104349	21.85104349	21.54278987	20.93108988	21.85104349	21.85104349	23.70123166	21.59213875	22.80120194	21.85104349	24.54252237	24.09252061	24.26546503
G2YMM4	G2YMM4	G2YMM4	2.858130386	4.16E-06	0.932699786	0.022978654	3.732195721	4.93E-07		21.26038679	20.35958062	21.9717429	23.03943127	22.70837147	23.10078772	23.8846799	23.98402259	23.77798733	26.71177672	26.76084676	26.57255415	25.79444352	25.81147899	25.81705911
G2YB55	G2YB55	G2YB55	2.856225099	0.067460368	-0.939427392	0.603573728	-0.682779435	0.689388867		23.65976322	23.65976322	18.43202353	23.65976322	23.65976322	23.65976322	23.65976322	22.15322675	22.34801752	20.93590988	24.33527826	23.65976322	27.01003176	26.70767204	25.83026116
G2YCP9	G2YCP9	G2YCP9	2.853351337	0.000115158	-1.764286749	0.005684509	-0.873820629	0.110004657		24.5682915	25.045619	25.27518625	25.87163173	25.74987824	25.8521387	23.97174375	23.02089132	25.18815335	25.44534924	25.00237937	24.40445817	28.65289577	28.66795845	28.71284845
G2YR13	G2YR13	G2YR13	-2.852529934	2.99E-10	1.890535076	1.54E-08	1.450982384	1.13E-07		24.41103047	24.4374947	24.42540472	30.66366549	30.43315791	30.59224404	32.5457512	32.4850965	32.32982496	32.03023974	32.00876864	32.00300621	27.81794773	27.72318569	27.59034421
G2YQ70	G2YQ70	G2YQ70	2.851297955	2.84E-08	2.624538139	1.30E-07	0.626217323	0.008126996		18.44877973	18.0034818	17.90533225	26.486401	25.94626861	25.93847608	28.72400583	28.78296161	28.73779266	26.61399256	26.89701925	26.73878585	28.96738508	28.89886599	29.05878849
G2YPA5	G2YPA5	G2YPA5	-2.851041357	0.000353025	-2.411020906	0.001877664	-3.432831086	8.81E-05		20.77455388	20.63956323	21.25031855	27.09185661	26.93906708	27.01934272	24.63408616	24.81732077	24.36579676	24.36579676	24.36579676	22.02017963	24.35421094	23.76564112	24.37729028
G2YAB1	G2YAB1	G2YAB1	2.850070138	1.00E-08	-1.705787687	1.90E-06	3.256856004	6.38E-09		20.75329408	21.03848943	21.22242872	23.81163502	23.86111301	23.87851726	21.98379019	22.0054498	22.44466223	26.91667259	27.17261827	27.23254244	26.66754809	26.77494997	26.65897764
G2YC74	G2YC74	G2YC74	2.84855953	4.83E-07	-0.187440824	0.574705067	0.379289165	0.190705932		25.95140086	24.77961705	24.97123334	31.12228428	31.08771774	31.19396783	30.76614322	31.01463924	31.06086492	31.469654	31.49193337	31.58024998	34.0094751	33.97267397	33.96749938
G2YTP5	G2YTP5	G2YTP5	2.8433514	0.142077983	-1.687465858	0.435816503	0.205718834	0.951960626		18.37289412	18.71766536	25.87511659	25.82516772	25.73417133	25.87511659	25.87511659	24.34751362	22.14942786	25.92418896	25.88625386	26.24116932	28.69131957	28.61606777	28.65712251
G2XZ00	G2XZ00	G2XZ00	2.839246989	0.001301304	0.992246944	0.210121747	0.878823537	0.232589753		23.18641163	23.07995548	22.51187602	24.79310538	24.79310538	22.15663477	25.38622827	25.27951568	24.05384241	24.79310538	24.79310538	24.79310538	26.86614207	26.72759964	26.66684479
G2XND4	G2XND4	G2XND4	-2.839154436	3.80E-10	-0.288079551	0.034868184	1.62768282	5.58E-08		24.31541257	24.26786089	24.09526494	29.32440992	29.17404795	29.3436895	28.99623732	29.05220422	28.92946717	30.91039585	30.9088734	30.90592658	26.28043931	26.53020041	26.51404433
G2Y3T0	G2Y3T0	G2Y3T0	-2.838621331	7.45E-08	1.491006787	4.15E-05	2.171564281	1.13E-06		24.92606012	24.48276462	25.46142059	28.96809364	28.67209087	28.91623052	30.3094763	30.3718775	30.34808159	31.0009147	31.05927137	31.0109218	26.01816274	25.99661456	26.02577374
G2Y6F8	G2Y6F8	G2Y6F8	2.838412245	0.001575577	1.113234502	0.170104525	1.867327868	0.021305688		24.62885553	24.62885553	24.62885553	23.16351409	22.03048987	22.5879173	21.81387986	24.68117762	24.62656729	24.01020362	24.63114014	24.7425611	25.41782	25.35101537	25.52832262
Q6KB66-1	Q6KB66-1	Q6KB66-1	-2.836931219	0.009276595	2.023707083	0.060765774	-0.257167762	0.830116744		26.21609642	26.16746012	26.26970959	26.55152568	26.46688245	26.59810082	28.3830492	28.50897604	28.79560495	26.04581036	26.36731241	26.43188289	26.39995887	22.29143076	22.41432566
G2YHQ2	G2YHQ2	G2YHQ2	2.835734959	1.19E-05	1.564207742	0.002175607	3.268244679	4.21E-06		18.54299622	18.90528161	19.29742528	20.23418696	21.19894026	20.48715188	21.62833806	22.0305521	22.95401216	23.64394257	24.03592528	24.04514528	23.46790855	23.48719984	23.47237558
G2YR87	G2YR87	G2YR87	2.834995738	0.001434796	-1.621370934	0.045889174	2.304032234	0.006291796		22.36299839	21.38485345	21.12454347	24.25568866	24.31644324	24.40847969	20.86999606	23.76645921	23.48004352	26.38854721	26.73609858	26.76806251	27.06920803	26.97800981	27.43838097
G2Y4A2	G2Y4A2	G2Y4A2	2.834985018	7.39E-07	1.812621427	6.59E-05	1.812621427	4.47E-05		21.53266191	21.53266191	21.53266191	19.23203709	20.38090882	19.54717552	21.53266191	21.53266191	21.53266191	21.53266191	21.53266191	21.53266191	22.16485753	22.70920454	22.79101442
G2YSC6	G2YSC6	G2YSC6	-2.834826255	7.30E-08	1.413657164	6.31E-05	1.135967235	0.000251591		24.45805741	24.45805741	24.45805741	23.88665435	23.90398434	23.75967606	25.30300279	25.0473027	25.44098074	25.13810167	24.85739858	24.9627162	20.50576395	21.20472624	21.33534579
G2YXT1	G2YXT1	G2YXT1	2.833217974	1.63E-05	1.736679585	0.001353496	1.822758514	0.00067986		24.86037674	24.86037674	24.86037674	23.80219406	22.54432929	22.69787865	25.04965331	25.26243001	23.94235742	24.90029579	24.81932162	24.79306012	25.87895467	25.83125002	25.83385123
G2XXM2	G2XXM2	G2XXM2	-2.833077007	1.13E-09	-0.40372662	0.013046406	0.416705943	0.008635739		20.99556681	21.33672006	20.92868426	26.15461546	26.02503139	26.09844539	25.71693085	25.744969	25.60501253	26.56075919	26.58474874	26.38270214	23.25023292	23.31457944	23.21404886
G2XNZ5	G2XNZ5	G2XNZ5	-2.832831739	4.38E-10	2.379422958	3.82E-09	1.433466071	1.91E-07		21.5381746	21.45664595	21.34930231	28.59203553	28.43695807	28.47232112	30.79863319	30.849412	30.99153841	29.96304291	29.90214615	29.93652388	25.51670893	25.67581535	25.81029522
G2YJ00	G2YJ00	G2YJ00	-2.831017768	4.38E-06	0.682134858	0.083032553	1.154979406	0.0055329		21.69632321	21.03113126	21.47324599	22.98975961	22.93170839	23.01113184	22.96102596	23.83177076	24.18620769	24.06832557	24.07509497	24.25411753	19.64713746	20.39868477	20.39372431
G2XRD4	G2XRD4	G2XRD4	2.829052176	4.48E-09	1.676970805	8.37E-07	1.227845513	8.80E-06		20.27077063	20.08639946	20.51358278	25.49627166	25.2543765	25.17814777	26.78321972	27.08759492	27.08889371	26.5162036	26.56486522	26.53126365	28.09072302	28.26462453	28.0606049
G2YBE4	G2YBE4	G2YBE4	2.827486708	2.86E-06	0.904795143	0.020611294	0.85079855	0.022317943		21.99369561	21.01626583	22.32526017	25.61401117	25.78644611	25.94253506	26.7492052	26.3499365	26.95823606	26.37375159	26.77904714	26.74258927	28.60471132	28.54438346	28.67635769
G2YYU5	G2YYU5	G2YYU5	-2.826967921	4.60E-09	1.174089281	1.94E-05	-0.328447646	0.060186683		21.70428807	22.23101587	21.84889667	28.412388	28.24701158	28.55885493	29.63301204	29.54714219	29.56036812	28.0059705	28.03914946	28.18779162	25.63622743	25.63036599	25.47075732
G2YS05	G2YS05	G2YS05	2.825374003	9.92E-09	-0.838203193	0.000652459	0.942595406	0.000178259		23.40055379	22.94944251	23.10883042	27.43014482	27.05373531	27.16628386	26.51903761	26.45795079	26.15856601	28.09160652	28.20068516	28.18565853	29.94285962	30.21332123	29.97010515
G2YIP4	G2YIP4	G2YIP4	-2.825301485	0.156479887	2.738848446	0.207831248	0.812474183	0.718231559		19.67906642	27.95956463	27.95956463	27.95956463	27.85125591	27.88937222	30.63905145	30.67522666	30.60245999	28.70607113	28.68999713	28.74154706	24.88562847	25.19238141	25.14627843
G2XXP7	G2XXP7	G2XXP7	2.824988889	2.56E-05	1.681962866	0.002346361	3.200691904	1.06E-05		24.10365007	24.10365007	24.10365007	21.43340061	21.34615455	22.1583561	22.37897951	23.50117026	24.10365007	24.88570592	24.83838105	24.81589999	24.53696752	24.77226033	24.10365007
G2Y6I7	G2Y6I7	G2Y6I7	2.823656706	0.000133832	2.890036158	0.000180221	0.206188883	0.735278266		19.60689694	20.1071035	21.71617472	21.71617472	20.7214816	21.0582114	23.81157002	24.1914401	24.16296609	21.12539008	21.71617472	21.27286958	24.03056338	23.9311319	24.00514256
G2YZD0	G2YZD0	G2YZD0	2.821155936	1.19E-05	2.821155936	2.09E-05	3.73749208	1.27E-06		23.20442293	23.20442293	23.20442293	19.61196511	21.42980913	20.10802673	23.20442293	23.20442293	23.20442293	24.16669286	24.21908368	23.97650068	23.20442293	23.20442293	23.20442293
LSM8	G2Y4Q7	G2Y4Q7	2.819559074	0.020347675	1.454849896	0.238377572	1.493862198	0.19557238		24.4690948	20.47486367	19.27777448	23.10354904	22.88691786	23.05226781	24.4690948	24.4690948	24.4690948	24.4690948	24.57381753	24.48140898	25.76228323	25.82288668	25.91624202
G2YGI5	G2YGI5	G2YGI5	-2.818915453	1.83E-05	-0.608305588	0.187923207	0.385144001	0.372521166		20.99746925	20.69497236	21.15852541	24.84601593	24.00277425	24.9921451	23.9469022	24.18033746	23.88877887	25.47126417	25.42472046	24.10038266	21.65180883	21.95549728	21.77688282
G2Y7B1	G2Y7B1	G2Y7B1	2.814886794	0.006004534	-0.206676002	0.898801826	-1.244544465	0.178458722		23.77496287	23.86053729	23.81093263	21.98056538	23.40996729	23.41154841	21.27875815	24.83845159	22.06484334	21.63934219	22.43197761	20.99712789	25.60628372	25.87937401	25.76108373
G2YU27	G2YU27	G2YU27	2.813299107	0.126559296	2.697960784	0.175949155	1.63756588	0.380727373		25.7609783	18.43212051	25.7609783	22.42338783	24.10998942	24.41846743	26.25788103	26.19430493	26.59354107	25.7609783	25.00924483	25.09431918	26.63843216	26.30838598	26.44492386
G2YHG0	G2YHG0	G2YHG0	2.81061673	0.036751011	-0.84406541	0.576663177	1.105837259	0.401633308		24.97809884	19.68450475	19.62439243	24.95337896	24.8756905	25.00240228	24.39103433	23.96879808	23.93944311	26.1251506	26.106676	25.91715692	27.74005484	27.73444079	27.78882631
MED19	G2YWN0	G2YWN0	2.808686243	7.85E-09	1.302549594	1.36E-05	1.112460088	3.56E-05		23.04665512	23.04665512	23.04665512	21.72084208	21.73311176	21.77836273	23.04665512	23.04665512	23.04665512	23.07797098	23.04665512	22.44507073	24.48882851	24.67994418	24.4896026
G2YKB4	G2YKB4	G2YKB4	2.807468847	6.98E-06	0.097657203	0.873780092	1.339797665	0.002863378		19.69728202	18.85463414	19.05730666	22.88338422	22.66210327	23.06603199	23.16125858	22.96407287	22.77915965	24.64356187	24.58814068	23.39920993	25.76763365	25.52520592	25.74108646
G2YLF3	G2YLF3	G2YLF3	2.801265887	0.022324259	0.364226659	0.830204215	1.162698184	0.320958228		23.64615046	23.62185304	28.34206034	26.10753197	25.84626333	26.17731034	26.11928571	26.30804546	26.79645444	27.25036843	26.94369375	27.42513801	28.864275	28.88004373	28.79058456
G2YCZ2	G2YCZ2	G2YCZ2	-2.800765976	0.00021433	-2.263854927	0.00165413	1.627456464	0.010049271		24.75088117	24.75088117	24.75088117	25.62710949	25.10139856	25.52142251	22.67947332	22.4919938	24.28689866	27.05775293	27.08184261	26.99270442	22.09900197	23.60728064	22.14135002
G2Y3R6	G2Y3R6	G2Y3R6	2.794604292	0.019065193	0.082796685	1	-0.005423611	1		22.38275828	22.38275828	17.89902072	22.14334407	22.49212485	22.26441585	22.38275828	22.38275828	22.38275828	22.96728335	22.06784315	21.84848744	25.13612422	25.01898448	25.12858895
G2Y9Z8	G2Y9Z8	G2Y9Z8	2.792209641	0.009653069	2.677461439	0.016781074	2.677461439	0.013327606		25.47053178	25.47053178	25.47053178	21.18609336	25.47053178	21.72258588	25.47053178	25.47053178	25.47053178	25.47053178	25.47053178	25.47053178	25.62058165	25.66472652	25.47053178
G2YHU6	G2YHU6	G2YHU6	2.791937666	0.000460751	-0.68712329	0.309034987	2.503998563	0.001138944		20.46594771	20.62706488	18.10269338	26.05080689	25.87977189	26.13625041	25.3314369	25.73253835	24.94148407	28.51909986	28.51239678	28.54732824	28.85931554	28.75152477	28.83180189
G2Y5Q1	G2Y5Q1	G2Y5Q1	2.789902221	7.52E-08	0.679501803	0.010630002	1.305711938	7.36E-05		21.98116983	21.90722521	22.20749629	24.78483675	24.81631763	25.21198675	26.00153406	25.67082515	25.17928733	26.29380637	26.27343634	26.16303424	27.73398544	27.7130828	27.73577955
G2YCQ1	G2YCQ1	G2YCQ1	2.789736517	0.002835295	2.002247955	0.026002283	1.490327076	0.073441799		20.87434782	20.03500228	19.13314547	21.25999832	23.06746407	24.57876629	25.26913505	24.89491285	24.74892465	24.22659123	24.47539636	24.67522232	25.70951158	25.72628986	25.83963679
G2YAS4	G2YAS4	G2YAS4	2.789621555	0.002839818	-1.284836839	0.139648747	2.597596435	0.005006916		22.45468247	22.52347986	21.57969599	25.73965699	25.54371884	25.76616227	23.56142064	23.14829696	26.48530998	28.47724393	28.19978413	28.16529934	28.41678731	28.36879335	28.63282211
G2Y4Q5	G2Y4Q5	G2Y4Q5	-2.789456382	0.073646588	-0.541473819	0.801346385	1.13275789	0.477820792		21.58109044	22.33018436	20.39064779	26.05612482	25.47422084	25.52602789	27.15542343	21.10542093	27.17110773	26.41601044	27.11018169	26.92845508	22.98790208	22.92756584	22.77253649
G2XQ42	G2XQ42	G2XQ42	2.785305975	7.58E-09	2.526703486	3.70E-08	1.651604265	1.09E-06		24.76655377	24.77261494	24.48727287	24.0488867	24.25995931	24.11734167	26.54669133	26.81327594	26.64633086	25.47532629	25.98875986	25.91691432	26.97884365	26.9073783	26.89588365
G2XQJ7	G2XQJ7	G2XQJ7	2.784069199	0.016807049	0.560973187	0.675275016	-0.339126374	0.789471298		20.26806258	19.49276421	22.61803743	22.74171473	21.67575812	22.48275507	22.61803743	22.61803743	23.34707261	20.43697903	23.17411834	22.27175143	25.72529185	23.62322304	25.90392063
G2XZU0	G2XZU0	G2XZU0	2.782314611	7.83E-05	-0.176486162	0.799582002	1.11475417	0.034238257		23.95405525	22.09656219	21.94790421	26.54508459	26.4485393	25.93725229	26.1929329	26.18465953	26.02382526	27.35944809	27.44705509	27.4686355	29.08660852	29.0841836	29.1070279
G2Y921	G2Y921	G2Y921	2.782122042	3.86E-06	0.102530262	0.846614527	0.684808554	0.061969077		28.51393264	27.31934094	26.96874209	31.15552294	31.03111539	31.12247935	31.25617864	31.16582262	31.1947072	31.74324924	31.80714198	31.81315212	33.92766774	33.86266055	33.86515551
G2YVI5	G2YVI5	G2YVI5	2.781845843	0.005255269	-0.550013832	0.595982205	-2.607674049	0.008595094		25.13002977	25.13002977	25.13002977	25.13002977	25.13002977	25.13002977	25.8227468	22.78727125	25.13002977	22.77041273	21.04866679	23.74798765	27.99622	27.88519919	27.85420766
G2YMR1	G2YMR1	G2YMR1	2.77795661	0.001568387	0.843725028	0.287828367	2.054899472	0.011569963		21.31926555	23.89656389	23.89656389	23.79926159	22.34140171	22.44950672	23.88771881	23.89656389	23.3370624	25.07079829	24.98942467	24.69464547	25.51288958	25.78306651	25.62808376
G2Y0P5	G2Y0P5	G2Y0P5	2.774153048	0.037302402	0.205856983	0.946430304	-2.332285615	0.078609779		18.22145602	23.45353117	23.45353117	23.45353117	23.45353117	23.45353117	24.07736989	23.54552367	23.3552709	21.06082716	21.42767962	20.87522988	26.31573176	26.13374419	26.2335767
G2YL70	G2YL70	G2YL70	2.773373918	0.026982793	0.572763754	0.703458058	2.925861428	0.022704794		24.82955392	20.37964848	25.47294774	25.75601149	25.74177595	24.75024399	25.85043027	26.0772337	26.03865872	28.21517002	28.475282	28.33516369	28.0555065	28.17778439	28.33486229
G2XQ23	G2XQ23	G2XQ23	2.773014996	9.09E-08	2.473843564	4.91E-07	1.118604665	0.000288836		21.29456526	20.85495999	21.33016997	25.0961177	25.10479901	25.29302694	27.47257492	27.42963013	28.0132693	26.22109603	26.38430748	26.24435414	28.15319063	28.01894279	27.64085522
G2YYF3	G2YYF3	G2YYF3	2.771813848	0.053618322	3.821852316	0.01674943	0.45817314	0.779182528		18.65085353	24.11788149	18.34794502	23.6228104	23.17487676	23.81819885	27.39682139	27.3243387	27.36028287	24.01511606	24.21381101	23.76147835	26.71546918	25.53968927	26.67616911
G2YQ01	G2YQ01	G2YQ01	2.769058306	5.91E-09	4.123555926	8.77E-10	3.968550593	8.44E-10		25.359311	25.359311	25.359311	21.69202772	21.81296992	21.9647227	26.00664764	25.85697013	25.97677033	25.84380145	25.81494085	25.71662981	24.62047331	24.27313338	24.88328856
G2Y8D9	G2Y8D9	G2Y8D9	-2.768306832	0.000931899	3.84476143	0.000116754	-1.179285776	0.091519402		23.30259967	23.24343478	23.32048713	26.66339616	26.47513828	26.72423434	30.53497146	30.42948047	30.43260114	25.50035923	25.45134177	25.37321044	22.27103152	23.81075809	25.47605867
G2Y711	G2Y711	G2Y711	2.767297062	0.107019044	1.181004827	0.550235741	1.94439786	0.259085427		24.03006492	17.21467906	24.03006492	22.2419885	22.004938	22.56967427	24.03006492	22.2994854	24.03006492	24.2515172	24.03006492	24.36821223	25.20115136	25.10584073	24.81149986
G2YJ04	G2YJ04	G2YJ04	2.765629859	0.064492769	-0.72858219	0.690761127	-0.598910805	0.716067952		18.6782164	24.05190852	19.95761682	24.12332922	23.87020557	23.97676713	24.05190852	24.05190852	21.68073832	24.31600648	24.2836126	21.57395044	26.77838676	26.76288561	26.72591914
G2YVL2	G2YVL2	G2YVL2	2.765419449	2.84E-08	0.949508855	0.000538747	0.955211247	0.000352031		22.6212153	22.6212153	22.6212153	21.53433355	21.89239382	21.58839196	22.6212153	22.6212153	22.6212153	22.6212153	22.9440226	22.31551517	24.22680262	24.70190252	24.38267254
G2YKC0	G2YKC0	G2YKC0	-2.765313453	0.017659772	3.718334451	0.004610718	1.891062006	0.091356607		20.20294199	19.25810252	19.34934271	24.8741305	24.92062462	25.12464003	28.65223448	28.66904006	28.75312396	26.89591257	26.88332225	26.81334635	21.49079941	25.02623562	20.10641976
P13645	P13645	P13645	-2.765089134	1.92E-10	-0.188646201	0.107961559	-2.446852854	1.17E-09		35.2946501	35.35320055	35.33260174	34.81329012	34.56580749	34.80605208	34.56764858	34.528092	34.5234705	32.272322	32.24325538	32.32901374	32.02496064	31.92976099	31.93516065
G2YW69	G2YW69	G2YW69	2.7640521	2.07E-06	0.575253003	0.102246295	1.961028279	4.76E-05		23.37332848	22.73024321	21.95735227	27.28652281	26.97365003	27.25467134	27.69706975	27.92027434	27.62325909	29.17759917	29.1861459	29.03418394	29.96642035	29.93989886	29.90068127
G2YW20	G2YW20	G2YW20	2.759156915	1.58E-07	-1.096854082	0.000738821	1.860668962	6.80E-06		26.15263912	26.00887528	26.1116183	28.84422098	28.70774412	28.87950393	27.32800274	27.48667584	28.32622821	30.65345383	30.68639026	30.67363184	31.57894983	31.55548581	31.57450414
G2XRJ9	G2XRJ9	G2XRJ9	2.75895241	0.00913626	1.70301882	0.101285349	1.064430695	0.272231649		23.31668412	24.27245228	24.5177539	21.72813179	23.6678899	24.11578111	25.84556656	25.94350377	22.83178894	24.32159985	24.45597643	23.9275186	25.89759367	26.02771218	25.86335419
TIF6	G2YH46	G2YH46	2.757556796	0.118488062	1.845250688	0.337338662	2.495512632	0.162701778		22.96452922	20.75304561	28.88232681	27.0468568	26.89164172	27.09281889	28.94340903	28.81854366	28.80511679	29.42493898	29.52790535	29.56501098	29.81713927	29.75507454	29.73177399
G2YZH7	G2YZH7	G2YZH7	-2.756678116	0.000463217	-1.531920014	0.026123135	0.687600021	0.268106594		23.76663505	23.76663505	23.76663505	23.84109239	23.68812486	24.26933847	22.05308898	21.24791498	23.90179172	24.46229748	24.61208333	24.78697498	21.61009789	21.0680337	20.85038978
G2YC57	G2YC57	G2YC57	2.755653752	4.69E-07	0.92055915	0.005378458	2.930767139	3.61E-07		23.05419461	23.06215861	22.30522064	25.97752629	25.76083319	25.75435978	26.81034852	26.42682164	27.01722655	28.69660906	28.78355811	28.80485351	28.91243392	28.29547108	28.55177552
G2Y6H7	G2Y6H7	G2Y6H7	2.754881408	1.21E-08	2.456577949	7.25E-08	1.699164017	1.25E-06		25.60242944	25.88287159	25.62512756	26.08452134	26.66349297	26.10099086	28.85164161	28.58646558	28.78063182	27.98042045	27.97655901	27.98951775	29.05666619	29.03224006	29.02474313
G2Y4Q9	G2Y4Q9	G2Y4Q9	2.753176919	2.98E-08	0.936558006	0.000605404	0.777937445	0.001652114		21.59241	20.88077226	21.54176753	28.1381707	27.9713448	28.07302547	28.86238016	29.01128097	29.11855386	28.72981338	28.84572034	28.94081959	30.87578233	30.80432949	30.76195991
G2Y6I6	G2Y6I6	G2Y6I6	2.752396117	0.059384962	0.223599975	0.949165414	0.808127432	0.595891875		19.50978708	25.09966981	18.98240853	24.55584279	24.90119538	24.96892733	25.16843669	24.90086841	25.02746034	25.80989407	25.586876	25.45357773	27.62578859	27.5499627	27.50740257
G2YHT1	G2YHT1	G2YHT1	2.750912772	1.67E-05	1.571699102	0.002229035	1.571699102	0.00163301		24.44770165	24.37101389	24.40348394	22.50588614	22.91594413	23.07352425	24.40348394	24.40348394	24.40348394	24.40348394	24.40348394	24.40348394	26.19666622	26.01952433	24.53190228
G2Y2M3	G2Y2M3	G2Y2M3	-2.746568301	2.07E-10	2.018387388	4.79E-09	0.273047701	0.020926179		27.78659635	27.85871746	27.90417521	31.47957625	31.31994333	31.46207375	33.5309579	33.43565964	33.35013794	31.74300915	31.61497606	31.72275123	28.7217462	28.6828937	28.61724852
Q8N1N4-2	Q8N1N4-2	Q8N1N4-2	-2.744902273	6.43E-07	-0.385506867	0.211455927	-1.583565358	9.11E-05		27.52334561	27.46226454	27.54922956	27.56940949	27.24841522	27.36504673	26.9178347	26.69345415	27.41506198	26.00641953	25.53075725	25.89499859	24.14641973	24.97331452	24.82843037
G2YXG4	G2YXG4	G2YXG4	2.743260068	0.36426346	2.846732536	0.397863153	1.373057883	0.685266913		17.23405654	27.05147945	27.05147945	19.16221724	27.05147945	27.05147945	27.05147945	27.4183319	27.3355624	25.91532017	25.68170116	25.78732847	27.08358914	27.2617794	27.14958781
G2YID2	G2YID2	G2YID2	2.740612539	0.191833841	6.094263348	0.012725582	4.034360963	0.067123114		29.73753881	28.5873044	28.5873044	29.13424613	21.82307213	21.80737059	30.45097331	30.2367732	30.35973238	28.1992441	28.5873044	28.08122323	28.81318775	28.2678165	23.90552222
G2XNQ7	G2XNQ7	G2XNQ7	2.739265992	0.052151804	2.100639854	0.157314971	1.40584578	0.311701769		22.78100033	17.67113343	22.78100033	21.30152073	21.59517267	21.61242183	24.47202254	22.08435766	24.2546546	22.51895	22.78100033	23.42670223	24.06838255	24.22817333	24.43035733
G2YXJ0	G2YXJ0	G2YXJ0	2.73893314	0.005999449	-1.207105473	0.209842689	-0.385830243	0.696901056		21.89964623	23.07116529	23.027864	27.49382078	27.36369872	27.46735365	27.30497093	23.97698999	27.42159582	27.25119985	26.56300968	27.3531729	30.14437709	30.13981204	30.25748344
G2YHA0	G2YHA0	G2YHA0	-2.733470148	0.156176177	0.418020963	0.906798267	-0.778675313	0.721036701		22.0716613	20.7791647	29.18136209	28.47241969	29.36042637	28.59918679	29.21833001	29.36856255	29.09920316	28.0386282	28.03152384	28.02585486	26.27707077	26.77596707	25.17858456
G2YCU5	G2YCU5	G2YCU5	2.73344489	3.47E-08	0.630773801	0.008823001	1.267854706	3.90E-05		24.48594349	24.7644527	23.92986009	28.34976981	28.20650202	28.24655367	28.78782522	28.96569022	28.94163146	29.49538185	29.50825125	29.60275652	31.03642957	30.98789548	30.97883512
G2YTA0	G2YTA0	G2YTA0	2.730427839	0.01733605	1.433568002	0.216097281	-1.158739155	0.283979942		23.79714637	23.79714637	23.79714637	22.67842697	21.42932473	23.79714637	23.79714637	24.61130933	23.79714637	23.79714637	20.37879189	20.25274234	24.41960599	26.25802813	25.41854747
G2XVK3	G2XVK3	G2XVK3	2.729757078	4.51E-07	1.798315501	3.30E-05	1.798315501	2.23E-05		23.15404702	23.15404702	23.15404702	20.80253004	21.93754806	21.32711646	23.15404702	23.15404702	23.15404702	23.15404702	23.15404702	23.15404702	23.86550495	24.34695692	24.04400393
G2YVW4	G2YVW4	G2YVW4	-2.727332724	1.01E-07	-2.347499784	7.63E-07	-0.523677654	0.032637107		21.42075606	21.41358999	20.93927266	24.58349875	24.53381651	24.53407746	22.20296446	22.20296446	22.20296446	24.35723876	24.1621466	23.56097441	21.72275522	21.79140602	21.95523332
G2YHH5	G2YHH5	G2YHH5	2.726624763	0.000177723	0.40947236	0.503471234	0.160088028	0.801469606		22.7816706	21.32104539	20.42765101	25.50422207	26.02151844	25.62208561	26.03473204	25.83610068	26.50541048	25.9147205	25.80239075	25.91097896	28.52612266	28.38222186	28.41935588
G2YU04	G2YU04	G2YU04	2.724501822	0.000464201	1.245840972	0.060383215	-0.093913198	0.916398399		22.1299253	22.50368412	22.44630029	23.14147215	24.05608658	24.79667068	24.27208459	26.25740364	25.2022641	23.36642286	23.84259732	24.50346963	26.86809338	26.52172026	26.77792123
G2YW85	G2YW85	G2YW85	2.723391316	0.001649431	2.900064013	0.001641561	2.255536343	0.006311529		21.64466056	18.52441626	20.18534395	24.75785927	24.34609071	25.11636101	27.84143478	27.10583735	27.97323091	26.56074283	27.28874284	27.13743435	27.43572976	27.54091592	27.41383927
G2YQQ1	G2YQQ1	G2YQQ1	2.722375675	0.116424123	1.312764979	0.504018945	2.583804816	0.14158341		25.90908607	18.83009386	18.89756276	24.30452883	24.34963495	24.08694991	25.90908607	25.90908607	24.86123648	26.73104049	26.96055824	26.80092941	27.14940499	26.66895234	27.08988339
G2YCB4	G2YCB4	G2YCB4	-2.713945693	6.07E-07	2.497085815	2.35E-06	1.578214451	8.10E-05		19.369763	18.2787544	19.23391229	28.47250446	28.46432912	28.35051102	30.99191166	30.97793467	30.80875571	29.96060837	30.01963805	30.04174154	25.82171467	25.49922841	25.82456445
G2YNW3	G2YNW3	G2YNW3	2.713479788	7.56E-05	-0.390660641	0.471667442	1.664843554	0.003308542		21.53152429	21.54533879	21.36527487	23.25408892	24.79974754	23.57508649	22.93738674	24.3136405	23.20591379	25.25373188	25.82200597	25.54771576	26.61441348	26.55795526	26.59699356
G2XZB4	G2XZB4	G2XZB4	-2.711240422	0.045666188	-2.479799843	0.081825759	-0.463196137	0.759365518		20.12560593	24.47453116	20.34284434	25.69502195	25.66773084	25.50657001	21.66952147	24.47453116	23.28587064	25.23374484	25.12871984	25.1172697	22.14739314	24.47453116	22.11367724
G2YSH0	G2YSH0	G2YSH0	-2.71120686	7.56E-08	1.008261465	0.000671066	-0.399663924	0.081702201		24.44564249	24.51523917	24.47266325	25.44009736	24.980015	25.47117486	26.41553742	26.36943545	26.13109875	25.08549091	25.11848465	24.4883199	22.70646535	22.59161508	22.45958622
G2YQX9	G2YQX9	G2YQX9	2.708617065	0.008774546	0.834973453	0.422065704	2.161568685	0.029958553		22.38240671	22.38240671	22.38240671	19.98188202	18.56465069	22.38240671	22.38240671	20.72204002	20.32941305	22.44568514	22.65173535	22.31622499	22.92545085	22.95139452	23.17794525
G2YTV8	G2YTV8	G2YTV8	2.70437506	2.40E-07	0.238638581	0.389840344	1.522058622	4.55E-05		23.41870341	22.72054135	23.48779569	24.95608477	24.95470496	24.70471319	25.01175595	25.46869811	24.85096459	26.49384081	26.41602979	26.27180818	27.56991326	27.63288365	27.52583118
G2YHY5	G2YHY5	G2YHY5	2.703032105	0.005642981	-0.530319074	0.604219038	-3.163641307	0.002272964		20.51353375	20.59445491	23.67315891	24.83727289	23.67315891	24.10000215	23.67315891	23.67315891	23.67315891	21.80578238	20.19676809	21.11695955	26.78593284	26.97038009	26.96321734
G2Y0X4	G2Y0X4	G2Y0X4	2.701754848	2.41E-07	0.788002007	0.007818087	0.865498352	0.003348644		25.61314689	25.26831129	25.33217055	25.08045031	25.16850783	25.20992328	26.44887946	25.6201432	25.75386478	25.70146765	26.19648912	26.15741971	27.75670968	27.87811172	27.92932457
G2Y4Y3	G2Y4Y3	G2Y4Y3	-2.699869921	2.51E-10	3.421483586	1.79E-10	-0.066627933	0.566556053		26.18564372	26.18564372	26.18564372	26.39911042	26.17206082	26.18564372	29.62506899	29.67729455	29.71890218	26.18564372	26.18564372	26.18564372	23.55743811	23.45340334	23.64636374
G2YKH4	G2YKH4	G2YKH4	-2.698287838	2.34E-05	-0.740922748	0.102139737	2.337234826	8.94E-05		24.31129066	24.31129066	24.31129066	24.36820452	24.25203903	24.86707881	23.26552038	23.20778887	24.79124487	26.83122671	26.77030822	26.89749192	21.87386328	21.96110959	21.55748599
G2YBG2	G2YBG2	G2YBG2	2.698044032	4.51E-10	-0.297025369	0.026798915	1.761786482	2.38E-08		24.68000425	24.96189477	24.89465512	28.73944162	28.5641325	28.66963034	28.42024452	28.36822004	28.29366379	30.42075463	30.42632631	30.41148297	31.45359535	31.30415264	31.30958856
G2Y4F5	G2Y4F5	G2Y4F5	2.694284408	8.11E-07	1.207875264	0.001151787	0.354700877	0.220406303		20.35677435	20.13491579	20.66197792	24.78615731	24.85214297	25.09467293	26.36365217	26.12310672	25.86984012	25.10491005	25.84368433	24.84848146	27.62743978	27.52695485	27.66143181
G2YGN4	G2YGN4	G2YGN4	2.692880637	3.53E-05	0.866172683	0.069255333	0.296735	0.516197982		20.18265813	19.02419816	19.43205549	21.27336452	22.51508773	22.51508773	22.51508773	23.15985745	23.22711285	22.16461445	22.55339437	22.47573616	24.74453808	24.82588663	24.81175718
G2XZL7	G2XZL7	G2XZL7	2.692845799	2.86E-06	-0.488066673	0.170223336	0.006960947	1		21.51076639	20.86720027	21.51018763	25.1967928	26.10314434	25.02539356	24.7188051	24.87152486	25.27080072	25.60078821	25.40422864	25.34119669	28.2033774	28.12707159	28.07341912
G2YRC0	G2YRC0	G2YRC0	2.690142993	4.26E-08	1.574649914	9.67E-06	2.312908652	2.32E-07		23.6775791	23.63446305	23.43796849	25.03209413	25.74143092	25.7195235	26.97088117	27.12033343	27.12578369	27.86217393	27.67129457	27.89830601	28.17091752	28.15933301	28.233227
G2YW52	G2YW52	G2YW52	2.687175823	2.75E-06	0.309916277	0.390737496	1.399471813	0.000724449		25.54883585	24.32771917	24.21946625	29.29173851	29.10845594	29.25085461	29.62174717	29.49794093	29.46110979	30.61534552	30.60762945	30.62648954	31.96170906	31.80370933	31.94715814
G2YKK2	G2YKK2	G2YKK2	2.683901875	1.94E-06	-1.236212718	0.001834664	2.799600039	1.69E-06		21.41751326	20.42102411	21.6120346	25.27075007	25.59621483	25.29690109	24.36359085	24.2141984	23.87743859	28.16101117	28.18793372	28.21372122	28.04915156	27.95122656	28.2151935
G2Y0V4	G2Y0V4	G2Y0V4	2.682981329	1.94E-06	2.682487359	3.50E-06	2.682487359	2.40E-06		23.83611174	23.97814849	23.95601691	19.7209419	21.13196729	20.26870192	23.05635773	23.05635773	23.05635773	23.05635773	23.05635773	23.05635773	23.05635773	22.96203788	23.1521595
G2YX08	G2YX08	G2YX08	2.682090744	3.27E-06	1.185706541	0.003515017	1.373941922	0.000946209		23.28117773	21.88854468	23.1108616	27.25131791	27.11533376	27.2041557	28.37068914	28.35209885	28.405139	28.47945835	28.56817366	28.64500112	29.87675849	29.83428074	29.90604037
G2YHU2	G2YHU2	G2YHU2	-2.681589961	0.012879034	0	1	0.072236492	0.978382069		25.84734122	25.84734122	25.84734122	25.84734122	25.84734122	25.84734122	25.84734122	25.84734122	25.84734122	25.88803182	26.02336011	25.84734122	22.26467281	21.38523975	25.84734122
G2YVX8	G2YVX8	G2YVX8	2.679412574	7.77E-06	0.118455887	0.823833375	3.078779837	2.86E-06		24.40403783	22.81969685	23.2039417	28.57602081	28.28835179	28.47278811	28.45713589	28.59706693	28.63832555	31.56709689	31.549695	31.45670833	31.02484893	31.23631264	31.11423686
G2YC07	G2YC07	G2YC07	2.678845864	0.000203618	0.342098914	0.58787037	-0.320000135	0.574210074		22.54092143	22.54092143	22.54092143	22.54092143	22.16666877	22.54092143	22.39039754	23.87429777	22.01011306	22.54092143	22.54092143	21.20666837	25.15034575	25.09059447	25.04410901
G2YV18	G2YV18	G2YV18	2.676013339	2.63E-08	2.375846226	1.63E-07	1.523753107	5.26E-06		23.59058355	23.1331479	22.94296139	25.92148432	25.82062943	25.76461414	28.0355828	28.30189656	28.2967872	27.26283143	27.56729676	27.24785901	28.51884477	28.45320077	28.56272235
G2YRQ9	G2YRQ9	G2YRQ9	2.675381722	0.022088021	2.285344731	0.057791173	3.147389157	0.010405116		25.66315497	25.60456818	24.6513925	20.18699226	24.28251604	24.41462967	26.21878185	24.47382145	25.04756887	26.13495592	26.13516392	26.05618561	25.69448846	25.67229354	25.54350114
G2XQY2	G2XQY2	G2XQY2	-2.673693074	8.68E-09	2.085666968	1.66E-07	0.843578974	0.000246914		24.58359977	25.1800317	24.95211635	29.10566217	28.90012387	29.00695154	30.98757731	31.2241742	31.05798697	29.79893783	29.80230841	29.94222826	26.35830779	26.37745167	26.25589889
G2YR91	G2YR91	G2YR91	2.673571612	0.10505763	3.191601674	0.073140949	3.391769318	0.048757196		24.78791478	18.53827117	18.91254805	21.50225583	23.98904932	20.73091974	25.35693022	25.17415771	25.26594198	25.12908286	25.41117848	25.85727151	24.76529044	24.66745948	24.81018981
G2Y191	G2Y191	G2Y191	2.670352256	3.94E-06	-0.073846101	0.904934046	-0.619373735	0.076985048		21.22097855	21.22097855	21.22097855	21.19587786	22.0142382	20.93817484	21.70833094	20.99744311	21.22097855	20.56424782	21.22097855	20.50494333	24.11905074	23.95854616	24.08175077
G2YQX0	G2YQX0	G2YQX0	2.664934892	0.000112112	-1.109367222	0.042639587	2.113938868	0.000762677		19.844695	20.49952657	20.83007182	26.34546914	26.02777705	26.09834118	23.84490197	25.71948148	25.57910225	28.24918184	28.2572224	28.30699972	28.83241663	28.82812751	28.8058479
G2YR11	G2YR11	G2YR11	2.664697436	0.176432309	2.92615644	0.173769992	1.473058079	0.47516157		17.69599583	17.24441996	24.33741214	24.33741214	20.63488986	21.11778699	24.83195069	25.14941253	24.88719509	23.29761246	25.1948337	22.01681706	24.92905752	24.81771165	24.33741214
G2YUL8	G2YUL8	G2YUL8	2.663147335	0.000195856	0.134666701	0.877326041	3.112212537	6.12E-05		24.16950565	22.42919453	21.76107094	26.3728145	26.14441704	26.30287384	26.31989849	26.48317524	26.42103176	29.39669396	29.36593802	29.39411102	28.88254947	28.86635835	29.06063957
G2Y9Z4	G2Y9Z4	G2Y9Z4	-2.662949819	3.26E-10	-0.249816339	0.044066547	2.663251976	7.88E-10		25.094467	25.10367313	24.88431147	28.32386246	28.28249742	28.31630768	27.96997774	28.09697688	28.10626392	30.98328574	30.97760843	30.95152932	25.72186949	25.67610913	25.53583948
G2YNX6	G2YNX6	G2YNX6	2.662388702	1.32E-07	0	1	-0.195972925	0.407558911		21.21773791	20.82570879	20.45598536	21.21773791	21.21773791	21.21773791	21.21773791	21.21773791	21.21773791	21.21773791	20.62981914	21.21773791	23.84339138	23.83057601	23.96641246
G2YXX9	G2YXX9	G2YXX9	-2.661006837	0.000491776	-0.940679728	0.146689725	-1.057749849	0.086584788		24.7645139	24.90447631	25.04565263	26.1326997	25.98525681	26.19225091	25.39686299	25.04565263	25.04565263	25.04565263	25.04565263	25.04565263	22.72324889	22.5582854	25.04565263
G2XYI4	G2XYI4	G2XYI4	2.659585464	0.000566433	7.149657998	2.22E-07	0.39621415	0.535789401		19.45355001	17.60972562	19.7570832	22.2591595	23.11088739	23.64046143	30.1130074	30.16991101	30.17656391	23.2760606	22.99195831	23.93113186	25.65116326	25.54971262	25.78838883
G2Y1N3	G2Y1N3	G2Y1N3	2.65889148	1.13E-07	0.744125463	0.006094558	-0.486085452	0.042855658		24.71306504	24.71306504	24.71306504	24.16621114	23.89222905	24.52342569	25.04637375	24.8872206	24.88064791	23.35702577	23.71693423	24.04964952	26.66684949	26.96599794	26.92569289
G2XY22	G2XY22	G2XY22	2.654493312	5.06E-05	-0.166304007	0.789972476	0.169649241	0.739879815		21.45777379	21.46797745	21.78961463	22.97143799	23.43347941	23.6229217	22.05788617	23.58696482	23.8840761	23.51226228	23.51226228	23.51226228	26.05303406	25.88106183	26.05722315
G2YX31	G2YX31	G2YX31	2.65344943	0.000911402	1.750647494	0.017757508	2.86557008	0.000573515		23.37414	23.37414	23.37414	20.81740672	20.57830017	20.82491905	20.72428842	23.37414	23.37414	23.66655306	23.54957738	23.60120574	23.43331062	23.40365345	23.34401016
G2YGB9	G2YGB9	G2YGB9	2.64801837	2.91E-07	1.235384093	0.000367653	1.710509753	1.76E-05		24.26715425	24.32129127	24.36827553	25.49644822	25.66582157	26.50640413	27.22039206	26.95875204	27.1956821	27.61023286	27.53458829	27.65538204	28.56728306	28.514591	28.53085498
G2XZN6	G2XZN6	G2XZN6	2.646002467	2.45E-06	-0.228971684	0.529352204	1.423819508	0.000511475		22.26727375	20.92828045	21.55211351	25.69742584	25.40255303	25.77030777	25.607671	25.25099638	25.3247042	26.94918195	27.12730763	27.06525558	28.31539836	28.18882834	28.30406733
G2YBJ5	G2YBJ5	G2YBJ5	2.643637113	0.00809499	2.101405013	0.035187203	1.188723289	0.191930584		24.35846314	20.2703435	22.0764041	22.96481629	22.92210902	23.21159855	24.74299001	25.0055905	25.65415839	24.6260048	24.02974765	24.00894127	25.80048239	25.48876099	25.74019181
G2Y941	G2Y941	G2Y941	-2.643131663	4.75E-05	-1.330426168	0.010303862	0.808393347	0.079086017		23.80099673	23.80099673	23.80099673	24.04259353	24.341221	24.11534587	23.51063934	22.98711046	22.0101321	24.89750045	25.29688685	24.72995315	21.61233647	20.84926002	22.10816893
G2Y7Q2	G2Y7Q2	G2Y7Q2	2.640743043	0.00119106	0.890172278	0.220043455	0.937587999	0.168614992		23.10844416	23.10844416	23.10844416	22.11364637	20.99163289	23.10844416	22.66735194	23.10844416	23.10844416	21.83404378	24.08399948	23.10844416	24.56973198	24.54365667	25.02256391
G2YTH8	G2YTH8	G2YTH8	2.638102296	4.62E-07	1.701126494	4.02E-05	2.025088071	6.16E-06		21.46043317	20.73926009	21.88677632	28.10297368	27.89770454	27.9838163	29.64254846	29.72534663	29.71997891	30.11106624	29.98429431	29.96439819	30.64962693	30.64886627	30.60030821
G2XUW5	G2XUW5	G2XUW5	2.637578831	2.13E-08	1.530947142	5.25E-06	1.530947142	3.63E-06		23.04007735	23.04007735	23.04007735	21.49193594	21.50043356	21.53502112	23.04007735	23.04007735	23.04007735	23.04007735	23.04007735	23.04007735	24.12178146	23.76051653	24.55782912
G2YHH6	G2YHH6	G2YHH6	2.636279131	1.61E-08	-1.760556646	1.18E-06	0.6086252	0.004034888		23.37159905	22.98007828	23.20946808	27.08583569	26.86963803	27.04116759	24.92087918	25.32874278	25.46534941	27.55823883	27.59151562	27.67276245	29.67171057	29.72326136	29.51050677
G2YCE6	G2YCE6	G2YCE6	-2.635371826	4.51E-07	-0.93522862	0.003551907	0.70004234	0.015123114		23.33470429	24.25276323	24.41868123	29.11378132	28.98552312	29.02102988	28.08822248	28.1302624	28.09616358	29.77536586	29.71694209	29.72815339	26.45571326	26.31200086	26.44650472
G2YGH2	G2YGH2	G2YGH2	2.631973979	2.53E-06	0.652708032	0.059394352	1.155847632	0.002291113		21.61107009	21.32899512	22.12790875	23.82941923	24.82305103	24.83696481	25.26119717	25.05421943	25.13214256	25.79628676	25.49709604	25.66359516	27.12995252	27.17387624	27.08152825
G2YSV0	G2YSV0	G2YSV0	2.624830326	0.06453848	-0.33361929	0.888291404	1.36427156	0.334027573		23.6049092	23.6049092	18.14545544	22.65050079	22.67941549	22.94451138	23.6049092	21.97093791	21.69772268	24.09764506	24.056235	24.21336228	25.30908323	25.38707218	25.45276323
G2XVC4	G2XVC4	G2XVC4	2.624052166	1.20E-07	0.257240641	0.293878105	0.095735307	0.70555905		20.27107055	20.27107055	20.27107055	19.78096625	19.98945292	20.27107055	20.27107055	20.27107055	20.27107055	20.26082884	19.69491188	20.37295492	22.37145722	22.69577816	22.84641084
G2YZ11	G2YZ11	G2YZ11	2.62297863	0.008634194	1.277914196	0.192518092	0.911517722	0.319217752		22.58082672	22.53853157	22.45734217	23.24688988	20.82934326	23.24688988	25.52524381	22.38473192	23.24688988	23.56410989	23.26433224	23.22923406	25.10024408	25.0210123	25.07080253
G2YJR2	G2YJR2	G2YJR2	-2.619102606	1.10E-05	-3.469677044	1.67E-06	1.938281912	0.00015857		22.2643371	22.42262045	22.79659317	27.2647764	26.89244506	27.24144973	23.30606122	23.72423917	23.95933968	29.0693106	28.96235139	29.18185493	24.14007479	24.06048588	25.3408027
G2XZR1	G2XZR1	G2XZR1	2.616686451	0.11877307	0.811287783	0.699714776	0.897617397	0.617542063		23.38133664	23.38133664	16.55612801	22.90360514	22.1401616	22.66637983	23.38133664	23.38133664	23.38133664	22.90665839	23.7379005	23.75843987	25.31748819	25.27391434	24.96880338
G2XRL0	G2XRL0	G2XRL0	2.605730715	1.53E-06	2.913949824	1.06E-06	2.645890629	1.72E-06		22.35803659	22.80579412	22.66235574	24.00236694	24.03659563	23.42053577	27.10666885	26.92348775	26.17119121	26.37810491	26.70192022	26.31714511	26.37197792	26.44255116	26.46216141
G2YU09	G2YU09	G2YU09	2.604605164	0.000548333	2.943970767	0.000343695	1.260043378	0.044053645		19.09941226	21.25781612	21.55774218	26.25788102	26.18546435	26.37020202	29.25556703	29.14197069	29.24792196	27.26216894	27.33552792	27.99598066	28.90792911	28.80639108	28.91304269
G2YST2	G2YST2	G2YST2	2.602530055	6.41E-07	-1.060001718	0.001862654	1.675198874	3.70E-05		25.01649907	24.20712022	24.02502429	28.36285985	28.16909696	28.49272158	27.44705132	26.9868507	27.41077122	29.99582399	30.07216591	29.98228512	30.98002233	30.90605917	30.94618706
G2Y2M8	G2Y2M8	G2Y2M8	2.602319908	7.56E-05	1.188022979	0.022606337	0.416434437	0.375213095		22.15407196	22.15407196	22.15407196	20.87981441	21.48553822	20.87601025	22.35841496	22.2929449	22.15407196	22.00039336	20.33620087	22.15407196	23.82001249	23.74780777	23.48050235
G2Y1F0	G2Y1F0	G2Y1F0	2.600989524	2.22E-08	0.35988396	0.074592741	0.590693625	0.005580702		21.50234248	21.55484624	21.5712326	23.02518624	22.43246426	23.07123239	23.20284492	23.20284492	23.20284492	23.60910198	23.36841357	23.32344821	25.43587579	25.38157042	25.51440525
G2YX60	G2YX60	G2YX60	2.600844355	2.30E-07	3.127354318	9.19E-08	1.922070804	4.36E-06		20.71761873	20.88152674	21.03897618	24.13187248	23.43699241	24.15379005	27.17289811	26.84977829	27.08204149	25.62423137	25.76340338	26.1012326	26.42218018	26.49001434	26.61299348
G2YJV7	G2YJV7	G2YJV7	2.599300069	0.05535899	4.200867248	0.007252187	2.080169073	0.124091609		19.87136816	25.57032645	20.382591	23.43517721	23.34877888	23.5470221	27.59611329	27.6872171	27.65024955	25.43084913	25.57521422	25.56542207	26.10698778	25.98608181	26.03580882
G2YL28	G2YL28	G2YL28	2.599096009	1.87E-09	2.48727809	5.20E-09	2.483331112	5.11E-09		24.98704406	24.98704406	24.98704406	22.42713523	22.36188381	22.71027886	24.98704406	24.98704406	24.98704406	24.97516186	24.98708532	24.98704406	25.00101477	25.30412707	24.99144409
G2YGR0	G2YGR0	G2YGR0	2.59807046	0.049070074	0.649861798	0.682807937	0.140537551	0.949875475		22.49514858	27.56289077	27.56289077	27.53841447	27.25889908	27.4329687	29.05408611	27.56289077	27.56289077	27.59839413	27.49061001	27.56289077	29.89795187	30.15191078	29.97463098
G2YL27	G2YL27	G2YL27	2.597783586	2.50E-06	2.603248089	4.37E-06	2.482190411	4.59E-06		19.8757972	19.93303058	19.93058607	21.88035973	20.83332698	21.84195704	24.05123824	24.10707537	24.20707441	23.80206897	23.7468133	24.45333272	24.06919576	24.17523211	24.10456664
G2Y663	G2Y663	G2Y663	2.594663894	6.01E-06	-0.582792683	0.117558814	1.604974077	0.000379495		20.35052534	20.11660066	18.97799823	25.68779201	25.78060242	25.80523714	25.39522877	25.08727601	25.04274874	27.42084504	27.10678793	27.56092084	28.31605773	28.43229706	28.30926846
G2YR00	G2YR00	G2YR00	2.594268365	0.158893971	1.203780491	0.577795625	-1.059557453	0.591150002		25.55816815	19.62806979	25.55816815	23.12171848	25.55816815	25.55816815	25.55816815	25.88195312	26.40927499	20.94679146	25.08803446	25.02455652	27.17715073	27.34258362	27.50112553
G2Y754	G2Y754	G2Y754	-2.591422487	6.18E-07	0.061774919	0.896347641	0.987957635	0.002091531		27.59012933	27.45861164	27.43941424	30.31042697	30.11530494	30.25925053	30.57118901	30.67445589	29.6246623	31.2099838	31.21151803	31.22735352	27.74478191	27.49986597	27.6660671
G2YW56	G2YW56	G2YW56	2.590659905	0.000843345	-1.041368029	0.123931332	1.423454832	0.032396116		23.16658794	23.29242648	23.31053204	24.2150669	21.93980649	23.4279404	22.54539354	21.11410011	22.79921605	24.44137073	24.67867759	24.73312995	25.85337021	25.65393828	25.84748501
G2Y2J4	G2Y2J4	G2Y2J4	2.589045277	2.05E-07	0.017613774	1	0.36608899	0.129308022		24.12796456	23.46836251	23.14521227	28.87412335	28.69696099	28.8828131	28.9226165	28.70891883	28.87520345	29.23184596	29.19618501	29.12413345	31.41966607	31.37200338	31.42936383
G2YX82	G2YX82	G2YX82	2.587142111	1.03E-05	-0.550760246	0.163656712	2.296733642	3.36E-05		28.36599549	27.21278283	26.80880948	30.5828345	30.32238904	30.37998571	29.78867297	30.10565505	29.73860049	32.65800418	32.70825111	32.80915489	32.9323657	33.04410719	33.07016269
G2YMS6	G2YMS6	G2YMS6	2.586570735	1.29E-08	0	1	0.067320458	0.7332139		19.96744058	19.42352775	19.73089942	21.62624504	21.62624504	21.62624504	21.62624504	21.62624504	21.62624504	21.62624504	21.94939388	21.50505758	24.19417984	24.2903892	24.15387829
G2YBW3	G2YBW3	G2YBW3	2.584868615	2.88E-07	0.271356476	0.307600324	0.178102842	0.485671775		21.97206389	21.45788566	21.05414508	26.42336191	26.12903634	26.60483439	26.54576259	26.73754126	26.68799823	26.54576427	26.70134146	26.44443544	28.90565287	28.94669922	29.0594864
G2YLB9	G2YLB9	G2YLB9	2.583837247	2.90E-07	0.313130966	0.237897559	2.206891307	1.58E-06		22.90172252	22.70294028	22.79335887	26.96156267	26.54027993	27.45658379	27.29827381	27.02568633	27.57385914	29.16604013	29.12554462	29.28751555	29.55106229	29.57233977	29.58653606
G2YF08	G2YF08	G2YF08	2.581180134	9.16E-10	1.276059109	7.63E-07	3.643061739	1.77E-10		25.03333207	25.29573506	25.35957925	27.04056048	26.96687472	27.16750847	28.40472787	28.35295085	28.24544228	30.7149996	30.68924331	30.69988597	29.63812338	29.6813441	29.59901659
G2XU16	G2XU16	G2XU16	-2.577983638	0.109550306	0.976319769	0.606184235	1.527825376	0.347390856		18.55226823	24.58894325	18.10300996	23.76872984	25.10511134	23.77759333	25.12838411	25.13126675	25.32074295	25.96346979	26.10297179	25.16846906	21.88129741	22.31692302	20.71926316
G2Y2B2	G2Y2B2	G2Y2B2	2.574307759	0.063451726	-1.066161097	0.487000742	1.663981251	0.224575497		21.49607103	18.34820137	24.79681562	24.69516012	24.65933901	24.89177733	23.78512756	23.74591033	23.51675527	26.61464412	26.50584321	26.11773287	27.39609867	27.28814338	27.28495768
G2Y7Y5	G2Y7Y5	G2Y7Y5	-2.572674358	0.09595974	3.394224869	0.044324926	1.040599135	0.515196036		23.0799582	28.57739308	21.66713228	28.61770451	28.2119624	28.53592281	31.77918475	31.7698786	31.99920098	29.49607165	29.51501179	29.47630369	25.69168417	25.99881765	25.95706482
G2YLY8	G2YLY8	G2YLY8	2.572439568	1.57E-06	0.341827084	0.282939301	1.892165983	2.79E-05		20.81161055	20.42420933	20.35187567	22.93020806	22.28863199	22.52762487	23.3982323	22.7892913	22.58442258	24.35319343	24.22414784	24.84562161	25.17236816	25.15483471	25.13658076
G2YN22	G2YN22	G2YN22	2.567373322	5.75E-08	2.625510789	1.00E-07	1.857299522	1.41E-06		23.62544401	23.57132702	23.73926794	28.22350962	27.94873096	27.38557399	30.47421435	30.49126076	30.46887182	29.75376162	29.71076421	29.6651873	30.48527182	30.34939686	30.42526584
G2Y0J6	G2Y0J6	G2Y0J6	2.565768252	0.019121258	-0.820151216	0.477866637	-0.324222678	0.787145389		18.26498034	18.52997716	21.91233273	22.19201424	21.76624696	22.04497668	19.71811879	21.91233273	21.91233273	21.52661111	21.34827466	22.15568409	24.50331562	24.67598151	24.52124551
G2YX89	G2YX89	G2YX89	-2.564388367	0.007975728	-1.042701025	0.268888092	-0.053498038	0.987453234		23.93441724	23.93441724	23.93441724	24.36978025	24.25012937	24.1595665	22.55011229	23.74414206	23.3571187	23.93441724	24.2560738	24.42849097	23.93441724	20.27530538	20.8765884
G2YM82	G2YM82	G2YM82	-2.563231245	8.57E-06	-4.400848566	1.39E-07	-2.923265486	3.34E-06		25.06454378	25.07789414	25.14347951	29.8036142	29.74545595	29.67174927	25.34204806	26.03916721	24.63705846	27.25904962	26.41427878	26.77769456	27.17811182	27.15600629	27.19700757
G2Y6P0	G2Y6P0	G2Y6P0	2.56154081	1.11E-06	3.144943923	3.33E-07	1.686964016	5.04E-05		24.04988676	22.85798017	23.3089408	27.78071803	27.63506004	27.87463381	30.71312009	30.94416428	31.06795928	29.429153	29.41978578	29.50236516	30.34400803	30.27635387	30.35467242
G2YCE7	G2YCE7	G2YCE7	-2.558619855	1.39E-06	-0.732715897	0.02391989	0.861844313	0.008144987		24.62750493	23.41316883	23.81785302	29.76885665	29.68257	29.68231633	28.92416785	28.94902952	29.06239791	30.50698496	30.60046149	30.61182946	27.1895034	27.33592565	26.93245436
G2XZN3	G2XZN3	G2XZN3	2.555014931	8.80E-05	1.580633413	0.004606221	4.267807049	1.26E-06		21.42151288	21.4021508	21.50120008	21.66457611	20.1748386	20.8826193	22.48797808	22.48797808	22.48797808	25.38042118	24.90327368	25.24176029	23.04931543	24.32884294	23.00892043
G2YM05	G2YM05	G2YM05	2.554133722	0.000344075	0.913820892	0.122718254	0.366484208	0.521975212		23.68362098	23.68362098	23.68362098	22.41211362	23.79390436	22.19051208	24.07973572	23.56420427	23.49405275	23.68362098	23.68362098	22.12874072	25.47849602	25.24821587	25.33221935
G2YS56	G2YS56	G2YS56	2.552815725	0.000193653	0.71822436	0.194480774	1.901885755	0.001949652		25.80225013	25.80225013	25.80225013	23.98220384	24.25413893	23.83073915	24.91658472	25.80225013	23.50292015	26.16060078	25.80988828	25.80225013	26.50180465	26.53513931	26.68858514
G2XVK5	G2XVK5	G2XVK5	-2.550324885	2.84E-08	-0.661908085	0.003745349	0.593657388	0.005686006		22.6676825	22.64715561	22.7778721	27.97095347	27.84241688	27.83247308	27.1430079	27.50801153	27.00909974	28.50428479	28.37548477	28.54704602	25.60395612	25.33054501	25.06036764
G2YTS8	G2YTS8	G2YTS8	2.550151413	0.000193064	1.361708163	0.018485463	0.058545006	0.945728228		21.20937148	20.18034851	19.89259978	24.1209152	25.72574021	25.79703397	26.60535042	26.48073004	26.64273341	25.34623704	25.07566292	25.39742444	27.75202701	27.6172891	27.92482751
G2XXL7	G2XXL7	G2XXL7	2.548240856	1.16E-08	0.621893448	0.002930981	1.51667134	1.65E-06		22.93622373	22.68065467	22.92102917	26.78958851	26.39470655	26.65841695	27.00234354	27.3343697	27.37167912	27.98637921	28.14065895	28.26568787	29.17998154	29.13225055	29.1752025
G2YNJ0	G2YNJ0	G2YNJ0	2.547530951	0.000829296	4.032894507	3.48E-05	1.069867779	0.091006656		17.4176166	18.81919123	16.0956926	22.54259625	22.09910505	22.3242764	26.34563237	26.46305934	26.25596951	23.83690522	23.3018668	23.03680901	24.95843461	25.00433337	24.64580257
G2YF01	G2YF01	G2YF01	-2.547047465	0.210833769	3.061822378	0.168421092	0.525823412	0.832916463		26.06046236	26.06046236	18.672305	25.74573471	25.80628414	25.86608786	28.84705567	28.84664703	28.90987115	26.34999478	26.41385113	26.23173104	21.82553647	21.89096549	26.06046236
P13647	P13647	P13647	-2.542961616	5.60E-10	0.693216206	7.90E-05	-1.528141092	6.03E-08		32.12758367	32.09567229	32.12232755	31.85676729	31.69063169	31.83459829	32.44935747	32.49595567	32.51633274	30.25933903	30.24101527	30.2972197	29.18014181	29.13697682	29.43599379
G2Y2K0	G2Y2K0	G2Y2K0	2.542189353	0.057000214	0.213799717	0.944221442	0.08687238	0.983236443		18.55604271	23.70444544	23.70444544	22.80505292	23.70444544	23.70444544	23.38412669	23.76677082	23.70444544	22.92330626	24.29720512	23.25404956	26.11031972	25.87598334	25.8542088
G2Y9V9	G2Y9V9	G2Y9V9	2.538112708	0.000498561	-0.59194332	0.343511803	1.883076696	0.004470803		22.81454963	22.93817367	22.81815843	24.57352769	23.90844628	24.39897658	22.59803327	25.11207968	23.39500765	26.02874812	26.24683995	26.25459257	26.61114411	26.98336836	26.9007762
G2XV94	G2XV94	G2XV94	2.537564278	3.03E-09	0.328580034	0.037422889	2.626022296	4.58E-09		23.59055664	23.83808475	23.35605839	27.85474385	27.82301458	28.00511964	28.20542974	28.28771854	28.1754699	30.48406398	30.54177612	30.53510486	30.4233902	30.38073881	30.4914419
G2Y9N5	G2Y9N5	G2Y9N5	-2.536719715	3.68E-10	0.624985651	0.000108933	1.371066351	8.82E-08		25.65919712	25.85091376	25.75267118	32.30899949	32.21733715	32.37137926	32.90441382	32.90334829	32.96491074	33.64564003	33.70017675	33.66509817	29.7156541	29.6954947	29.87640796
G2XSQ8	G2XSQ8	G2XSQ8	2.533697384	0.000634699	-0.13503801	0.898124654	1.060207527	0.081680266		21.84973459	23.03850074	20.40335774	24.23102644	24.11660841	24.30841368	24.30841368	24.30841368	23.63410714	25.12823187	25.22743492	25.48100433	26.68379422	26.87341123	26.69993524
G2YNH3	G2YNH3	G2YNH3	2.533169264	0.147652017	-0.027158938	1	1.682645906	0.344028573		23.92488449	17.91482125	23.92488449	23.92488449	23.92488449	19.97371358	22.5211993	22.8218784	22.39892805	23.92488449	24.44102366	24.50551213	24.78116361	25.56772847	25.07409828
G2XN03	G2XN03	G2XN03	2.532262346	4.71E-09	2.738581938	5.20E-09	0.70121308	0.000376721		23.26271836	23.07340599	23.37025471	28.5226634	28.36369224	28.44445476	31.24622397	31.36831055	30.93202169	29.20789776	29.15930195	29.06724993	30.91122224	31.02700502	30.98937017
G2YR12	G2YR12	G2YR12	-2.531114491	6.97E-09	-2.908847444	4.92E-09	-1.744755342	2.63E-07		28.18190088	28.06748703	27.72142116	29.78760927	29.88445693	29.89234277	27.07360664	26.82814677	26.93611324	28.12307333	28.12304648	28.08402314	27.23472925	27.50827423	27.22806202
G2YAU1	G2YAU1	G2YAU1	2.529458494	0.00285788	0.032151195	1	0.603796544	0.418544635		23.19738262	23.19738262	23.19738262	21.04825458	23.19738262	23.19738262	21.14470817	23.19738262	23.19738262	22.86082299	23.23803452	23.15555194	25.03565278	25.12552504	24.87021748
G2YMQ9	G2YMQ9	G2YMQ9	-2.527592069	6.20E-06	-2.496985577	1.22E-05	0.83460504	0.021872599		21.52337007	22.44159111	21.10224521	25.07342806	24.84309693	25.38824438	22.69312677	22.69312677	22.4275591	25.81565083	25.97745105	26.01548261	22.37503502	22.69312677	22.65383137
G2XQF0	G2XQF0	G2XQF0	2.52544671	2.12E-06	2.320056049	8.06E-06	2.347648633	4.97E-06		23.89671978	23.89671978	23.89671978	21.41068915	21.15281768	22.16648438	23.89671978	23.89671978	23.89671978	24.35350417	23.89671978	23.52271315	24.23519182	24.09456397	23.97657555
G2XT98	G2XT98	G2XT98	2.524276849	1.58E-05	0.161973547	0.740025109	2.571464363	1.61E-05		20.32347743	20.44149623	20.32245238	22.71557974	21.8757139	22.40083436	22.71557974	22.71557974	22.04688916	24.77845469	24.85395906	25.07410734	25.19684213	24.12223581	25.24588061
G2XVU6	G2XVU6	G2XVU6	-2.52423956	1.60E-09	-0.338482787	0.021598763	0.989848712	6.87E-06		24.37241742	24.50736974	24.39865083	29.24866121	29.00531589	29.2167498	28.70389285	28.88300945	28.86837623	30.1216545	30.14645931	30.17215922	26.69474281	26.46009156	26.74317384
G2XVN8	G2XVN8	G2XVN8	2.524005291	1.08E-07	1.113887446	0.000241246	1.539244883	1.14E-05		21.54786362	20.95715906	21.73072068	24.52653757	24.68884131	24.7018817	25.91387154	25.83811955	25.50693183	26.15754323	26.17105742	26.20639458	27.13670565	27.22476863	27.12780218
G2YH18	G2YH18	G2YH18	2.523447831	1.58E-05	0.450987142	0.266518994	0.576380086	0.131199891		21.33952942	20.3870211	21.6725938	25.12536399	24.69909393	25.1705552	25.56682939	25.00432667	25.77681849	25.8549722	25.44947338	25.4197078	27.71814913	27.42404339	27.4231641
G2XZJ5	G2XZJ5	G2XZJ5	2.520740944	2.67E-05	-0.694962828	0.105658619	-1.754688895	0.000574344		21.40335198	21.49774995	20.46209227	21.93892692	23.18085916	22.17051387	21.73513716	21.73513716	21.73513716	20.5657634	21.02597368	20.43449618	24.98469394	24.95129691	24.91653193
G2XNW3	G2XNW3	G2XNW3	2.518668529	0.000334879	0.377598751	0.543108379	2.848082182	0.000137845		21.5562632	22.74275276	22.99423414	22.0098985	22.0095899	23.16617999	23.16617999	21.98610466	23.16617999	25.26671331	25.2944996	25.16870203	25.03423636	25.17252214	24.53491549
G2YHV4	G2YHV4	G2YHV4	-2.517574356	2.51E-10	2.339195962	1.12E-09	0.9602055	1.09E-06		24.56419128	24.61182527	24.77588999	32.00990956	31.91836489	32.05920396	34.35971267	34.33799991	34.30735371	32.96539842	32.94502078	32.9576757	29.46588437	29.49252046	29.4763505
G2XV19	G2XV19	G2XV19	2.515719999	5.89E-06	0.903676315	0.017392966	1.662862485	0.000221463		26.20664598	26.20664598	26.20664598	24.35902517	24.7586756	25.04104374	26.04957873	24.83186631	25.98832842	26.34827973	26.3623863	26.43666593	27.19150004	27.20287881	27.31152565
G2YD53	G2YD53	G2YD53	-2.515002594	1.16E-06	-0.823118467	0.010923781	-0.646594409	0.029266232		26.72898657	26.74578525	26.61429058	28.78662917	28.6672099	28.81749557	27.59996288	27.56309358	28.63892278	28.25152921	28.07202113	28.00800107	26.20597539	26.27158838	26.24876309
G2YY68	G2YY68	G2YY68	-2.514478287	1.36E-09	0.321194327	0.024736748	1.680595868	5.71E-08		24.72523106	24.67811983	24.68204549	29.84494709	29.534708	29.58179891	29.92784432	29.94615228	30.05104039	31.28037803	31.40347674	31.31938684	27.07056442	27.06883396	27.27862077
G2YXL7	G2YXL7	G2YXL7	2.513702799	5.45E-07	0.263798667	0.345483678	3.851823919	2.02E-08		23.9332286	24.28883087	24.00847305	26.26035241	26.09496046	26.04165855	26.46975139	25.83328043	26.88533562	29.9912904	29.96013834	30.00101445	28.68904728	28.57753045	28.6715021
G2YQW3	G2YQW3	G2YQW3	2.512960272	1.55E-07	1.792345593	5.89E-06	2.213606146	6.40E-07		23.57077025	22.75415931	22.86643904	26.56501259	26.43811085	26.67113478	28.22921134	28.52107436	28.3010093	28.69229884	28.77204128	28.85073654	29.00793708	29.09192593	29.11327603
G2Y6Z4	G2Y6Z4	G2Y6Z4	2.512396967	7.38E-06	-0.117599286	0.807505644	0.075636907	0.861974196		24.87199234	24.15692222	23.78583004	28.73075824	28.52344281	28.5539843	28.20344914	28.83889288	28.41304548	28.93710882	28.94191816	28.1560691	31.13151445	31.11197441	31.1018874
cnxG	G2YT48	G2YT48	2.51003777	0.071741707	1.025833862	0.511711378	0.941113202	0.510025566		22.41327526	22.41327526	17.6615147	22.41327526	22.41327526	19.33577367	22.41327526	22.41327526	22.41327526	22.15994168	22.44743345	22.37828866	23.85764923	23.90558449	23.92920377
G2YF76	G2YF76	G2YF76	2.508832174	4.30E-06	0.36170805	0.298326153	0.588137424	0.076825846		22.84466336	22.84466336	22.84466336	22.69703797	22.88399668	21.72124399	22.79138618	22.80422754	22.79178907	23.04485174	22.78281226	23.23902691	25.21939276	24.5854756	25.0239068
G2XSZ1	G2XSZ1	G2XSZ1	2.506757505	0.025030453	2.31023086	0.04707048	1.223140504	0.252375593		22.15717156	19.6695131	17.23998181	24.77475996	24.32829652	25.18815765	27.01935702	27.1721987	27.03035099	25.56234835	26.19703834	26.20124896	27.28866662	27.18282253	27.3399975
G2Y4Z0	G2Y4Z0	G2Y4Z0	2.505612033	1.28E-05	0.547499822	0.163361078	0.425298414	0.245300687		20.62950187	20.62950187	20.62950187	20.62950187	19.4901894	20.12631487	20.62950187	20.62950187	20.62950187	20.60368271	20.65486707	20.2633516	22.26092341	22.24019355	23.26172528
G2YDD5	G2YDD5	G2YDD5	2.504311685	1.87E-07	0.169464562	0.511663505	0.137746782	0.565164948		23.05077166	22.40008393	22.72388862	24.93215873	25.02692538	24.34790439	24.92380312	24.91644701	24.97513206	24.90790347	24.82469612	24.98762926	27.33474194	27.22982264	27.25535897
P02538	P02538	P02538	-2.504230237	2.11E-09	0.767333648	0.000108144	-2.152837847	1.22E-08		31.04212665	30.93415772	31.03043314	29.95470936	29.74260696	29.92460405	30.58423163	30.62638187	30.71330781	27.90944933	27.70761612	27.54634137	27.28661774	27.36465321	27.45795871
G2XWD0	G2XWD0	G2XWD0	2.503491505	8.41E-05	4.151268323	1.82E-06	1.550649156	0.003373481		18.17561443	19.90437345	19.52986933	23.74693392	23.03056722	24.00083628	27.89038025	27.70588486	27.63587728	25.21919755	25.16527455	25.04581279	26.18783045	26.14284552	25.95813596
G2XYH0	G2XYH0	G2XYH0	-2.500907529	5.16E-10	0.528535039	0.000552347	1.492521927	5.84E-08		25.00933346	25.02758885	25.08913166	30.60339123	30.41694535	30.53560191	31.13354171	31.0784143	30.92958761	31.98884656	32.01129258	32.03336513	28.12894738	27.93491366	27.98935487
G2Y592	G2Y592	G2Y592	-2.499710843	0.154911879	0.205670954	0.975692954	1.7353963	0.332320022		27.11698552	27.11698552	19.83394911	27.2192798	26.87686878	26.99917259	27.40656151	27.188787	27.11698552	28.85037723	28.66098584	28.790147	24.48539326	24.65767108	24.45312429
G2YG43	G2YG43	G2YG43	-2.494123772	5.44E-06	0	1	1.084214319	0.004316273		22.95874227	22.95874227	22.95874227	22.95874227	22.95874227	22.95874227	22.95874227	22.95874227	22.95874227	24.27889589	24.10105695	23.74891693	21.07359539	19.68964798	20.63061213
G2XQ35	G2XQ35	G2XQ35	-2.493976223	1.52E-05	1.050049615	0.013358765	1.847423699	0.000211605		22.74553458	21.79380561	21.86417047	22.48379841	23.15224831	22.27845451	23.83583951	23.69986668	23.52894389	24.36743432	24.5484225	24.5409155	19.62152485	20.47926409	20.33178363
G2YKD9	G2YKD9	G2YKD9	2.490231406	0.008315329	2.361342304	0.015566334	2.236840171	0.016311986		24.37379262	24.37379262	24.37379262	21.54316374	20.48202594	24.37379262	24.35998297	24.74923363	24.37379262	24.33397758	24.34072156	24.43480368	24.73843799	24.58736439	24.54387414
G2YXX7	G2YXX7	G2YXX7	2.489725366	0.031532827	0.97069968	0.431858186	3.308589474	0.008118311		25.13757336	25.13757336	25.13757336	22.43932076	23.09037849	22.44741159	25.13757336	20.61406314	25.13757336	25.92701762	25.88401991	26.09184173	25.12132432	25.15364143	25.17132118
G2XRI6	G2XRI6	G2XRI6	2.488642954	2.12E-06	4.067820327	5.10E-08	2.033572808	1.52E-05		23.57069842	23.59374164	23.89678198	22.60469438	23.2894643	23.4327364	27.21206098	27.19927196	27.11902312	24.70924729	25.46562216	25.25274406	25.79781984	25.6958193	25.2991848
G2YTU8	G2YTU8	G2YTU8	2.488071068	1.74E-05	1.238202974	0.005573226	1.66675109	0.000530519		21.56537329	21.86399078	22.13112956	23.63422973	24.34353925	24.5375449	24.91172466	26.12938762	25.18881051	25.94023797	25.61458711	25.96074206	26.62656455	26.74154868	26.61141385
G2YNF1	G2YNF1	G2YNF1	2.487316746	9.19E-05	2.598507471	0.00010598	0.825687838	0.077957565		24.76281694	24.76281694	24.76281694	22.99112721	23.33956134	22.36106184	25.72881025	25.12377833	25.63468423	22.72650323	24.16202944	24.28028124	25.27211654	25.58492666	25.29665743
G2YIH9	G2YIH9	G2YIH9	2.48655314	8.71E-08	3.665294123	6.41E-09	2.454468128	1.44E-07		27.00309617	27.00309617	27.00309617	24.73480094	24.44993632	24.36489183	27.72859533	28.33024917	28.48666696	26.88273643	27.00309617	27.02720088	27.00309617	27.00309617	27.00309617
G2YPG4	G2YPG4	G2YPG4	-2.486203607	8.24E-05	-2.014477494	0.00069688	-2.806317317	3.35E-05		18.48144807	19.87730631	18.88932728	28.28437847	27.99586357	28.23837261	26.52749871	26.6139289	25.33375457	25.60484636	25.21521502	25.27960133	25.6925756	25.62474961	25.74267863
G2YUP2	G2YUP2	G2YUP2	2.477647671	0.000888915	-0.02921572	1	1.636219427	0.013856679		27.49850215	25.78658754	24.66388878	31.74972093	31.63001635	31.74244584	31.69848164	31.66924778	31.66680655	33.32909156	33.34707601	33.35467384	34.1877161	34.17145964	34.19595039
G2Y0R8	G2Y0R8	G2Y0R8	-2.47721201	2.63E-08	-2.111493887	2.26E-07	-0.957047023	0.000134147		25.33339829	25.38774955	25.53182803	28.31012795	28.24991335	28.22349421	26.07484806	26.21107939	26.1631264	27.38442083	27.31034058	27.21763303	25.54606347	26.18207691	25.6237591
G2YRY2	G2YRY2	G2YRY2	-2.476798181	0.000188727	1.357125622	0.016038133	1.468461139	0.008201517		21.6646775	21.26878615	23.32393012	28.2190347	28.03171651	27.89215605	29.04394279	29.63437047	29.53597086	29.42654036	29.54534872	29.57640159	25.63790013	25.39557203	25.67904055
G2YNR6	G2YNR6	G2YNR6	2.475521074	0.109802153	0.422326681	0.859366772	0.487434697	0.787130379		24.09357686	17.81574521	24.09357686	22.98256088	24.02629051	24.00489915	24.09357686	24.09357686	24.09357686	24.2891984	24.11414539	24.07271084	26.26502776	26.2235464	25.9517396
G2XUZ1	G2XUZ1	G2XUZ1	2.47408801	2.12E-09	1.754402593	7.89E-08	1.159221	2.01E-06		22.68881281	23.01283411	22.68843807	27.43353288	27.29608079	27.38579871	29.1099565	29.23152145	29.03714222	28.48198296	28.48475926	28.62633316	29.88926121	29.86454213	29.78387307
G2YFS1	G2YFS1	G2YFS1	2.472825359	0.008843466	1.217727777	0.189929398	0.610771896	0.493262839		22.70205915	25.72541275	25.72541275	24.5651193	25.47765563	25.36201181	26.94485165	26.80162532	25.31149309	25.72541275	25.92495669	25.58673298	27.60746427	27.58622816	27.62957038
G2XTL8	G2XTL8	G2XTL8	2.469912306	1.40E-08	1.078831967	4.11E-05	2.653218098	1.40E-08		23.43092063	23.11768029	23.17560048	26.59360299	26.17815115	26.74417478	27.60335877	27.61044379	27.53862226	29.2170666	29.13390411	29.1246125	28.98773212	28.92688119	29.01105254
G2YCG2	G2YCG2	G2YCG2	-2.46985601	3.37E-10	0.156179874	0.169417175	1.977984501	4.06E-09		25.59534946	25.52905842	25.38681709	30.81689912	30.65630666	30.82572383	30.89672689	30.93034561	30.94039672	32.74462	32.76868647	32.71957664	28.28313349	28.30685566	28.29937243
G2YMN4	G2YMN4	G2YMN4	-2.469089345	0.132195524	-0.811106311	0.692184914	-1.835866397	0.267557594		18.96741469	25.74872965	25.74872965	27.60002793	27.50909186	27.51993598	26.69864647	26.74946399	26.74762637	25.63482875	25.74872965	25.73789818	25.11017082	25.09134433	25.02027258
G2YFT8	G2YFT8	G2YFT8	2.468334116	0.003176236	2.079503922	0.012734855	-0.028595947	1		24.52574973	24.52574973	24.52574973	21.70216417	21.47651019	24.52574973	24.52574973	24.77478678	24.64239935	22.62394043	22.49709699	22.49759883	24.90815728	24.93467213	25.26659703
G2YUI9	G2YUI9	G2YUI9	-2.467342791	7.31E-09	1.020685954	3.41E-05	1.802955451	1.70E-07		22.97325984	22.87586925	23.32851443	29.41243839	29.08397743	29.18993878	30.26455002	30.22559104	30.25827141	31.08644697	31.00803072	31.00074327	26.8109718	26.81989724	26.6534572
G2Y215	G2Y215	G2Y215	2.465942727	0.000873992	-2.220376637	0.00277367	2.573757008	0.000711554		21.01625356	21.17042753	19.13922092	25.19085271	25.01490338	25.02295852	21.95573116	23.63170024	22.9801533	27.62685771	27.7591931	27.56393482	27.53462495	27.5768067	27.51511113
G2YQP9	G2YQP9	G2YQP9	2.465486692	3.63E-08	-0.550105725	0.011016131	2.038960852	2.78E-07		23.69744199	23.21000464	23.23156559	28.13360949	28.17632428	28.1193477	27.85653287	27.6072882	27.31514322	30.09626778	30.21186822	30.23802802	30.61669835	30.57000746	30.63903573
G2Y460	G2Y460	G2Y460	2.465347913	0.019367957	0.848694476	0.442236483	-0.672076785	0.514120908		21.87110214	19.52115436	19.57089405	23.84960045	21.6656096	23.35668541	24.35485609	23.35668541	23.70643739	20.60493166	23.35668541	22.89404803	25.4595058	25.38642536	25.42200804
G2XW58	G2XW58	G2XW58	-2.464635435	2.10E-07	0.986204863	0.000878607	1.951399006	2.19E-06		23.21880584	22.79530119	23.07514697	26.98665741	26.78137635	26.98649517	28.16833973	27.70686376	27.83794003	28.83934689	28.67898757	29.09039148	24.39652595	24.18620448	24.77789219
G2YRE4	G2YRE4	G2YRE4	2.460641894	0.003472946	1.475805088	0.063909217	0.869450778	0.238030176		22.64864726	22.64864726	22.64864726	20.92585881	19.94402044	22.64864726	22.64864726	22.64864726	22.64864726	22.64864726	20.82958433	22.64864726	23.41166563	23.74974107	23.73904549
G2Y3Q7	G2Y3Q7	G2Y3Q7	2.450150552	0.187440185	3.106402771	0.124898532	1.686776667	0.375486034		19.34124562	25.18542756	25.18542756	25.18542756	21.98310789	22.75565312	23.69996817	27.72385789	27.81957082	24.58055746	25.32149221	25.0824689	25.78877244	26.20434234	25.28152544
G2XRD8	G2XRD8	G2XRD8	2.450058227	0.127012122	1.36288208	0.448205177	1.773296952	0.27382413		23.41347824	23.41347824	17.79036923	21.89302983	23.41347824	19.62812824	22.19632607	23.41347824	23.41347824	23.42762932	23.40425185	23.42264599	24.10961022	24.03079587	24.14440489
G2XUB4	G2XUB4	G2XUB4	2.448582055	0.004634936	3.172294027	0.001231273	4.065659585	0.000126598		20.93153933	20.87858651	20.99271922	23.61810131	20.03204954	21.81562615	25.14242147	24.95046085	24.88977675	26.01180658	25.7956719	25.85527727	24.22313145	24.15657136	24.43182034
G2XQV0	G2XQV0	G2XQV0	2.448173289	0.030322365	1.797545831	0.123175318	1.09435763	0.317043265		20.81736858	20.79905468	24.51354157	22.5865594	21.9091944	24.51354157	24.91891735	24.80895258	24.67406293	23.99566082	23.78316588	24.51354157	25.15966889	25.60511538	25.58903096
G2YDW7	G2YDW7	G2YDW7	2.447840048	4.66E-07	3.860433095	1.59E-08	2.509666866	4.93E-07		23.43906177	23.43906177	23.43906177	20.80651955	20.49724952	21.48441563	24.92077746	24.79430911	24.65439741	23.43906177	23.43906177	23.43906177	23.43906177	23.18447481	23.50816826
G2XRZ7	G2XRZ7	G2XRZ7	2.444008154	6.53E-08	0.275353355	0.198442295	2.050377303	4.28E-07		22.89310894	23.00873873	22.96332816	28.07277471	27.9307227	28.08955141	28.75605922	28.08799811	28.07505156	30.08619637	30.13668125	30.02130312	30.46110194	30.3612256	30.60274575
LSM3	G2YVC6	G2YVC6	2.442040935	0.012473208	0.829804502	0.404253707	1.655130524	0.075734888		26.51049027	26.51049027	26.51049027	26.51049027	24.6436151	23.38091613	26.51049027	26.51049027	24.00345446	26.44681681	26.51049027	26.54310599	27.29683269	27.21627557	27.34803604
G2YTX9	G2YTX9	G2YTX9	2.441136056	0.053363039	4.433277905	0.003285358	0.739850796	0.569748005		17.61000903	22.154868	22.154868	20.51611506	20.29060898	20.70254481	25.04702788	24.76958835	24.99248633	19.76708182	22.154868	21.80687142	22.97954731	22.94092231	22.9122074
G2Y5Q9	G2Y5Q9	G2Y5Q9	2.437597083	0.002029004	0.97413769	0.178672604	0.079095316	0.943314201		23.14731721	23.14731721	23.14731721	23.14731721	21.59680407	21.92532816	23.29722809	23.14731721	23.14731721	20.77941497	23.14731721	22.98000321	24.73071481	24.33422995	24.91729594
G2Y990	G2Y990	G2Y990	2.437526482	7.04E-05	2.434121071	0.000116517	0.404599787	0.353123913		18.39973336	18.84609237	19.12272287	20.7022562	20.53247884	21.3570961	24.18191305	23.10027016	22.61201114	21.3774959	21.3364037	21.0917309	23.46428792	23.27022629	23.16989637
G2YDM6	G2YDM6	G2YDM6	-2.429617351	0.026778675	-1.253840567	0.266991397	1.599153521	0.132230894		19.11507539	23.46647004	19.47672075	24.56667061	24.40342505	24.59493268	23.43076887	22.87142874	23.50130904	25.8107451	26.05884322	26.49290059	21.89073064	22.43361727	21.95182838
G2XYV6	G2XYV6	G2XYV6	2.428545431	3.76E-09	2.416409854	8.03E-09	2.561707443	4.77E-09		22.76935292	22.50643566	22.43013361	25.90671446	25.97250148	26.15020477	28.38366393	28.42790981	28.46707654	28.72831924	28.44288171	28.54334209	28.43088583	28.42748756	28.45668362
G2YSG8	G2YSG8	G2YSG8	2.426642001	0.141632571	0.577878143	0.804159988	2.538611372	0.132089048		26.8100483	18.93335646	22.70006913	26.06299084	26.02869187	26.46453658	26.67007976	26.83146254	26.78831141	28.7342755	28.64967635	28.78810155	28.60423214	28.59095325	28.6409599
G2YD87	G2YD87	G2YD87	2.425452834	0.224873659	1.864334236	0.403986794	2.314888407	0.255481137		27.17065382	19.15208911	18.67959551	24.59041555	25.22290908	25.84703516	27.12413211	26.91350826	27.21572213	27.80774544	27.29189445	27.50538512	27.61281795	27.7094846	27.61441574
G2YIG8	G2YIG8	G2YIG8	2.422782689	0.000187349	2.693865645	0.000128121	2.849464338	5.51E-05		25.28818499	25.28818499	25.28818499	23.69819306	21.89130148	22.78395764	24.90452271	25.39175917	26.15876724	25.56752829	25.48217304	25.87214387	25.0721271	25.18650563	25.38316751
G2YWV0	G2YWV0	G2YWV0	2.422008578	0.000449995	-0.776891223	0.183832791	1.86889908	0.003187179		18.55368409	20.31313688	18.8253567	23.05725685	22.78347923	22.60672623	21.72995643	22.9268526	21.4599796	24.87816308	24.61294499	24.56305148	25.4036794	25.24711739	25.06269124
G2YPI3	G2YPI3	G2YPI3	-2.421138501	5.15E-08	-0.294302135	0.152561849	-2.187710936	1.83E-07		32.26655039	32.76972694	33.00060133	32.57432611	32.64077528	32.63430956	32.34999048	32.34730518	32.26920889	30.30670109	30.45698935	30.52258771	30.24047332	30.09031448	30.25520766
G2YM20	G2YM20	G2YM20	2.419088666	8.99E-07	-1.924650394	1.24E-05	-2.741400452	3.88E-07		23.43428201	23.10832109	23.02640835	28.36440658	28.18425957	28.2472215	25.95025818	26.29883869	26.77283961	25.88935385	25.48568864	25.19664381	30.68672484	30.67462746	30.69180136
G2XYS1	G2XYS1	G2XYS1	2.41725261	4.36E-07	1.344146379	0.000127499	1.980890497	3.29E-06		25.46764458	25.40213803	26.29561584	28.11864997	28.09957308	28.13592042	29.53022859	29.61045761	29.24589641	30.10655799	30.11901899	30.07123798	30.54246054	30.57832776	30.485113
G2YDT8	G2YDT8	G2YDT8	2.416382623	0.006980714	0.442822681	0.647077602	-0.161570152	0.878916832		22.07987059	22.07987059	19.51836961	22.07425724	22.33111154	20.50577494	22.07987059	22.07987059	22.07987059	21.59632176	20.74464931	22.08546218	23.89094629	24.13559687	24.13374843
G2YHH4	G2YHH4	G2YHH4	2.414252052	5.38E-10	-1.230079687	3.28E-07	0.718164426	2.49E-05		23.8359771	23.86475599	23.64406806	29.70499066	29.57625566	29.629067	28.49360657	28.39513807	28.33132962	30.37683729	30.30180363	30.38616568	32.06059318	32.02515896	32.06731733
G2YFG8	G2YFG8	G2YFG8	2.413157071	0.033977604	-1.121338504	0.346978464	2.029437278	0.072909792		20.8360018	24.83338293	20.11284657	24.85502855	24.68757095	24.81140761	24.17168346	23.51375761	23.30455053	26.88136368	27.06396083	26.49699443	27.16142613	27.30503174	27.12702045
G2Y0G8	G2Y0G8	G2Y0G8	2.413028105	8.49E-06	-2.182967527	3.53E-05	0.633810494	0.067590659		23.98729159	23.4023548	23.83561183	27.38216747	27.13926219	27.29979491	24.31621058	25.63334747	25.32276394	27.82201604	27.8651038	28.03553621	29.6783826	29.68480353	29.69712276
G2YB39	G2YB39	G2YB39	2.41277268	3.60E-06	1.278574414	0.001119585	-0.325886279	0.285978106		20.41758129	21.18495428	21.39251103	22.89702948	23.47646287	23.67619731	24.60879265	24.71521818	24.56140208	22.94619544	23.06631298	23.05952241	25.7757648	25.96429461	25.54794831
G2XN35	G2XN35	G2XN35	2.41269386	0.005749055	0.076534723	0.989975152	1.408522831	0.079292258		21.561507	19.50905933	19.92246995	25.09973316	24.44414703	24.47292407	23.78773724	24.49322414	25.96544705	26.16012231	25.12160463	26.96064582	27.03348228	27.09681043	27.12459313
G2XSY1	G2XSY1	G2XSY1	2.411389884	6.39E-10	2.422160234	1.45E-09	3.230642507	1.82E-10		22.5025211	22.5025211	22.5025211	20.25119218	20.01911181	19.97077861	22.5025211	22.5025211	22.5025211	23.30465077	23.37385502	23.25450433	22.55445559	22.41827556	22.5025211
R7R368	R7R368	R7R368	2.410588293	0.108731617	1.815878832	0.262897758	1.132226503	0.464674459		25.83621885	19.86183449	25.83621885	24.80767258	24.45478626	24.79227472	26.93140965	25.47366811	27.0972923	25.72006237	25.83621885	25.89513185	27.165398	27.05848651	27.06261393
G2Y7C0	G2Y7C0	G2Y7C0	-2.407486767	1.72E-05	-2.18287204	6.80E-05	-3.6276786	5.85E-07		24.3787698	24.3787698	24.3787698	26.73397285	26.56045848	26.70523486	24.66330034	24.4936091	24.29414063	23.95447489	22.57749049	22.58466501	24.20070763	24.11778979	24.45870846
G2YP43	G2YP43	G2YP43	-2.406695174	3.03E-09	1.015883893	1.09E-05	-2.207517399	1.04E-08		26.9583534	26.6089136	26.87420055	28.16457636	28.16139456	27.99288983	29.18652689	29.09156624	29.08841929	25.93977514	25.98334567	25.77318774	25.75002695	25.72965946	25.61908881
G2YLV2	G2YLV2	G2YLV2	2.406619545	0.000160104	2.773642455	8.12E-05	0.463786271	0.329016035		23.92678357	22.49281938	22.57800296	24.02266061	22.66639901	23.07555555	26.29226596	26.01323631	25.78004027	23.62256526	23.70933035	23.82407838	25.75543616	25.59866564	25.630372
G2Y1T2	G2Y1T2	G2Y1T2	2.406044963	0.005840312	1.113696225	0.186325645	-0.329637462	0.704101454		25.1618912	25.1618912	25.1618912	22.03383615	25.1618912	25.1618912	25.09206639	25.37814883	25.228492	23.63657975	24.01960777	23.71251865	26.46911542	26.27833477	26.82830325
G2XPP9	G2XPP9	G2XPP9	2.405868123	1.10E-06	2.574371967	1.13E-06	3.02520271	1.94E-07		22.36350101	21.36321813	21.51682872	25.73121862	25.70084072	25.78159633	28.36586377	28.29503573	28.27587208	28.6300798	28.60937565	29.04980836	28.16824496	28.0837906	28.17922448
G2YES7	G2YES7	G2YES7	-2.404307062	5.79E-09	-1.411822653	1.24E-06	0.453370436	0.006640505		21.12842258	21.22388665	21.08872817	28.32376994	28.07095333	28.29655121	26.62787672	26.93306023	26.89486957	28.57841777	28.72009	28.75287801	25.66039402	25.87840942	25.93954985
G2YNV9	G2YNV9	G2YNV9	-2.403036031	0.000442827	-1.44985616	0.01707851	-6.117818947	1.89E-07		24.09051469	23.00537021	23.76762877	28.45073593	28.29297353	28.38322644	27.01904345	26.87126556	26.88705841	22.56880414	21.22185934	22.98281558	26.49826582	25.25727822	26.16228377
G2YX91	G2YX91	G2YX91	2.402331401	0.132449004	1.413560991	0.42651992	1.376469058	0.3969012		15.83164362	22.31903223	22.02442886	24.60515024	24.28602237	24.65649429	24.95264173	25.8306168	27.00509135	25.85186644	25.93728806	25.88791958	26.93971032	27.03552194	26.77942885
G2YSB3	G2YSB3	G2YSB3	2.40187496	0.00029169	0.890438769	0.10246796	1.249157711	0.021833184		24.90303565	24.87366712	22.89211616	28.93936866	28.57976014	28.50012669	29.73470667	29.48279538	29.47306975	29.83892593	29.92452131	30.00328137	31.08857878	31.03229976	31.10400182
G2XVE5	G2XVE5	G2XVE5	2.401866377	2.00E-06	-0.044394876	0.948638177	-0.001576168	1		25.82578232	25.49697661	25.82966614	26.89102714	26.57259227	26.88488432	26.38839106	26.61121653	27.21571151	26.44057074	27.22049452	26.68270997	29.17318045	29.20638221	29.17454021
G2Y1L8	G2Y1L8	G2Y1L8	2.396785955	0.00021004	0.559801735	0.284406253	0.096487797	0.880169926		22.22417736	22.25956934	22.29689317	23.38399977	23.08801719	24.02205331	23.51546596	25.14254356	23.51546596	23.21934533	24.04872237	23.51546596	25.94901061	25.81504845	25.92036907
G2YAB3	G2YAB3	G2YAB3	2.396639231	0.016837662	1.303495619	0.199004817	2.304759282	0.022248631		25.46983297	25.46983297	25.46983297	25.46983297	21.49118538	22.63111425	25.46983297	23.81284857	24.21993792	25.52509616	25.41236829	25.568946	25.57073631	25.65627491	25.55503907
G2YHW6	G2YHW6	G2YHW6	2.396473526	1.56E-06	-0.01773844	1	0.09863462	0.752211818		22.76778506	22.76778506	22.76778506	22.76778506	22.03458959	22.76778506	22.20917417	22.78218393	22.52558631	22.76778506	22.76778506	22.33049345	24.92803388	24.66782044	25.16372598
G2Y0L0	G2Y0L0	G2Y0L0	2.394542586	9.96E-09	-1.399221323	2.29E-06	-0.781283628	0.000216214		24.86515963	24.62646328	24.55508425	28.45504085	28.32874268	28.35934636	27.08511453	26.6914911	27.16886029	27.62349109	27.5451377	27.63065022	30.78929772	30.7628684	30.77459153
G2YE38	G2YE38	G2YE38	2.390679328	3.36E-07	-0.192424998	0.457145687	1.509636664	2.44E-05		25.00058385	24.57449572	24.01239312	29.58444423	29.50829387	29.62060758	29.3110933	29.36979791	29.45517948	31.00167806	31.12094741	31.11963022	32.02602979	31.89634945	31.96300444
G2XTS2	G2XTS2	G2XTS2	2.39020935	0.028489179	-0.416263374	0.76486714	1.214136012	0.246754825		28.55393055	28.72018743	28.64090453	24.19022304	24.30621913	23.1144311	22.57786532	21.74198311	26.04223473	24.82275082	25.82440836	24.60612213	26.46175113	26.37144944	25.94830076
G2YXB6	G2YXB6	G2YXB6	2.383702637	8.76E-08	-0.486925891	0.0281744	1.214914309	4.22E-05		23.66262928	22.90204336	23.16127124	28.65368594	28.39620304	28.61783898	27.93708664	28.13181153	28.13805211	29.72618998	29.77694687	29.80933404	30.95900843	30.94067872	30.91914871
G2Y800	G2Y800	G2Y800	-2.383067683	0.015911464	-2.628839674	0.013066756	-4.989859437	0.000111305		23.37570107	23.2600355	23.52455609	26.5192223	26.50463817	26.64258412	23.92664186	23.92664186	23.92664186	23.92664186	21.1114758	19.65874862	24.21085803	24.37974166	23.92664186
G2XTC0	G2XTC0	G2XTC0	2.38163322	2.12E-06	-1.092860686	0.00202312	0.710201817	0.01996401		24.70834648	25.28334537	24.88187273	27.53517826	27.79173941	27.81888878	26.0022644	26.98788734	26.87707265	28.51703764	28.41726734	28.34210692	30.08318494	30.07878797	30.1287332
G2YZ05	G2YZ05	G2YZ05	2.381598387	0.09595974	-0.433901361	0.836169138	0.379177395	0.824494866		19.09577064	24.4035685	24.4035685	23.26603632	24.4035685	24.4035685	22.10283572	24.25498616	24.41364736	24.4035685	24.4035685	24.4035685	26.43135756	26.33283103	26.4537799
G2YC49	G2YC49	G2YC49	-2.381489309	6.98E-05	-1.091904292	0.021208698	2.157520248	0.000171539		22.48206145	21.40416853	21.56479554	25.85401754	25.12108566	25.4571096	24.41501837	23.80579335	24.93568821	27.59678534	27.65344392	27.65454429	23.02161466	22.72494952	23.54118069
G2YUA7	G2YUA7	G2YUA7	2.380465149	5.64E-07	0.882663642	0.003152671	1.253741719	0.000169004		22.47363613	22.3563247	21.65887751	26.45222167	26.35096541	26.86179577	27.442258	27.32132771	27.54938806	27.92033782	27.77296956	27.73290062	29.03158039	28.89032795	28.88446996
G2YHF4	G2YHF4	G2YHF4	2.380214549	6.95E-05	-0.123745211	0.843911694	2.70786689	2.68E-05		19.93881404	20.36261413	21.56847979	26.30986461	25.85922751	26.33343145	26.52143194	25.76283349	25.8470225	28.83395459	28.92002254	28.87214711	28.56597032	28.56454553	28.51265137
G2YZ06	G2YZ06	G2YZ06	2.379966645	2.93E-06	0.181674354	0.596264996	2.607654361	1.66E-06		22.93976175	23.05574998	22.70908855	25.8225169	25.71787582	25.77799458	25.88705066	26.62500077	25.35135892	28.39516503	28.35703319	28.38915215	28.18243787	28.16202393	28.11382542
G2YWK2	G2YWK2	G2YWK2	2.377990754	0.000902028	-1.721324766	0.010804086	-0.896271457	0.13030276		25.48339449	25.48339449	25.48339449	26.04752327	25.48339449	25.78265898	22.91150782	23.75470013	25.48339449	24.6196815	24.84404257	25.1610383	28.26869591	28.03547464	28.14337845
G2XV24	G2XV24	G2XV24	2.377582737	0.027501261	1.224972527	0.270132365	1.254963843	0.22514806		18.12148841	22.22874985	22.22874985	20.40812793	21.57601206	21.02719198	22.22874985	22.22874985	22.22874985	22.12882296	22.32519906	22.32220149	23.38946408	23.35264769	23.40196842
G2XNB8	G2XNB8	G2XNB8	2.377340134	1.36E-07	2.97335482	3.75E-08	3.211378208	1.62E-08		18.22162346	18.639707	17.89711339	22.50747139	22.34894853	22.56962361	25.61262182	25.50311046	25.23037571	25.76187726	25.70398636	25.59431452	24.95364727	24.81880637	24.78561028
G2XRT7	G2XRT7	G2XRT7	2.377212589	0.001874808	0.121814649	0.926229922	-0.171065598	0.825523308		22.1692619	19.47409203	20.56282509	22.53895911	21.68658003	21.91680261	22.1692619	22.1692619	22.1692619	22.1692619	21.28617124	22.17371182	24.48342565	24.57759902	24.21295485
G2XXW3	G2XXW3	G2XXW3	2.376189765	4.65E-10	1.281316774	1.73E-07	-0.815810764	6.06E-06		23.85828423	23.92592843	23.84176164	28.39802229	28.30096761	28.31856043	29.56823054	29.68499985	29.60827027	27.51340337	27.47864103	27.57807365	30.80186171	30.75342868	30.59082925
G2YX34	G2YX34	G2YX34	2.374721675	1.11E-07	0.026092913	0.968441634	0.817982522	0.001131568		23.12096266	23.05425217	22.99301842	25.92565117	26.00970061	26.19764331	26.14729425	25.649178	26.41480157	26.70468819	26.94159955	26.9406549	28.41989068	28.45678322	28.38048621
G2YVC9	G2YVC9	G2YVC9	2.372183717	6.80E-06	0.331110525	0.343424524	0.331110525	0.306724712		19.76843696	19.71430527	19.81509418	23.83460077	22.49460588	23.66126911	23.66126911	23.66126911	23.66126911	23.66126911	23.66126911	23.66126911	25.81099778	25.61718699	25.67884213
G2YA57	G2YA57	G2YA57	2.371538483	0.032641276	-0.130036101	0.971691907	0	1		18.33454981	22.695578	22.695578	22.695578	22.695578	22.695578	22.695578	22.40765647	22.59339122	22.695578	22.695578	22.695578	25.34522408	24.9009589	24.95516646
G2XNQ5	G2XNQ5	G2XNQ5	2.370691785	0.00095036	2.098807999	0.003306188	-1.765814347	0.007506185		25.96314224	25.96314224	25.96314224	24.64186999	24.62861917	24.56655443	26.64105014	26.85046591	26.64195154	22.57653576	21.62772084	24.33534395	26.98993755	26.97560632	26.98357508
MED11	G2XPW0	G2XPW0	2.366975019	0.00451696	3.314775708	0.000682269	0.522955841	0.493262839		25.18998375	25.18998375	25.18998375	23.05006838	22.0670699	23.7109941	26.15675774	26.15721274	26.45848903	22.33744592	22.86957024	25.18998375	25.3413246	25.18998375	25.39774909
G2YMR3	G2YMR3	G2YMR3	2.364636542	5.55E-06	0.301629891	0.380480356	0.485567467	0.126953164		18.07546591	18.68411824	18.00987084	20.65180068	21.55669035	21.55669035	21.55669035	21.55669035	21.55669035	22.10850308	21.55669035	21.55669035	23.6390398	23.60963225	23.61041896
G2Y1I3	G2Y1I3	G2Y1I3	2.362607907	0.000911996	-0.384904006	0.568135398	-1.0210566	0.086584788		23.67549968	23.67549968	23.67549968	23.67549968	23.67549968	23.67549968	23.67549968	23.67549968	22.52078766	22.94231321	23.67549968	21.34551635	26.07926296	25.96706033	26.06799947
G2YCS5	G2YCS5	G2YCS5	2.360635387	0.056437556	-0.014127952	1	1.880082512	0.127422395		25.21203336	20.21896814	20.28239947	25.24647649	24.71983415	25.17674778	25.06110341	24.94655631	25.09301484	26.92111325	26.99562092	26.86657179	27.4356119	27.42365063	27.36570205
G2Y0X5	G2Y0X5	G2Y0X5	-2.358511806	0.010019028	-3.418728925	0.001393964	-2.252067714	0.014138701		21.06221622	21.07781944	21.48594938	26.90919373	26.25390648	26.86274915	21.98553678	24.26146781	23.52265799	24.49118168	24.51501905	24.26344549	25.3430683	25.06366775	22.54357789
G2YZI8	G2YZI8	G2YZI8	-2.357793658	1.06E-05	2.200526101	3.39E-05	0.788641639	0.027226945		21.46523971	21.50380512	21.30763882	26.18916633	25.88288857	26.17307282	28.25930953	28.27893581	28.30846069	26.78676089	26.9340609	26.89023085	23.88918264	22.91347407	24.36909003
G2YW99	G2YW99	G2YW99	2.357523575	0.03868532	0.941345231	0.443313734	0.987016905	0.376114711		19.18271285	21.77864278	24.07992468	23.90835096	23.40380863	22.22580288	24.25590498	23.87284777	24.2332454	23.88288704	24.29771414	24.31841199	25.4936592	25.49384779	25.62302619
G2Y0L8	G2Y0L8	G2Y0L8	-2.356020568	2.73E-08	2.388325589	5.04E-08	0.961807979	8.93E-05		24.2786871	24.14910092	24.02123397	26.53770975	26.44869578	26.48295048	28.73053575	28.72155804	29.18223899	27.5139644	27.53337341	27.30744213	24.01712153	24.31316448	24.0710083
G2YIA1	G2YIA1	G2YIA1	2.355417153	0.011791686	3.696070814	0.000974517	2.33034365	0.013720868		24.32696278	24.32696278	24.32696278	20.84404918	20.74362492	24.32696278	25.71284396	25.69864884	25.59135652	24.25284834	24.36635881	24.28646067	24.32696278	24.32696278	24.32696278
G2XZQ2	G2XZQ2	G2XZQ2	2.35442712	0.313163622	2.617324567	0.306462416	2.249444507	0.346972982		27.93731762	27.93731762	18.18203753	25.64871432	25.5723762	25.71859403	28.19775265	28.37727706	28.21662853	28.06926404	27.81726848	27.80148555	28.04990294	28.01574534	27.93731762
G2YDJ2	G2YDJ2	G2YDJ2	2.352497922	4.10E-09	5.371149563	4.31E-11	2.828479452	2.31E-09		25.69050822	25.69050822	25.69050822	23.04270715	22.94224559	23.35051078	28.39064288	28.56735241	28.49091692	25.9210635	26.04971894	25.85011943	25.47378128	25.4081597	25.5110163
G2XTY7	G2XTY7	G2XTY7	-2.351617434	8.90E-07	-0.867693162	0.004495026	1.184590927	0.000362111		25.42744052	25.37259464	25.48067348	30.08019185	29.92703738	30.09416606	28.56455279	29.5281551	29.40560792	31.17118127	31.22429012	31.25969668	27.65820894	27.50636956	27.88196448
G2Y7Q6	G2Y7Q6	G2Y7Q6	2.348902559	1.87E-09	0.586098298	0.000492969	2.610294586	1.97E-09		24.55071256	24.31082441	24.33616193	27.93104162	27.82416811	28.14614544	28.54938163	28.56056812	28.54970031	30.5580002	30.58738129	30.58685744	30.36058149	30.31208123	30.27540013
G2YF05	G2YF05	G2YF05	-2.348081588	0.003797988	0.853316763	0.266169387	0.015268594	1		21.86942615	21.92212955	24.26034041	27.38262593	27.24465149	27.11372522	28.24565447	28.26906884	27.78622961	27.20281714	27.28988026	27.29411101	23.96011586	25.81427544	24.92236657
G2Y942	G2Y942	G2Y942	-2.345191802	1.09E-08	0.353857073	0.038485918	-0.951507842	4.02E-05		28.31253431	28.19989175	28.33414095	28.72395412	28.2916673	28.69879516	28.8521091	29.05106363	28.87281508	27.65807191	27.55042938	27.65139178	26.22563237	26.10057315	26.35263566
G2Y488	G2Y488	G2Y488	2.344950806	2.40E-05	-0.601551338	0.127082829	1.237913958	0.003703239		24.64438429	23.92829505	22.97034043	28.97630388	28.88023824	28.97150916	28.22344192	28.43496764	28.36498771	30.18007194	30.16861844	30.19310277	31.30976503	31.26797792	31.28516075
G2XZP4	G2XZP4	G2XZP4	2.343990159	0.000134875	0.892843287	0.066474864	1.850813744	0.000933249		21.67787553	21.73262314	21.767849	21.72767963	20.25193262	21.54254653	22.06689621	22.06689621	22.06689621	22.64159726	23.70051998	22.73248278	23.8612147	23.4861188	23.20679576
G2Y8H6	G2Y8H6	G2Y8H6	-2.343890562	0.003463652	0.440163421	0.589448737	0.755068822	0.282791391		21.20059104	21.74057829	21.45813873	23.99113043	23.65469402	23.27797716	24.18786911	23.96222468	24.09419808	24.51373865	24.32783557	24.34743386	22.76477043	19.62012355	21.50723594
G2YWG9	G2YWG9	G2YWG9	2.341666998	0.001323895	2.177227205	0.00327235	1.487944274	0.022301987		19.70518634	20.27734072	18.13872767	25.11544555	25.28035073	24.72723706	27.31852506	27.11506656	27.22112334	25.74634765	26.40462922	27.43588931	27.36104016	27.40600807	27.38098612
G2YVM1	G2YVM1	G2YVM1	2.341521148	0.259092255	1.229199707	0.621566071	2.491324369	0.238109486		17.38082576	25.23335365	18.66595697	22.88040671	23.33627516	22.63667582	21.0935364	25.88813171	25.55928869	25.36493598	25.36498544	25.59740936	25.29657429	25.41411171	25.16723513
G2XZN5	G2XZN5	G2XZN5	2.33953591	1.44E-06	-0.252165	0.389423588	0.372893153	0.166021719		19.59619692	19.03514183	19.78346315	22.65861488	22.77014506	22.48804719	22.14053739	22.38885028	22.63092447	23.23564207	22.60269215	23.19715238	24.93480332	24.96407748	25.03653407
G2YSP2	G2YSP2	G2YSP2	-2.336791726	5.67E-09	-0.639218144	0.000723668	1.147878269	4.03E-06		23.28152597	22.86514335	23.15108413	29.11941806	28.91725412	29.03801137	28.37288786	28.36585538	28.41828589	30.16968787	30.21169281	30.13693768	26.59394547	26.63559746	26.83476545
G2YMN1	G2YMN1	G2YMN1	2.336572949	5.36E-05	0.902607463	0.040216397	1.217783794	0.007157764		20.84030777	21.60279171	21.02793554	23.29149409	22.14872574	22.95984935	23.96161845	24.06446293	23.08181019	24.12895221	24.15273297	23.77173539	24.97322656	25.30948803	25.12707344
G2Y094	G2Y094	G2Y094	-2.336559692	0.028386946	0.583182298	0.629917039	1.226158947	0.231075139		25.70910496	25.70910496	25.70910496	25.579403	25.33351616	24.96503069	25.70910496	26.01439241	25.90399938	26.44246168	26.53767733	26.57628769	21.37354889	21.78561693	25.70910496
G2XZ74	G2XZ74	G2XZ74	2.334745055	0.000647219	3.205938355	8.56E-05	1.326326632	0.023644083		19.14352007	20.4059898	18.03589117	23.90070982	24.68487282	24.70393337	27.73282784	27.42445125	27.75005199	25.84611172	25.69209612	25.73028807	26.76255884	26.76010192	26.77109042
G2XUX9	G2XUX9	G2XUX9	-2.334650317	0.091155369	0.907598538	0.570259354	1.137750974	0.416634156		21.09531097	24.87024773	24.87024773	24.7886508	24.45023867	24.82194265	25.0740716	25.70266931	26.00688682	26.22473841	24.9169877	26.33235893	24.87024773	21.62863668	20.55799676
G2XUB9	G2XUB9	G2XUB9	2.33421062	0.08969593	1.284479774	0.393306357	0.702783801	0.633452601		24.28822585	24.28822585	18.80593151	23.6743603	23.41959734	22.53300424	24.36730647	24.50288357	24.61021116	23.47522394	23.97186349	24.28822585	25.63214897	25.49601621	25.50142856
G2YWU0	G2YWU0	G2YWU0	2.331488046	0.000206876	4.1843864	2.39E-06	0.428764183	0.36859676		22.49079142	22.78849783	22.85834416	21.3800593	23.23888657	22.65535509	26.65319696	26.67680967	26.49745352	23.0941034	23.05357286	22.41291725	24.95462758	24.95729447	24.35684304
G2YYK0	G2YYK0	G2YYK0	2.331304567	1.96E-08	0.52891035	0.006688295	1.754279139	3.49E-07		26.47076769	26.64101338	26.72205628	25.8847382	26.19579973	26.12576992	26.36818575	26.65433171	26.77052144	27.81766507	27.851756	27.7997242	28.28188931	28.58579887	28.33253336
G2YW08	G2YW08	G2YW08	2.32316766	0.189008597	-0.517069343	0.847919034	1.73783806	0.337039088		19.368503	25.87551505	19.44442856	22.59644932	25.87551505	25.87551505	23.36514728	24.80569283	24.62543127	26.57490119	26.50307205	26.48302036	27.15729891	26.99599511	27.16368837
G2Y7Z3	G2Y7Z3	G2Y7Z3	2.32256268	2.20E-09	0.117622577	0.395574432	-0.429039541	0.003461345		25.40401497	25.40401497	25.40401497	25.40401497	25.40401497	25.40401497	25.40401497	25.40377827	25.75711941	25.0153379	25.01275478	24.89683361	27.74520783	27.67337973	27.76114539
P02070	P02070	P02070	2.321378591	0.000160362	3.789786885	4.15E-06	2.43772968	0.000117697		25.08385151	23.57002565	23.07044042	22.8173483	22.74341992	22.72665055	26.48292842	26.67523362	26.49861738	25.1937617	25.3229946	25.08385151	25.08385151	25.08385151	25.08385151
G2YG91	G2YG91	G2YG91	2.321160947	0.08070396	1.12235326	0.444194859	2.219256236	0.099331233		18.90209081	18.32956642	23.82132188	23.58121536	22.2598961	22.21039481	23.82132188	23.77592228	23.82132188	25.02642831	24.80486882	24.87797786	25.30055065	24.78755079	24.92688767
G2XZE6	G2XZE6	G2XZE6	2.321121303	5.15E-10	0.039783602	0.782378769	2.521855273	7.08E-10		26.74872538	26.74872538	26.74872538	25.23487877	25.0519452	25.20251357	25.23172268	25.10599977	25.27096589	27.74248702	27.61620299	27.69621335	27.51657531	27.46326019	27.47286594
G2YB05	G2YB05	G2YB05	2.320457948	9.52E-07	0.909397764	0.003203249	1.765539774	1.34E-05		20.84841993	20.30859357	20.08047369	22.53647411	22.61526173	22.81315927	23.63001817	23.72780142	23.33526881	24.14573546	24.38257595	24.73320302	25.11620806	24.90323064	24.90683025
G2YBE8	G2YBE8	G2YBE8	2.319431834	5.03E-06	0	1	-0.062547354	0.874496264		20.29565629	19.59822381	19.53734919	22.16767127	22.16767127	22.16767127	22.16767127	22.16767127	22.16767127	22.16767127	21.54789476	22.59980572	24.65144543	24.35332337	24.4565405
G2Y3B8	G2Y3B8	G2Y3B8	-2.318855716	0.161785347	1.556982275	0.398142722	0.605122152	0.749864303		18.52454158	25.35349161	18.50044717	25.35349161	25.35349161	24.91293318	26.4677377	26.66133219	27.16179334	25.69051834	25.7751921	25.96957241	22.86762573	22.74989448	23.04582904
G2YEU0	G2YEU0	G2YEU0	2.314502305	5.15E-09	-1.310023713	1.50E-06	1.429118262	4.83E-07		22.52779837	22.15062353	22.45982388	26.87368869	26.80191485	26.9135365	25.4190823	25.54991054	25.69007606	28.30046125	28.30399441	28.27203916	29.08486645	29.19907201	29.24870849
G2YAV7	G2YAV7	G2YAV7	2.313040463	4.61E-06	0.271566679	0.412042302	1.39692621	0.00036239		22.0054923	21.28030134	20.8563908	27.22401093	26.90799635	26.76456628	27.39147163	27.1821009	27.13770106	28.6190749	28.15694825	28.31132904	29.28308253	29.24911205	29.30350038
G2Y0Y9	G2Y0Y9	G2Y0Y9	2.310225567	0.000215336	-1.456321245	0.008094616	-0.200107519	0.702009292		22.15271031	21.30144332	21.71426443	25.77500015	25.8430695	25.55757398	23.30883388	25.06460004	24.43324596	25.86779826	25.70311441	25.0044084	28.08688601	28.00134979	28.01808452
G2XTT9	G2XTT9	G2XTT9	2.30949853	3.43E-09	2.286103176	7.59E-09	3.60109186	2.45E-10		24.68480523	24.68480523	24.68480523	22.22289721	22.47368832	22.49952062	24.68480523	24.68480523	24.68480523	25.90740764	25.92816089	26.16381321	24.83610903	24.60368749	24.68480523
G2XQM3	G2XQM3	G2XQM3	2.307341398	0.15549842	1.699575186	0.339840834	0.720141911	0.692127467		22.49898457	19.90684841	20.05024954	22.72111622	24.56867157	21.51458151	24.62479952	24.51027127	24.76802407	19.88351544	25.523234	25.55804558	25.24261852	25.28017967	25.2035953
G2YGL9	G2YGL9	G2YGL9	2.306588079	2.86E-08	-0.314308157	0.087618897	1.657297575	7.58E-07		27.16654415	26.58967296	26.60086573	30.71450631	30.57010308	30.54023076	30.28443667	30.35189892	30.24558009	32.23771668	32.27525649	32.2837597	32.95216788	32.93563614	32.85680036
G2YF24	G2YF24	G2YF24	2.304211275	0.001137836	-0.189071551	0.822054458	2.379852808	0.001010886		23.90099761	24.33914711	24.2912989	26.7585935	26.91228338	26.97368304	25.71469022	26.13592647	28.22672857	29.23025719	29.26903647	29.28482468	29.0688284	29.25833577	29.23002957
G2YYX5	G2YYX5	G2YYX5	2.301817723	0.009241886	2.259565021	0.014256621	1.230379608	0.132435932		17.91900233	21.61629278	19.8469651	24.04839794	24.27082073	24.63439586	26.60241808	26.59725945	26.53263208	25.35075252	25.34155649	25.95244436	26.7220606	26.57354426	26.56346286
G2XUH9	G2XUH9	G2XUH9	2.300474577	0.000103767	0.986862999	0.036004606	1.113527188	0.016427563		22.98844699	22.98844699	22.98844699	21.42181591	22.98844699	21.2144965	22.98844699	22.98844699	22.60845442	22.98844699	22.98844699	22.98844699	24.12553676	24.21691537	24.183731
G2YEN1	G2YEN1	G2YEN1	2.298248899	1.54E-08	0.183409697	0.282934971	0.473293737	0.007918401		21.39540019	21.50735122	21.1648799	23.37522514	23.17639274	23.18710949	23.42965215	23.42965215	23.42965215	23.48210028	23.74954326	23.92696503	25.62582661	25.45043644	25.55721101
G2YQP2	G2YQP2	G2YQP2	2.296088811	3.64E-10	-0.19971427	0.063202022	1.528599025	1.61E-08		26.83503174	26.86124908	26.81742587	29.72112402	29.5400732	29.6912092	29.38341168	29.51063255	29.45921939	31.18735895	31.16343031	31.18741423	31.94892128	31.93595446	31.95579711
G2YB50	G2YB50	G2YB50	2.295513322	0.276293004	-0.377320661	0.933664057	1.283187993	0.568914796		18.28764061	26.21112158	18.19559256	25.12950014	25.04360466	25.94760091	22.56650057	26.21112158	26.21112158	26.43386122	26.72278022	26.81362824	27.68467823	27.69610996	27.62645748
G2XQK7	G2XQK7	G2XQK7	2.295028564	6.50E-09	3.290927986	1.04E-09	1.793249907	8.47E-08		28.51118933	28.54504531	28.45419906	25.00638489	25.32577956	25.37912726	28.52917343	28.64600658	28.40889566	27.00848041	27.07469841	27.00786261	27.60311502	27.60788337	27.38537901
G2XXN2	G2XXN2	G2XXN2	2.294701503	8.35E-09	2.460191528	1.02E-08	0.765877564	0.000152121		19.48633003	19.69531591	19.40849062	27.06747358	26.66894224	27.00176738	29.32234113	29.45209493	29.34432174	27.59672694	27.66584569	27.77324326	29.24531389	29.18074751	29.19622631
G2YHE4	G2YHE4	G2YHE4	2.292729655	0.153481224	-0.646024554	0.764766275	0.412992384	0.832840711		26.37855323	19.43983619	20.1576835	26.33587867	26.04724959	26.42000168	26.09023885	25.5763637	25.19845373	26.58664256	26.7522858	26.70317873	28.59000301	28.51539434	28.57592156
G2XZI7	G2XZI7	G2XZI7	2.290222703	0.00043166	-0.301266623	0.615368065	0.44451866	0.387628432		24.49403148	24.49403148	24.49403148	24.16428485	24.2373505	24.43394279	24.10612375	24.01380398	23.81185055	24.63294483	24.5517172	24.98447209	25.23756482	27.25966918	27.20901225
G2YPM0	G2YPM0	G2YPM0	2.289493399	7.77E-09	1.141510744	7.29E-06	1.966420992	4.51E-08		21.24071193	21.20687363	21.29264412	23.35937587	23.53130482	23.51863748	24.61128347	24.61128347	24.61128347	25.22194968	25.41366454	25.67296692	25.68460837	25.68480839	25.9083816
G2YNC4	G2YNC4	G2YNC4	2.28741563	0.005417982	3.396730203	0.000548364	3.009367362	0.000947993		20.22345005	19.787223	19.04571567	19.87161144	21.77843172	22.91942596	25.16736583	25.02591515	24.56637875	24.41155927	24.67013571	24.51587623	24.12831845	23.37490971	23.92848785
G2YCV2	G2YCV2	G2YCV2	2.286617205	0.03296724	1.967912014	0.077400297	1.119785784	0.280380489		21.2848816	22.03149702	24.05705019	22.88289791	23.46952992	22.94690295	26.17538554	25.8590927	23.16858858	24.47336487	23.2199492	24.96537406	25.28144975	25.9706828	24.90704984
G2YX17	G2YX17	G2YX17	2.285905157	0.009658039	-0.950649038	0.273622024	2.195220257	0.013231929		25.01281487	25.01281487	25.01281487	21.85630099	21.72928543	25.01281487	22.26388648	22.04455833	21.43800936	25.01281487	25.05650802	25.11473917	25.13662684	25.1776719	25.14181802
G2YTW8	G2YTW8	G2YTW8	2.280368399	1.93E-08	3.88065962	8.77E-10	5.400523518	6.76E-11		25.14991664	25.14991664	25.14991664	22.19107261	22.01962688	21.7686519	25.65271917	25.85986346	26.10874761	27.36036936	27.42829735	27.39225523	24.20843786	24.24044382	24.3715749
G2YE30	G2YE30	G2YE30	2.278881723	4.45E-07	0.865650474	0.002259046	1.297236216	7.27E-05		22.60009548	23.4210726	23.15206133	25.93014165	25.62594478	25.47453384	26.54284569	26.65140435	26.43332165	27.04073751	26.92040688	26.96118453	28.02268975	27.85501785	27.98955784
G2XNE8	G2XNE8	G2XNE8	-2.278848245	1.46E-08	-0.586244325	0.002453908	0.791642862	0.000186815		26.40135148	26.39489797	26.19860259	29.64748764	29.80281411	29.65048568	29.2139339	29.14965883	28.97846173	30.46056762	30.51472688	30.50042151	27.25226766	27.7026969	27.30927813
G2XNH6	G2XNH6	G2XNH6	2.276583212	1.14E-08	1.753949633	2.40E-07	1.381630113	1.34E-06		23.11451369	22.85990913	23.16867898	25.94693269	25.5662601	25.71568258	27.51759814	27.55637987	27.41674624	27.20729509	27.19822259	26.96824802	28.01542739	27.98467648	28.05852112
G2YLB3	G2YLB3	G2YLB3	2.274278656	3.82E-10	2.565605757	6.44E-10	4.182158211	9.11E-12		25.74777317	25.74777317	25.74777317	23.42769858	23.33443386	23.20671271	25.90297773	25.89196565	25.87071905	27.532595	27.46058631	27.52213848	25.60283753	25.57547805	25.61336554
G2Y065	G2Y065	G2Y065	2.272286946	0.004906474	1.780261204	0.025794231	2.444517495	0.003433178		21.65007532	24.64944614	24.45164445	25.57737128	25.51265062	25.30817737	27.39432097	27.2163947	27.12826722	27.79852718	27.97482823	27.95839635	27.71923086	27.73745993	27.75836933
G2YX86	G2YX86	G2YX86	2.270000548	0.014653339	3.15614358	0.002987012	2.434241603	0.011081032		20.13134577	20.51314438	19.86574067	21.206557	21.37709243	24.37630172	25.79882926	25.3259918	25.30356083	24.29265916	25.14737056	24.82264624	24.45535957	25.45972832	23.85486491
G2XTA8	G2XTA8	G2XTA8	2.269950651	2.10E-07	-0.08560348	0.756441808	-0.08560348	0.71408928		18.54848844	18.59772719	18.87914589	21.45688973	20.71920994	20.95964462	20.95964462	20.95964462	20.95964462	20.95964462	20.95964462	20.95964462	23.23196118	23.1914539	23.52218116
G2XNI4	G2XNI4	G2XNI4	2.266759177	2.43E-05	-0.020930843	1	-0.475670914	0.184101517		19.50175182	19.13474881	19.71842886	21.51899441	21.87901056	21.51899441	21.29383338	22.04137907	21.51899441	21.51899441	21.51899441	20.45199782	23.96937597	23.75928643	23.98861452
Q32MB2	Q32MB2	Q32MB2	-2.260172833	0.123147615	-0.304500642	0.911778291	-2.686978881	0.076225757		28.09907634	28.15462339	28.08159046	26.71294856	26.74025612	26.57535571	26.30905058	26.42933511	26.37667277	23.83090173	24.04577488	24.09094714	26.42933511	26.42933511	20.38937167
G2Y093	G2Y093	G2Y093	-2.258893885	7.31E-06	0.561964499	0.090995958	2.313910683	7.23E-06		21.20065137	19.82737789	20.50831339	26.43140971	26.18533038	26.23247273	26.90292535	26.78922216	26.84295881	28.63321193	28.59866267	28.55907027	24.09377468	24.0172133	23.96154319
G2YV56	G2YV56	G2YV56	-2.258591977	3.31E-07	0.766474398	0.003818675	1.216433589	8.81E-05		21.88834308	21.47282344	21.84192787	27.56907892	27.28193537	27.51741188	28.13211052	28.37125316	28.16448568	28.81659215	28.60221425	28.59892053	25.58075266	25.11396981	24.89792776
G2XRG4	G2XRG4	G2XRG4	2.257155477	0.121339094	-0.459341891	0.829438885	2.169182533	0.142562938		18.66085463	24.643947	18.74460342	24.66789724	24.38121649	24.61959244	24.17376045	24.52028887	23.59663117	26.59589909	26.81181798	26.76853671	26.89176792	26.66900411	26.87940057
G2XTY1	G2XTY1	G2XTY1	2.256480314	0.187367534	0.041665852	1	5.600146781	0.004905497		24.67194752	19.98923712	18.23766032	23.33686654	23.27943667	23.06802193	24.67194752	24.67194752	20.46542765	28.84381812	28.79692643	28.84402093	25.50957944	25.353289	25.59089764
G2YD09	G2YD09	G2YD09	-2.254199856	2.84E-05	1.68672621	0.000507021	2.089803314	6.22E-05		23.96747481	24.708323	24.89659948	24.57289354	24.15539089	25.11732706	26.36290324	26.56643589	25.97645098	26.45962218	26.98429891	26.67110033	22.50442335	22.08160568	22.49698288
G2XSJ8	G2XSJ8	G2XSJ8	2.252062452	2.64E-06	2.337273146	3.43E-06	1.52906071	8.56E-05		26.67510975	26.55925116	26.41325948	23.86482403	24.51105902	24.90769842	26.92953603	26.85244555	26.51341933	25.96400244	26.04559725	25.86116392	26.56862794	26.88452888	26.586612
G2YJY7	G2YJY7	G2YJY7	2.250935917	6.07E-09	0.765570439	0.000141316	-0.18145345	0.19474848		23.28978044	23.49696121	23.26681267	26.54715257	26.22879524	26.29502096	27.09129779	27.22892816	27.04745414	26.30827544	26.07702977	26.14130322	28.59119596	28.59558947	28.63699111
G2YWN9	G2YWN9	G2YWN9	2.250353249	4.40E-09	0.849279258	4.10E-05	1.712347862	6.56E-08		21.99431975	21.6466305	22.00464114	28.22229715	28.27776583	28.41826971	29.10791383	29.14456177	29.21369488	29.98915943	30.03348964	30.0327272	30.57477826	30.4935944	30.60101979
G2XZB3	G2XZB3	G2XZB3	2.249207719	0.002044393	-0.074327572	0.972661493	0.770308409	0.215957242		20.66500829	20.15477554	20.52807617	23.90227446	23.98017274	23.65815605	25.20901003	23.7294048	22.37920571	24.70706435	24.72113736	24.42332677	26.16443042	26.011076	26.11271999
G2YTP4	G2YTP4	G2YTP4	2.248039808	1.26E-07	0.610195876	0.007903126	2.171487131	2.39E-07		27.2156795	26.89339322	26.91632676	29.3815341	29.19643712	29.90727533	30.13636823	30.07673244	30.1027335	31.62994922	31.61602405	31.75373468	31.75692236	31.70830873	31.76413488
G2YLX0	G2YLX0	G2YLX0	-2.246207615	0.00039995	-3.027856417	5.87E-05	-0.078969947	0.911883715		21.93517519	21.26878688	21.447606	26.02771422	26.0935671	26.14981047	22.22353764	24.13285741	22.8311275	26.05764924	25.99375567	25.98277705	24.30933304	23.93174615	23.29138976
G2YW40	G2YW40	G2YW40	-2.239885435	0.194473045	0.238241699	0.962564673	-0.097748004	0.992109357		19.32425622	26.36755319	26.36755319	26.42664277	26.36755319	26.48856783	26.00259408	27.59600663	26.39888817	26.02360585	26.54663005	26.41928386	24.2332115	24.27345411	24.05644186
G2Y423	G2Y423	G2Y423	2.238618682	0.000650486	0.671667969	0.235239427	0.201295394	0.734344727		23.27188927	23.27188927	23.27188927	23.27188927	21.25688536	23.27188927	23.27188927	23.27188927	23.27188927	23.27188927	22.53271436	22.59994645	24.83007619	24.80521932	24.88122444
G2YPY5	G2YPY5	G2YPY5	2.238310343	2.81E-07	-0.512589052	0.029880007	0.368188087	0.091071438		23.6536344	23.6536344	23.6536344	23.44326612	23.21936145	23.71039765	22.81560952	23.00577596	23.01387258	23.6536344	23.6536344	24.17032067	25.88247425	25.76577281	25.43970919
G2XUV8	G2XUV8	G2XUV8	2.235680734	7.02E-07	-0.220838246	0.393306357	1.872410455	4.33E-06		20.22288093	20.16319923	20.39145348	23.78258751	23.66082505	23.01939632	23.39122569	22.93343067	23.47563778	25.36951117	25.34437572	25.36615335	25.67941151	25.68939718	25.80104239
G2XY82	G2XY82	G2XY82	2.235078541	2.90E-09	2.791451862	1.28E-09	2.106769799	7.84E-09		24.37222628	24.4599906	24.45028651	25.64581414	25.73185158	25.97288351	28.47187736	28.63455949	28.61846797	27.83856626	27.89839197	27.9339004	28.10988629	27.97990854	27.96599003
G2Y3Z0	G2Y3Z0	G2Y3Z0	2.234586944	3.76E-10	0.386030099	0.00166867	0.559650312	6.61E-05		33.82766381	33.79273164	33.84647353	34.24088604	34.07343977	34.19720398	34.50303573	34.55403241	34.61255193	34.73304159	34.71591045	34.74152867	36.38248096	36.4022804	36.43052925
G2XUJ4	G2XUJ4	G2XUJ4	2.233906431	0.022783256	4.551101069	0.000366355	1.75024739	0.068918924		20.16915715	19.36558141	19.68278917	20.5083717	23.25340715	19.83976781	25.98764718	25.62640777	25.64079491	21.66217206	23.34600522	23.84411153	23.71154344	23.43726687	23.15445563
G2Y6P1	G2Y6P1	G2Y6P1	2.233632436	0.190246787	3.300634081	0.077035781	0.52428091	0.795758572		17.71450052	19.44464122	25.51417085	25.02788346	24.89288702	24.96196511	28.40268605	28.14409951	28.23785227	25.42947756	25.56991713	25.45618363	27.47727491	27.16750913	26.93884886
G2Y2K1	G2Y2K1	G2Y2K1	-2.232921916	0.248613444	0.105575518	1	0.287777185	0.921241789		20.47082865	19.55533548	28.05201381	28.05981683	28.04416836	28.00524608	28.15318975	28.08221958	28.1905485	28.37488996	28.40628664	28.19138623	25.97836839	25.67589411	25.75620302
G2YKJ3	G2YKJ3	G2YKJ3	2.22871973	0.100479186	1.607701648	0.270714207	0.523541402	0.732024184		18.91551566	17.97232207	23.48747888	23.08798104	21.72514783	23.48747888	24.53546275	23.48747888	25.10077106	23.40480998	23.56566634	22.90075563	25.07822322	24.96099611	24.94754759
G2XZG4	G2XZG4	G2XZG4	2.226792526	0.00025903	1.04398614	0.040001751	0.930539739	0.053770212		22.23968085	22.32820584	22.43145225	22.38075245	20.76382929	20.86571719	22.38075245	22.38075245	22.38075245	22.38075245	22.4965617	21.924604	23.85471768	23.85248785	22.98347098
G2Y326	G2Y326	G2Y326	-2.222081438	4.61E-07	0.876182817	0.001815294	1.404602599	3.19E-05		21.17841713	22.0062547	22.00207588	29.72673138	29.6061205	29.74249943	30.51223167	30.56682023	30.62484786	31.06140754	31.12874176	31.09900979	27.53509122	27.44908889	27.42492687
G2YJU6	G2YJU6	G2YJU6	2.222049947	0.000451433	2.981026483	6.95E-05	3.204981881	2.62E-05		22.00120324	21.6635427	21.93654623	23.98661869	22.80562349	22.69833061	26.55269688	26.48809375	25.39286162	26.31521325	26.35528561	26.43501957	24.69015648	25.87687711	25.58968904
G2XYV3	G2XYV3	G2XYV3	2.220925914	8.36E-05	0.324827983	0.469617887	1.683714629	0.000818796		30.41736642	29.08049432	28.64267152	33.15251778	32.9742248	33.08727179	33.44933326	33.29672102	33.44244404	34.74420439	34.75530889	34.76564498	35.27756605	35.27003203	35.32919403
G2YKM7	G2YKM7	G2YKM7	2.220110682	0.074867047	-1.029172633	0.4545366	2.133442685	0.091356607		23.64073966	24.69605162	19.48469361	24.64656767	24.52147448	24.69605162	22.8319496	23.24857465	24.69605162	26.70035181	26.68269864	26.88137138	26.78186572	26.95484112	26.78771897
G2XSY4	G2XSY4	G2XSY4	2.218924234	0.054279997	0.010692269	1	2.13853861	0.067297308		20.03120577	24.52152491	24.52152491	23.71233511	23.66974704	23.86290863	23.43712481	23.31841786	24.52152491	25.88721198	25.97221462	25.80118001	25.97645051	25.97225432	25.95305865
G2Y6Q3	G2Y6Q3	G2Y6Q3	2.218825328	0.040994068	1.770388278	0.117757715	2.651089968	0.019757865		20.36038161	24.50611115	24.50611115	22.48709779	22.61716258	22.89036601	24.04500394	24.50611115	24.75467612	25.29990152	25.13439247	25.51360229	24.29785025	24.95866949	25.39458263
G2Y2J7	G2Y2J7	G2Y2J7	2.218573213	0.037090577	1.787312233	0.106081325	1.917660569	0.071070366		24.73716028	24.73716028	20.56962693	23.22187544	22.49456376	22.94371004	24.72175236	24.74037379	24.55995978	24.73716028	24.91473125	24.76123941	25.09026956	25.04494571	25.18065361
G2XNJ8	G2XNJ8	G2XNJ8	-2.21845716	0.011577189	0.636330297	0.484511463	3.253608653	0.001108325		22.76937892	22.67563696	22.79869259	27.54644918	24.52843654	24.71169307	26.48347584	26.3963432	25.81575064	28.84591078	28.85471288	28.84678109	23.89867268	22.43277525	23.79975938
P02662	P02662	P02662	-2.214428981	0.087141354	1.693068285	0.221993317	-0.428499383	0.773755376		24.71233217	24.77914762	24.72344608	23.53761903	23.65219866	23.58707494	25.12098895	25.17531984	25.55978869	21.09025803	24.03495706	24.36617938	24.21005291	20.09698082	19.82657195
G2XW78	G2XW78	G2XW78	2.213510865	0.027349585	1.132024193	0.272334126	1.743275654	0.07750341		24.52229675	24.52229675	24.52229675	22.02813517	21.78663136	24.52229675	22.06421179	24.52229675	25.14662732	24.52229675	24.52229675	24.52229675	24.52229675	25.0106667	25.44463243
G2XWN8	G2XWN8	G2XWN8	2.212784184	0.001836305	-1.429289535	0.031650852	1.721124076	0.009960567		19.24599566	19.42208028	19.39809049	25.98808104	25.93977083	26.06291204	25.24365573	25.51028749	22.94895208	27.65521947	27.73338287	27.76553379	28.23273182	28.1614716	28.23491305
G2YKJ2	G2YKJ2	G2YKJ2	2.210144397	0.000192918	3.44284238	7.77E-06	0.137846578	0.789471298		23.63914853	23.63914853	23.63914853	22.13613984	22.0131075	21.50369121	25.48247783	25.24842027	25.25056758	23.07969978	21.18024596	21.80653253	24.12774733	24.11436648	24.04125793
G2Y6Y7	G2Y6Y7	G2Y6Y7	2.207431436	3.75E-06	1.688716405	6.58E-05	1.459398125	0.000146698		21.6642761	22.44065479	22.65505122	25.84393999	25.47402125	25.51100157	27.09526048	27.27416648	27.52568506	26.93653123	27.30096172	26.96966423	27.80790905	27.81152907	27.83181899
G2XSV2	G2XSV2	G2XSV2	2.207354391	3.24E-06	1.465125952	0.00018399	2.4283126	1.76E-06		27.57326012	27.57326012	27.57326012	25.70304776	25.12351921	25.66694732	26.92204252	26.46502775	27.50182188	28.00064968	27.93767539	27.84012702	27.7656532	27.70859705	27.64132721
G2XNT7	G2XNT7	G2XNT7	2.206854468	0.000833846	0.388387607	0.524333795	0.474435784	0.380727373		23.79356122	21.38326483	22.13494307	29.16341266	29.16530925	29.53497281	29.72861435	29.56992579	29.73031739	29.80977958	29.80674761	29.67047488	31.46490109	31.53593366	31.48342337
G2XS41	G2XS41	G2XS41	-2.206340736	0.030001932	-1.257264843	0.231374415	1.224199536	0.211306383		24.17488037	20.35962289	20.17765078	25.1424129	25.04461279	25.41409246	24.34286795	23.50173323	23.98472244	26.45402722	26.42120568	26.39848385	23.14212884	22.78559207	23.05437503
G2Y906	G2Y906	G2Y906	2.205048687	2.67E-06	1.145654843	0.001006967	0.902310245	0.003812076		21.96856103	21.96856103	21.96856103	21.32685144	20.64954633	21.02155097	21.96856103	22.61622374	21.8501285	21.96856103	21.61876062	22.11755783	23.06154952	23.30903882	23.24250647
G2XY15	G2XY15	G2XY15	2.204734842	2.05E-07	3.36092468	1.05E-08	2.14832284	3.49E-07		22.68451896	22.4073395	22.58408707	25.65380031	25.40787037	25.57017699	29.28655	28.67287383	28.75519789	27.91889561	27.50840042	27.64952017	27.71988377	27.75760351	27.76856492
G2YW00	G2YW00	G2YW00	2.204647799	9.56E-07	0.405357995	0.116145133	0.644450583	0.014203929		25.26829573	24.92640346	25.83914667	29.53187803	29.41769558	29.65603394	29.700704	29.96411486	30.15686266	30.12523867	30.21229684	30.20142379	31.70148433	31.80779432	31.71027229
G2YD28	G2YD28	G2YD28	2.203651083	0.100152794	1.87211213	0.195566087	1.907212642	0.1584143		23.07163899	18.34441791	23.07163899	23.07163899	20.32116048	20.20578112	23.07163899	23.07163899	23.07163899	23.1948353	23.05374422	23.07163899	23.34391031	23.34588017	23.51974335
G2YU02	G2YU02	G2YU02	2.202348321	3.01E-09	-1.211879125	1.06E-06	1.251879722	5.46E-07		25.06728145	24.85787355	24.93563348	29.85385137	29.54693149	29.80100671	28.56675198	28.49800466	28.50139555	30.93236587	31.0456353	30.97942757	31.99728289	31.88802067	31.92353098
G2Y1M5	G2Y1M5	G2Y1M5	2.200458003	0.001422628	0.296658788	0.675184751	-0.741717127	0.200144333		18.58335022	19.11347052	18.75746977	23.3351275	23.3351275	23.3351275	23.50455019	23.143128	24.24768068	22.99218725	23.54421268	21.2438312	25.52580079	25.47822163	25.60273409
G2Y246	G2Y246	G2Y246	2.199047122	0.004167809	0.317192814	0.710328718	0.111475363	0.908243248		19.6222046	19.77238699	17.61775864	25.23124845	26.6022928	27.25123988	26.56633815	26.6777694	26.79225202	26.41804782	26.61242047	26.38873892	28.62692572	28.52249889	28.53249788
G2Y1R9	G2Y1R9	G2Y1R9	2.198081843	0.016216563	0.596794595	0.542993762	1.784147932	0.045981311		22.22983071	22.2695157	22.40617833	21.89399785	24.82925753	24.82925753	25.42393331	23.88640931	24.03255408	24.82925753	26.04010972	26.03558946	26.13550976	25.99891168	26.012337
G2YX09	G2YX09	G2YX09	-2.196052653	4.18E-08	1.316221848	7.77E-06	2.157596119	7.36E-08		22.30395414	22.46343475	22.6492779	29.23527873	28.90810608	29.26219654	30.447444	30.58535755	30.32144534	31.29589746	31.29509917	31.28737307	27.02736373	27.06522509	26.72483456
G2XNP8	G2XNP8	G2XNP8	-2.195794911	0.001076119	2.428228373	0.00081465	2.27133427	0.000946287		21.11948287	18.98812297	20.21648846	23.53313176	22.60028812	23.83783283	25.80667293	25.87621492	25.57304997	25.57292803	25.60951631	25.60281116	20.78992233	21.41906802	21.17487762
G2Y611	G2Y611	G2Y611	2.195622336	0.000140868	-1.070756102	0.023687227	-1.705082826	0.001086554		20.40016244	20.3598518	20.87356341	23.08248767	23.02519711	23.36167162	22.39844473	21.55908642	22.29955693	22.29712878	21.3521078	20.70487135	25.41488036	25.26336189	25.37798115
G2XPL7	G2XPL7	G2XPL7	-2.194684723	3.84E-09	1.714385365	6.43E-08	-0.400851989	0.005779581		25.88752614	25.88752614	25.88752614	26.25176386	26.01537192	26.10826013	27.83885095	27.8462306	27.83347046	25.70826344	25.71733669	25.74723982	23.77335249	23.87655124	24.14143802
G2YK37	G2YK37	G2YK37	-2.194356628	0.021336987	-2.958183499	0.005765906	-0.426470085	0.666082498		21.73992416	18.78185653	19.26498981	25.95551927	25.7478985	25.84643386	22.37418446	22.28131859	24.01979808	25.36014673	26.27593887	24.63435577	24.01979808	24.01979808	22.92718559
G2XND8	G2XND8	G2XND8	-2.193893704	2.11E-09	0.484266264	0.001350453	1.35539527	1.83E-07		26.21704361	26.22947907	26.38583274	29.27539425	29.09511202	29.27430718	29.7369998	29.63967534	29.7209371	30.57453167	30.5660031	30.57046448	27.16317981	26.9345651	26.96538743
G2XNY9	G2XNY9	G2XNY9	2.192398198	0.013975587	-1.035617775	0.245608327	2.217046307	0.014428063		18.13678899	20.63821366	17.46784802	25.22832193	24.87380796	24.89958568	25.07329695	23.39767196	23.42389332	27.06216139	27.06176619	27.5289269	27.06196616	27.33793452	27.17900947
R7R389	R7R389	R7R389	-2.191350781	0.005731891	-1.235839846	0.10466444	-2.914170493	0.000939454		23.17779292	22.89886923	24.17915019	26.50557852	26.43364522	26.12169608	25.03996858	25.22804139	25.0853903	24.31027641	24.31027641	21.69785553	24.07311319	24.10347788	24.31027641
G2YIP5	G2YIP5	G2YIP5	2.190849239	1.61E-05	3.195777456	1.06E-06	1.69338494	0.000158456		19.70365003	20.19260503	20.07518835	25.45770775	25.72023867	25.38012983	28.68288406	28.80071924	28.66180531	26.4781925	27.34629629	27.81374228	27.77994484	27.65993777	27.69074136
G2YQE7	G2YQE7	G2YQE7	2.190566718	1.34E-06	-2.153842918	2.84E-06	0.576734582	0.028136864		23.19553821	22.73131641	22.27748704	27.29393485	27.07963404	27.56973152	25.33060752	25.16703627	24.98412787	27.91916735	27.85942621	27.89491061	29.55516487	29.44665798	29.51317772
G2YK74	G2YK74	G2YK74	2.189791852	2.22E-05	1.926248085	0.00011081	4.646661149	3.96E-08		24.61675628	24.61675628	24.61675628	22.97982014	22.08683826	23.00486619	24.61675628	24.61675628	24.61675628	27.43261965	27.26602227	27.31286612	25.5396144	24.48452946	24.61675628
G2XVH5	G2XVH5	G2XVH5	2.187164634	1.97E-07	-1.909188673	1.26E-06	0.128428771	0.538487341		24.7230001	24.43079413	24.65794737	28.35393423	28.23353668	28.24362617	26.61329313	26.57724086	25.91299707	28.38887669	28.44163647	28.38587023	30.46389585	30.47194015	30.45675499
G2XWM8	G2XWM8	G2XWM8	2.185731648	6.98E-07	2.085022163	1.96E-06	1.546331025	1.84E-05		22.37810293	22.55452108	22.55022769	24.89550203	23.97977221	24.71301623	26.59081675	26.67023975	26.58230046	26.02116858	26.08247484	26.12364012	26.7552109	26.61536835	26.77490617
P20930	P20930	P20930	-2.183976786	1.87E-05	-0.126454835	0.779585515	-2.087457374	3.24E-05		26.15394855	25.28336201	25.30872825	25.96941355	25.64508939	25.8903132	25.81611915	25.64274461	25.66658787	23.86190845	23.15847402	24.22206154	23.73686221	23.65929898	23.55672458
G2XXG3	G2XXG3	G2XXG3	2.183360987	0.203538076	1.419067329	0.466215892	4.136329978	0.025963837		19.47034194	25.4676134	25.4676134	25.84346656	21.62887261	22.9646327	25.4676134	24.24792651	24.97863395	27.55012759	27.6504827	27.64535152	25.31438042	25.60612242	26.066552
G2Y7E5	G2Y7E5	G2Y7E5	-2.182955546	0.097957526	0.241244918	0.92891242	3.270988226	0.021004515		24.54769434	19.35372076	24.54769434	24.54708222	24.54769434	24.60358734	24.45031053	24.68177923	25.2900089	27.84464288	27.96956242	27.69712328	21.60384352	22.4357637	23.10989004
G2Y4V0	G2Y4V0	G2Y4V0	2.182909782	5.78E-05	0.925697986	0.027606821	1.172511706	0.006278361		20.30366315	20.02658029	19.7152375	22.28269177	23.40331171	22.5735107	23.29797089	23.56903384	24.16960341	23.843261	24.1966854	23.7371029	24.76697003	25.27370081	24.7675727
G2YCC1	G2YCC1	G2YCC1	2.179464513	0.003960495	-0.634347049	0.385177082	0.245140894	0.744252011		24.68822523	22.16591606	22.7518206	22.72172816	22.50584343	22.78129816	21.93952415	21.63902233	22.52728212	22.58660319	23.29760256	22.86008668	25.15806959	24.15663309	25.23256062
G2Y6S5	G2Y6S5	G2Y6S5	2.179350153	0.249630724	-0.707679435	0.78960363	4.049680419	0.044163785		24.21960234	16.35711795	24.21960234	24.21960234	23.62321995	23.66405447	22.74447701	23.17166649	23.46769496	27.87057021	27.86965033	27.91569748	26.03172067	25.96071914	26.05248741
G2YIK0	G2YIK0	G2YIK0	2.178577561	0.031011778	1.500301483	0.151430875	3.735212743	0.001513088		23.00147602	25.11510157	27.57912232	24.94493548	24.71818644	24.81143743	26.4992556	26.2118866	26.26432159	28.52699385	28.59485168	28.55835206	26.96869696	26.97020979	27.07138529
G2Y4S2	G2Y4S2	G2Y4S2	-2.17683696	0.171846932	3.319061658	0.058460796	1.964000134	0.22503954		18.64690444	24.82625194	24.82625194	24.82625194	24.27572248	24.29087002	27.68135996	27.78512564	27.88354381	26.40953747	26.35954802	26.51575935	20.77157334	23.39657201	22.69418821
G2YNX4	G2YNX4	G2YNX4	2.171102601	0.015852398	2.121927696	0.023937245	3.401519904	0.001057852		24.21576806	24.21576806	24.21576806	21.55200927	24.21576806	20.36621905	24.0767584	24.32240113	24.10061993	25.68314844	25.22433112	25.43107653	24.21576806	24.21576806	24.21576806
G2YGW7	G2YGW7	G2YGW7	2.168645031	5.89E-08	-0.814097419	0.000507021	1.316966717	6.59E-06		24.72256465	24.36337383	24.11721035	30.88478571	30.92512185	30.92769115	29.97477379	30.18686067	30.13367199	32.20499411	32.2085315	32.27497325	32.94485866	33.24179694	33.0568782
G2Y0H0	G2Y0H0	G2Y0H0	2.168593016	0.187786027	0.96528508	0.625226597	1.088782058	0.532211024		19.6660162	24.27572099	24.27572099	20.21098065	24.27572099	24.27572099	24.27572099	22.02169669	25.36086019	24.11743095	24.41834808	23.49298978	25.22183163	24.93680534	25.10956471
G2XUQ4	G2XUQ4	G2XUQ4	2.167953194	9.99E-09	1.272792759	2.22E-06	1.665982008	1.53E-07		23.30574079	23.64643545	23.57127018	26.77882161	26.69667989	26.59669049	28.0615072	27.93827613	27.89078694	28.42065768	28.17976664	28.46971369	28.89396176	28.83463345	28.84745637
G2YKH5	G2YKH5	G2YKH5	-2.167878451	0.094937186	-1.347370622	0.337910353	3.167228887	0.022545163		17.84512522	20.08119065	20.18934225	24.49682155	23.29313683	25.14709749	22.37822062	24.57240766	21.94431572	27.41491298	27.4353756	27.58845394	24.07283791	19.75774671	22.6028359
G2Y6D6	G2Y6D6	G2Y6D6	2.167703768	0.001184791	-0.879746073	0.139648747	0.088113918	0.91206182		22.26848322	23.57698665	23.54244196	24.76764853	25.16047684	24.18009601	24.26233081	24.10149351	23.10515885	24.78091317	24.09262157	25.49902841	26.92643002	26.847995	26.83690767
G2YQ79	G2YQ79	G2YQ79	-2.163726688	2.13E-09	-0.354406846	0.009242254	1.851193977	1.32E-08		25.15816958	25.13459041	25.07411505	28.53131697	28.6217862	28.53507415	28.23999838	28.1778156	28.2071428	30.48968435	30.41548	30.3365949	26.29747079	26.57968169	26.31984477
G2Y2M2	G2Y2M2	G2Y2M2	-2.161060779	7.94E-10	0.24267155	0.033966605	-1.018792335	6.78E-07		28.88028946	28.82382714	28.88563904	30.0655869	29.89696718	29.97480284	30.12787708	30.2129241	30.32457039	28.97960572	28.96632646	28.93504773	27.85285739	27.79464049	27.80667671
G2YVN6	G2YVN6	G2YVN6	-2.160886008	0.086302041	0.314494504	0.87757633	-1.36324345	0.278946447		17.62910165	23.35803342	21.24874826	24.69520984	24.70316269	24.49168582	25.23071504	24.44616282	25.15666399	23.14755122	23.54168086	23.11109592	22.9628128	22.19313357	22.25145396
G2XQY8	G2XQY8	G2XQY8	2.160385795	0.132803255	2.474714028	0.111058476	1.347437601	0.355284508		19.31198698	24.41825516	19.21015633	24.41825516	22.06230669	21.57850851	24.82494893	24.87758317	25.78068035	24.22830768	24.41825516	23.45482033	25.01551489	24.58607854	24.93863432
G2Y5M2	G2Y5M2	G2Y5M2	2.154461082	0.021516341	0.200200306	0.898801826	1.165083906	0.191998415		21.84815912	21.70397039	21.4074054	21.99664738	21.92431279	20.80170968	21.92431279	21.92431279	21.47464519	24.36929599	21.92431279	21.92431279	22.2491709	24.00949294	24.92738925
G2Y5J2	G2Y5J2	G2Y5J2	2.151380381	0.003297297	0.308338321	0.699042785	2.813450638	0.000554236		21.94834937	19.73134099	21.72267103	25.61266189	25.47812184	25.83093637	25.53512016	26.92719969	25.38441521	28.4731856	28.33361737	28.55526904	27.77804595	27.76928249	27.8285328
G2YIW2	G2YIW2	G2YIW2	2.146086495	0.004859307	2.934159586	0.00088042	3.450499415	0.000173512		20.52198117	20.17373224	20.66242852	21.8789166	20.54465438	22.45002045	23.3016535	25.21264613	25.16177055	25.17536554	24.99560032	25.05412382	24.05240095	24.14603775	23.11341222
G2Y4R2	G2Y4R2	G2Y4R2	2.144722596	0.000233961	3.260725229	1.17E-05	2.373730551	0.000113993		20.52365697	21.48598805	19.48983075	25.4054862	25.29372151	25.15525796	28.4257364	28.51151194	28.69939301	27.50275618	27.65868626	27.81421488	27.39650327	27.45766855	27.43446164
G2XWM6	G2XWM6	G2XWM6	2.142613853	0.302776213	2.069597082	0.370433018	0.467741489	0.860866012		16.96929923	17.17087222	23.95806048	23.95806048	23.95806048	19.08948523	24.29826408	24.36632033	24.54981303	23.8495567	21.61097324	22.94830072	24.73525955	24.63921668	24.05897151
G2YT12	G2YT12	G2YT12	-2.140926169	2.59E-09	2.456680122	2.00E-09	1.326042834	2.17E-07		24.88697709	24.7426237	24.91920274	30.16310965	30.02538779	30.20967289	32.60477554	32.51707266	32.64636249	31.3698593	31.4962724	31.51016714	27.96924653	27.90746724	28.09867805
G2Y3L3	G2Y3L3	G2Y3L3	-2.139330299	5.12E-05	-0.756354447	0.057027115	1.193946851	0.004534612		21.65662756	21.53503397	22.70547661	25.85623361	25.94901632	25.89226416	25.61539662	25.2288518	24.58420232	26.99913838	27.05305065	27.22716561	23.65150375	23.75816882	23.86985062
G2XTT1	G2XTT1	G2XTT1	2.135739571	0.00076713	1.584901165	0.008217644	2.989215343	5.98E-05		23.16963965	22.90796289	20.97883763	27.91616361	27.81898034	27.90762661	29.53969349	29.46979782	29.38798274	30.8289558	30.87665153	30.90480926	30.07574011	29.96415519	30.01009396
G2YXA7	G2YXA7	G2YXA7	2.134776139	5.46E-06	0.31573091	0.298825416	0.504704785	0.081556696		20.47367136	20.48630535	20.52368007	22.29277033	23.23996306	23.23996306	23.23996306	23.23996306	23.23996306	23.80688468	23.23996306	23.23996306	25.01242851	25.07357301	25.09102333
G2YPR4	G2YPR4	G2YPR4	2.133372698	2.34E-09	1.656880212	3.75E-08	0.086617573	0.470854538		23.05831304	22.98185527	22.95462793	26.70798878	26.70846409	26.56562724	28.43120361	28.20600441	28.31551272	26.67113438	26.86573953	26.70505892	28.76736728	28.76749395	28.84733697
G2XUN7	G2XUN7	G2XUN7	-2.13224713	9.28E-09	-1.357975627	1.02E-06	-1.761894998	7.46E-08		31.86476854	31.7089657	31.69844561	31.13281499	30.87747476	31.09956511	29.64859833	29.68556738	29.70176227	29.07006524	29.36930055	29.38480408	28.85686665	28.8547385	29.00150832
G2Y544	G2Y544	G2Y544	2.132169605	8.08E-08	0.829290941	0.00050798	1.170073038	2.14E-05		24.18899991	24.18525498	24.26549924	26.49915176	26.19288105	26.59063421	27.00710914	27.3355554	27.42787531	27.42977914	27.77855363	27.58455336	28.58394579	28.65110653	28.44412352
G2XQH9	G2XQH9	G2XQH9	2.132157689	1.99E-09	0.255124355	0.041203213	0.502331834	0.000559615		24.55614868	24.44861621	24.52340523	28.69673242	28.61931753	28.75414835	28.93540411	28.94105061	28.95911665	29.29756934	29.02342448	29.25619998	30.78562773	30.87954994	30.8014937
G2XY32	G2XY32	G2XY32	2.130835826	0.000795451	-0.401957677	0.486431742	2.877571921	8.31E-05		19.60393408	21.13069846	21.36134359	26.26805022	26.14253325	26.00014156	24.903777	26.13780687	26.16326813	29.0674826	29.02251137	28.95344682	28.23829712	28.27189041	28.29304498
G2YH94	G2YH94	G2YH94	2.130828825	0.000145973	-0.171829066	0.750927626	-0.420229542	0.311701769		21.91268939	21.91268939	21.91268939	21.91268939	21.69709164	21.91268939	21.91268939	21.18160445	21.91268939	21.91268939	21.91268939	20.43640302	24.00203538	23.93879131	23.9741302
G2YY70	G2YY70	G2YY70	2.129953378	5.47E-08	0.635459167	0.002416296	0.054562903	0.780779709		26.25474979	26.25474979	26.25474979	25.87201663	26.03906224	25.62006224	26.34419713	26.4665263	26.62679517	26.15938797	25.81550727	25.71993458	28.02884676	27.95345505	27.93869942
G2Y142	G2Y142	G2Y142	2.127312314	2.16E-06	0.988003766	0.001888931	0.379928805	0.1386576		23.86406706	23.79689944	23.9761222	25.06831254	24.96875028	25.68611066	26.29183197	26.55409667	25.84125614	25.64758749	25.59905244	25.61631997	27.30569722	27.23051874	27.56889446
G2YFG0	G2YFG0	G2YFG0	-2.124590937	0.000526496	-1.411883959	0.011531111	-1.615676153	0.004012341		22.26816749	22.26816749	22.26816749	24.00330739	23.75421835	23.79834444	21.16848847	23.16908876	22.98264107	22.17281259	22.28902103	22.24700809	21.93747925	21.73659144	21.50802668
G2XR01	G2XR01	G2XR01	-2.121138311	0.001491388	-1.964938151	0.003741077	-2.121138311	0.001670398		23.64921437	23.30044683	24.19829965	26.25899575	26.27886767	26.42045045	25.76465573	23.80129548	23.49754821	24.19829965	24.19829965	24.19829965	24.19829965	24.19829965	24.19829965
G2XSG7	G2XSG7	G2XSG7	2.119981166	0.130375798	1.463679856	0.338168487	1.460680479	0.30283592		18.78497383	18.413407	23.92003482	22.12084902	21.46343483	23.92003482	23.92003482	24.15127679	23.82404663	24.18466853	23.7571128	23.94457878	24.54185842	24.6597617	24.66264205
G2Y6I0	G2Y6I0	G2Y6I0	2.118894376	0.000195955	-2.855592885	2.77E-05	0.896989957	0.044196851		23.39496819	21.67470992	21.86563451	26.33992701	26.3404992	26.38562021	23.43751127	23.82126753	23.24048897	27.16390231	27.28829382	27.30482016	28.51607512	28.45550382	28.4511506
G2YDD2	G2YDD2	G2YDD2	2.117484888	7.84E-07	-0.576084053	0.022740742	0.993718095	0.000565199		27.45485821	26.61722773	26.60278827	30.85209207	30.78861055	30.68964326	30.20819667	30.18643411	30.20746293	31.81379737	31.77211325	31.72558954	32.87710825	32.89620559	32.9094867
G2XT12	G2XT12	G2XT12	2.116653846	0.000944498	2.044312269	0.001868961	0.912855148	0.088614833		24.68965058	24.68965058	23.29259301	23.79919248	23.60732176	22.90769522	25.74632211	25.29449825	25.40632591	24.68965058	24.5758818	23.78724253	25.95099572	25.82646942	24.88670586
G2YKU5	G2YKU5	G2YKU5	-2.116367595	0.26620277	1.626077564	0.450632021	0.967550568	0.643276913		20.18784418	26.21324407	19.0659615	26.08412175	26.0520253	26.21324407	27.74279077	27.7292263	27.75560674	26.8675405	27.0303347	27.35416762	26.21324407	24.51292446	21.2741198
G2Y8M0	G2Y8M0	G2Y8M0	-2.112707536	6.98E-08	-0.536977235	0.007930769	-2.678871467	1.53E-08		22.66650576	22.62226601	22.80182429	27.11775947	26.79658082	26.96020856	26.45870435	26.64004286	26.16486994	24.25751376	24.24812579	24.3322949	25.04527547	24.6905263	24.80062447
G2Y1N6	G2Y1N6	G2Y1N6	2.111453421	0.003440398	2.66015182	0.001080097	1.829818104	0.009187322		22.57915881	20.82442428	22.6622994	25.18679618	25.24971764	25.25539523	26.68178833	28.51663288	28.4739433	27.17667639	27.07436315	26.93032382	27.25077876	27.45750562	27.31798495
G2XU44	G2XU44	G2XU44	2.110882155	0.068791498	0.724207626	0.58787037	3.014447893	0.015706578		20.18123963	24.29380558	19.6896129	22.55924854	23.32948364	23.56440259	23.68635957	24.71995479	23.21944329	26.00857578	26.00995923	26.47794345	25.10620608	25.16594877	25.51362639
G2YTJ3	G2YTJ3	G2YTJ3	2.110450461	0.014538681	2.029387138	0.023947937	2.141165666	0.014791631		21.05490586	19.41528321	19.28342355	26.5715394	25.35537024	24.65146463	26.79743959	26.81262476	29.05647134	27.7047235	27.6662845	27.63086327	27.69126524	27.52335979	27.69510063
G2Y7D3	G2Y7D3	G2Y7D3	-2.110116745	3.59E-08	-0.290102596	0.092332091	1.425153755	1.65E-06		23.33526573	23.17198135	23.40257284	28.46599165	28.44695298	28.51001049	28.31026658	28.38133567	27.86104508	29.87552482	29.87051608	29.95237549	26.44593783	26.28167706	26.36499
G2YKB1	G2YKB1	G2YKB1	-2.1100369	0.023844155	-1.35207196	0.157226338	0.909523128	0.309361702		20.12856087	19.24691634	22.83243543	23.90438499	24.27296791	23.72811776	22.60797164	22.83243543	22.40884771	25.03590794	24.78326578	24.81486633	21.64061405	21.10231048	22.83243543
G2XY05	G2XY05	G2XY05	-2.109815627	0.313920361	-0.403064563	0.925318994	0.197444238	0.961416145		18.86741573	25.34758796	18.77786388	25.6868896	25.38888306	25.47828327	25.12985401	25.30507594	24.9099323	25.67679913	25.97592947	25.49366005	25.34758796	19.52943313	25.34758796
G2XX03	G2XX03	G2XX03	2.108544889	0.29558538	0.650968615	0.826603773	2.610177466	0.203842811		19.91575088	25.16774163	19.63481545	19.09133402	25.16774163	25.16774163	25.16774163	23.53305614	22.67892535	25.78472844	25.80682107	25.66580016	25.27271293	25.31199738	25.16774163
G2Y0Q2	G2Y0Q2	G2Y0Q2	2.107260201	0.006758355	1.397873534	0.065151574	-0.494972078	0.495169135		22.70917182	22.65476134	22.5918131	23.98598423	22.68204877	23.82025174	25.36003215	24.25295244	25.06892075	21.53793176	23.21188857	24.25354817	25.49580071	25.5706158	25.74364883
G2YMH2	G2YMH2	G2YMH2	2.106890239	0.084429589	-0.691384589	0.631007602	0.014336105	1		19.77497404	18.11590256	23.23749565	23.23749565	23.23749565	23.23749565	21.16334188	23.23749565	23.23749565	23.23749565	23.39949906	23.11850056	25.33162846	25.26867306	25.43285616
G2Y8Z8	G2Y8Z8	G2Y8Z8	2.10655496	0.052334285	0.455458751	0.740589881	-0.662318615	0.551081606		22.90310491	20.00850195	24.85306936	25.94686924	26.6552332	25.77491855	26.20090537	26.85398498	26.6885069	25.17530544	25.65868272	25.55607699	28.23498476	28.19685254	28.26484857
G2YJA8	G2YJA8	G2YJA8	2.106330599	0.157551178	1.634706003	0.314975991	1.634706003	0.279741708		18.67326199	24.31162119	24.31162119	21.64485246	22.0742719	24.31162119	24.31162119	24.31162119	24.31162119	24.31162119	24.31162119	24.31162119	24.4626277	25.16991344	24.7171962
G2XSX9	G2XSX9	G2XSX9	2.104546785	0.010886118	1.410491335	0.085147191	0.327093134	0.698311596		19.92984665	21.09165169	20.40072423	21.15169239	22.82531477	20.14276804	22.21869285	23.04929671	23.08325964	22.21869285	22.21869285	20.6636689	23.47020159	23.51998085	23.44323311
G2Y373	G2Y373	G2Y373	2.103698865	0.036685987	-1.271318087	0.224432	2.417786534	0.020983372		21.0628439	21.58349029	20.80876334	24.46884987	24.39801981	24.44627081	20.56148648	24.46884987	24.46884987	26.72608949	26.9365266	26.90388401	26.75862472	26.57796227	26.2876501
G2Y153	G2Y153	G2Y153	2.102579757	5.56E-08	0.916631905	0.000145748	1.184046298	1.19E-05		27.29314835	27.49596403	27.36933817	28.1087203	27.7559812	28.10672784	29.05604797	29.03941127	28.62586581	29.18759856	29.18261501	29.15335465	30.14238223	30.00901994	30.12776644
G2YS47	G2YS47	G2YS47	-2.100819612	5.40E-06	-0.027505911	0.989407609	0.628399669	0.031898117		24.48868111	23.33672107	23.60397743	29.28387074	29.06741256	29.27039483	29.21820901	29.1713536	29.14959778	29.88209778	29.88271689	29.74206246	27.18214286	27.01669498	27.12038145
G2YD26	G2YD26	G2YD26	-2.100621185	2.79E-09	-0.503080943	0.000958058	1.002119531	2.30E-06		26.30441278	26.30323694	26.32455836	31.53028032	31.66400893	31.52609563	31.09033223	31.07083068	31.04997914	32.64236115	32.53457908	32.54980324	29.44652081	29.64631865	29.32568187
G2YK02	G2YK02	G2YK02	-2.100396896	7.38E-05	-1.349894502	0.003165733	0.331004441	0.381277764		21.09840564	21.55554097	20.15825715	27.36698763	27.30146347	27.41914984	25.59819576	26.21352492	26.22619676	27.657643	27.75360564	27.66936563	25.05328859	25.0912149	25.64190676
G2XPX3	G2XPX3	G2XPX3	-2.099443279	0.018516899	2.927655817	0.00389481	0.248767915	0.801327723		25.13969364	25.13969364	25.13969364	25.08518875	24.68819221	25.13969364	27.88047182	27.8605462	27.95502402	25.0941865	25.22798255	25.3372093	21.73891782	21.7361333	25.13969364
G2YLS6	G2YLS6	G2YLS6	-2.099321689	0.15888017	-0.788715496	0.66775882	-2.168043797	0.153851836		22.86635274	21.61277838	21.85871068	25.83922675	24.91235431	25.07346904	22.11907404	28.47572418	22.86410539	23.1069729	23.1069729	23.1069729	23.1069729	23.1069729	23.31313923
G2Y5H8	G2Y5H8	G2Y5H8	2.098175097	5.16E-06	3.126967616	2.78E-07	2.09478177	6.39E-06		20.67470718	20.55241255	21.43633018	23.81436137	24.10217648	24.34281055	27.37518619	27.13654102	27.12852402	26.10964609	26.17304297	26.26100464	25.89649353	26.30414009	26.35324006
G2XNT6	G2XNT6	G2XNT6	2.098053859	0.000273142	0.183122629	0.750927626	0.415674222	0.348146967		21.12057604	21.03176293	21.11892933	21.6846693	23.6130962	23.0284196	23.08500318	23.1236283	22.66692151	23.2559029	23.12902922	23.18827565	24.86754781	24.92180922	24.83098965
G2Y7I7	G2Y7I7	G2Y7I7	2.090324352	2.36E-06	3.012642428	1.74E-07	1.34198432	0.000121213		20.95196044	20.57108781	20.15384818	27.32015984	27.00743963	27.29545045	29.98752532	30.33528997	30.33816192	28.24977732	28.56960924	28.82961633	29.30238893	29.27024563	29.32138842
G2YQ58	G2YQ58	G2YQ58	2.088536207	0.09228468	1.953039401	0.142247859	-0.392596907	0.784986576		19.26243853	21.50297225	24.65626623	23.56933793	23.85477371	24.70158615	25.80518366	26.16348589	26.01614644	22.74044303	24.60947636	23.59798767	26.10727374	26.08587479	26.19815788
G2YKK1	G2YKK1	G2YKK1	2.088258312	2.04E-09	2.064812758	4.72E-09	2.10414047	3.99E-09		26.99289919	26.906739	27.01899654	28.40091532	28.43858146	28.37707065	30.45550784	30.46313789	30.49235999	30.35571249	30.59212585	30.5811505	30.46564903	30.58750344	30.42818989
G2YQ98	G2YQ98	G2YQ98	-2.08667392	0.008750115	-1.379508743	0.077399103	-0.027950073	1		17.36176534	19.27071763	19.17496859	22.12048572	22.28991172	22.23425651	20.83537591	20.83537591	20.83537591	20.83537591	22.97742471	22.74800312	19.78425043	19.76500586	20.83537591
G2YJJ1	G2YJJ1	G2YJJ1	2.085245255	0.000875401	-2.185252789	0.000968955	-3.008736165	5.41E-05		20.3768261	19.32832423	18.07105464	26.4381162	25.90243155	26.36006483	24.04828474	24.04828474	24.04828474	23.10141826	23.26221018	23.31077566	28.33067563	28.32498049	28.30069223
G2YUE4	G2YUE4	G2YUE4	2.084960168	0.003584002	1.346976711	0.048607016	0.974216812	0.125750239		22.05231165	22.05231165	22.05231165	22.05231165	19.40954963	20.65414353	22.05231165	22.05231165	22.05231165	20.93403195	22.05231165	22.05231165	22.83935451	22.67463971	22.8568911
G2XYK3	G2XYK3	G2XYK3	2.084767587	0.01440165	0.725149379	0.406656688	-0.732042098	0.360882923		22.29331788	22.29331788	22.29331788	22.29331788	22.29331788	20.04706332	21.9369935	22.57883583	22.29331788	20.19444947	19.94980544	22.29331788	23.91794373	23.38815254	23.58190556
G2YBK6	G2YBK6	G2YBK6	-2.084034902	0.004610628	0.344507797	0.662887715	1.947416452	0.007768083		22.11890502	22.39530555	23.30090949	26.27670447	26.39466941	26.03782418	26.7718602	26.66809714	26.30276411	28.14165843	28.09141281	28.31837618	25.11855464	24.74721199	22.59132673
G2YL41	G2YL41	G2YL41	2.084019417	0.163130785	1.994905408	0.220013946	-0.445043626	0.802369301		26.09275597	19.89347295	26.09275597	26.09275597	25.87351673	25.71020355	27.95748271	27.89958643	27.80412333	25.46450078	25.5007141	25.37613048	27.9521825	27.85894412	28.11740789
G2YQN7	G2YQN7	G2YQN7	-2.081398358	1.20E-05	3.563378708	1.94E-07	0.427485374	0.159587184		27.67591465	27.67591465	27.67591465	27.64411847	27.55282421	27.70702515	31.10570595	31.22727807	31.26111993	27.67591465	28.83459465	27.67591465	25.65816961	25.45205892	25.54954423
G2YNL4	G2YNL4	G2YNL4	2.078107666	8.73E-09	2.720035782	2.31E-09	1.286453978	8.55E-07		19.25456406	19.13433887	18.94872974	22.99413048	22.81949567	22.930023	25.74567849	25.58606699	25.57201101	24.2010037	24.2010037	24.2010037	24.84881875	25.00022838	25.12892502
G2XU67	G2XU67	G2XU67	2.077984461	8.88E-05	1.322148557	0.003891677	1.411754885	0.001892045		23.76099628	23.21389426	23.17572102	24.77062964	24.47260197	24.65417751	26.50860984	25.67762247	25.67762247	25.67762247	25.70971857	26.74533273	26.61529479	26.9419469	26.57412081
G2XU12	G2XU12	G2XU12	-2.077160987	2.17E-08	1.578011043	4.91E-07	-0.048169459	0.780602615		24.05409366	24.05409366	24.05409366	24.05409366	24.05409366	24.05409366	25.54389104	25.63114302	25.72128004	23.87326486	24.09041408	24.05409366	22.09072496	22.15015832	21.68991474
G2XVQ6	G2XVQ6	G2XVQ6	2.076975463	0.003514636	2.169226211	0.003898729	2.216901327	0.002566422		17.62923936	18.77198408	19.44995839	20.7247687	21.68201219	21.72461355	23.89012635	23.73356048	23.01538624	23.35940172	22.91679199	24.5059047	23.58447037	23.11463372	23.66321673
R7R2W4	R7R2W4	R7R2W4	2.076860155	0.004516625	-1.942148673	0.00968178	0.488026737	0.462989427		26.01431289	26.01431289	26.01431289	25.88498061	25.55195325	25.57573945	22.13121763	25.13548629	23.91952338	26.1557079	26.18804676	26.13299886	27.73364352	27.75433784	27.75527241
P02769	P02769	P02769	2.075284828	0.041145865	0.140126055	0.958225992	-1.145345582	0.247167348		26.61308195	26.5909757	26.58269612	25.60583718	25.46787442	25.82101358	25.75372681	25.83025676	25.73111977	25.83025676	25.83025676	21.79817492	27.826052	27.67702206	27.61750561
G2YGS1	G2YGS1	G2YGS1	2.075071966	1.22E-05	0.601460017	0.064720806	1.85270301	3.78E-05		22.37081609	22.10875128	22.05442778	25.88074181	25.49830433	24.88809779	25.52926987	26.25105276	26.29120134	27.24571227	27.26104737	27.3184933	27.41610609	27.54855508	27.52769865
G2YI51	G2YI51	G2YI51	2.073948273	0.199446834	-1.459050196	0.421703584	-0.249181464	0.917462648		18.4408041	24.45984121	18.55514426	25.74858044	23.44168033	25.23557658	21.86509299	24.00004527	24.18354849	24.6916298	24.920466	24.06619715	26.97140138	26.92104015	26.75524063
G2YK41	G2YK41	G2YK41	2.072688922	5.38E-08	2.449413435	2.45E-08	0.543960073	0.00415006		24.51420273	24.51420273	24.51420273	23.29177253	23.03243724	22.71392132	25.61286828	25.46121577	25.31228734	23.51387129	23.529774	23.62636601	25.12338254	25.07306311	25.0597522
G2XWI0	G2XWI0	G2XWI0	2.072562509	0.015194401	2.015174157	0.023675052	2.901246248	0.002220866		24.15070242	24.15070242	24.15070242	20.54392893	24.15070242	21.53978838	23.99203849	24.00427935	24.28362436	25.22519351	24.91888569	24.79407928	24.15070242	24.15070242	24.15070242
G2YNM0	G2YNM0	G2YNM0	-2.071010917	5.10E-07	-0.099582964	0.707111546	1.620400888	5.71E-06		24.63994269	24.63994269	24.63994269	24.63994269	24.63994269	24.63994269	24.09043253	24.63994269	24.89070397	26.26009352	26.26820505	26.25273217	22.43677418	22.46669124	22.8033299
G2Y306	G2Y306	G2Y306	2.070620549	0.131823941	0.766166962	0.643370195	-0.409368254	0.801363912		25.06119913	19.4288815	20.25820429	25.06119913	24.47954513	24.74275866	25.28710937	25.6153253	25.67956912	25.06119913	24.99443163	22.99976739	26.88188931	26.75790255	26.8555727
G2YJ38	G2YJ38	G2YJ38	2.068883725	3.78E-09	2.23033011	4.57E-09	2.375891005	2.89E-09		25.21072108	25.21072108	25.21072108	23.13677437	23.12929591	23.10036321	25.15531169	25.38539047	25.51672166	25.41814911	25.52660263	25.54935476	25.15174769	25.19834993	25.22298705
G2YMA4	G2YMA4	G2YMA4	2.068520477	0.210833769	2.249286953	0.21344101	2.137621752	0.204291583		19.40920097	17.85685866	25.21002087	23.61758636	22.81084445	23.2002777	26.35142636	24.73944658	25.28569642	25.45171758	25.30009595	25.28976023	25.41466094	25.18481754	25.23479145
G2YM70	G2YM70	G2YM70	2.064868186	4.51E-06	2.789401234	5.60E-07	2.273695209	2.38E-06		23.68779694	22.57133377	23.08667152	27.81384668	27.42396955	27.62573631	30.33275022	30.50611272	30.3928933	29.85561702	29.86156576	29.96745538	29.69137187	29.68316124	29.68362398
G2Y9V4	G2Y9V4	G2Y9V4	2.064595913	2.93E-07	2.092442495	4.91E-07	1.767563553	1.56E-06		24.01316019	24.19812353	24.05001092	24.12725526	23.61580803	23.79799544	25.92441197	25.87351179	26.02046245	25.8428359	25.5593553	25.44155819	25.76289461	25.79265721	26.17929465
G2Y1S2	G2Y1S2	G2Y1S2	2.064066851	2.60E-07	0.589842743	0.009242254	0.55615633	0.010060266		23.03090527	23.03090527	23.03090527	22.15529586	22.3816194	22.88733155	22.98607822	23.03090527	23.17679156	23.03090527	23.03090527	23.03090527	24.68076009	24.55269391	24.38299336
G2Y020	G2Y020	G2Y020	-2.061030116	0.000217522	2.573760718	5.82E-05	1.179091255	0.011056846		19.31088972	18.06568737	18.24067538	25.19599146	25.19599146	25.19599146	27.93912764	27.99826791	27.371861	25.97130968	26.13813198	27.0158065	23.11020856	22.89237851	23.40229697
G2YUN1	G2YUN1	G2YUN1	-2.060021508	1.77E-05	0.808416191	0.020999121	1.596771705	0.000169004		23.82629572	23.87770089	23.64788328	26.05474741	25.13405303	25.70446884	26.90452616	26.00579013	26.40820156	27.18448845	27.24489358	27.25420235	23.53394476	23.32212301	23.85713698
G2XY09	G2XY09	G2XY09	2.059807927	0.168109101	2.059807927	0.20739319	2.289015895	0.135292074		27.18102177	27.18102177	27.18102177	27.18102177	27.18102177	21.00159799	27.18102177	27.18102177	27.18102177	27.24990433	27.87210015	27.10868473	27.18102177	27.18102177	27.18102177
G2XSU7	G2XSU7	G2XSU7	2.059509821	0.021516341	0.250695375	0.842410534	1.093302441	0.19969957		19.76804752	19.21013002	19.02921378	20.91652444	20.86725101	20.41900177	20.91652444	21.12181446	20.91652444	20.91652444	20.91652444	23.64963566	23.14678093	23.71614049	21.51838525
G2XR84	G2XR84	G2XR84	2.058097208	0.000106885	0.816045937	0.050843983	2.727680089	1.15E-05		23.13669115	23.105196	24.24091512	27.34912615	27.04047737	27.16365182	28.40528268	28.2597889	27.33632157	29.92969565	29.84497019	29.96162977	29.28391293	29.13575781	29.30787622
MCM7	G2XQL2	G2XQL2	-2.057321803	1.40E-05	0.453916638	0.163530398	1.205045896	0.001185641		24.66132499	24.66132499	24.66132499	24.59825671	24.44443179	24.41655783	24.7217513	25.01915028	25.08009466	25.56961556	25.69720296	25.8075655	22.11335985	22.00228448	23.17163659
G2YIB9	G2YIB9	G2YIB9	2.056946105	0.000333552	0.390406569	0.424770235	0.030140202	0.981908059		23.97893492	23.97893492	23.97893492	22.88042592	23.42410494	24.30209094	23.22821742	24.41570235	24.13392175	23.80527154	23.55625617	23.3355147	25.85131369	25.22223576	25.70391067
G2XYH3	G2XYH3	G2XYH3	2.056934782	0.128942529	0.519995577	0.778607775	-1.271970915	0.354026256		18.78449202	23.70905956	23.70905956	23.49899182	23.70905956	22.76737656	23.84792166	23.97843345	23.70905956	21.07100972	23.70905956	21.37944592	25.30869006	25.43110554	25.40643669
G2YWD8	G2YWD8	G2YWD8	-2.056151152	3.01E-09	0.37083992	0.006700379	2.204957026	3.77E-09		25.40179988	25.49286397	25.57035636	30.89286069	30.62542445	30.89425107	31.17689531	31.16407215	31.18408852	32.95092512	33.03163919	33.04484299	28.71368699	28.7683072	28.76208856
G2Y8D2	G2Y8D2	G2Y8D2	-2.055913805	0.02863567	0	1	0.131472296	0.921241789		24.19552521	24.19552521	24.19552521	24.19552521	24.19552521	24.19552521	24.19552521	24.19552521	24.19552521	24.3438405	24.19552521	24.44162681	24.19552521	22.27511013	19.94819887
G2YQ24	G2YQ24	G2YQ24	2.055221911	3.76E-09	-2.582471698	1.39E-09	1.052483711	1.75E-06		25.92105831	25.6548972	25.94131352	28.79049194	28.65282801	28.74966733	26.20241026	26.11739065	26.12577128	29.80943149	29.74855523	29.7924517	30.81474224	30.70505694	30.83885384
G2YFP9	G2YFP9	G2YFP9	2.05267462	0.037860472	-1.703867236	0.098128029	2.637686631	0.012278008		22.3433199	22.96808681	22.80818104	24.82810349	25.00076737	24.8504666	22.23006038	21.9158795	25.42179586	28.00905012	27.92314649	26.66020073	26.51426365	27.90238032	26.42071734
P13646-1	P13646-1	P13646-1	2.052550176	2.81E-09	2.794001637	8.77E-10	2.113047498	4.40E-09		26.61423888	26.66038437	26.64461278	25.0843815	25.04505617	24.8629637	27.81943123	27.74299891	27.81197614	27.14215506	27.19453248	26.99485632	27.14041279	26.99918469	27.01045441
G2Y7E3	G2Y7E3	G2Y7E3	2.049265976	0.000302291	0.132712353	0.83555315	-0.019826785	0.999450127		20.88265414	21.21842911	21.91624614	23.06456775	22.52771577	22.72858641	22.90633566	22.90633566	22.90633566	23.28948704	23.15520188	21.81670067	24.89908775	24.87648482	24.69309529
G2YDG4	G2YDG4	G2YDG4	2.049233558	1.15E-05	1.012662996	0.004317649	2.511469173	2.38E-06		21.6757964	22.48118229	22.93235433	27.10899851	26.99208142	26.73908091	27.90504216	27.95760343	28.01550424	29.44901299	29.4177533	29.50780207	29.06588993	28.93711439	28.98485719
G2Y4T7	G2Y4T7	G2Y4T7	2.044411291	0.002052705	0.739213236	0.223380094	1.994915618	0.002726263		25.45461336	23.99242653	25.90718055	25.9837832	25.46253166	25.85782603	26.63268107	27.23033622	25.65876331	27.72569688	27.8034902	27.75970067	27.57498015	27.82657253	28.03582208
G2YF18	G2YF18	G2YF18	2.043586112	2.61E-06	-0.2065495	0.455794773	2.630052413	3.54E-07		23.67424484	23.19071283	22.66743648	26.99165685	26.74674057	26.85534748	26.43883751	26.8004614	26.73479749	29.50178573	29.51589526	29.46622114	28.92981806	28.9268658	28.86781937
G2YFD7	G2YFD7	G2YFD7	2.042282819	1.99E-05	1.589537027	0.000267038	3.217210637	4.53E-07		22.82987174	23.92146759	23.4404639	27.42629258	27.03924367	26.99721382	28.79607439	28.62966104	28.80562572	30.36099944	30.39125619	30.36212635	28.9247148	29.63519899	29.02968474
G2YTK5	G2YTK5	G2YTK5	-2.042039521	2.81E-08	-1.218894283	5.38E-06	0.728050906	0.000272244		23.98252793	23.88471234	24.22882535	28.12394724	27.99925027	28.2225419	26.99814586	26.72531523	26.96559548	28.8193623	28.84870698	28.86182285	26.1174065	25.91342367	26.18879067
G2YUT5	G2YUT5	G2YUT5	-2.041876909	3.15E-07	0.187372252	0.386225551	1.158021613	5.52E-05		26.53877193	26.60301141	26.60231507	28.111117	27.90350938	28.11002034	28.30085742	28.12361122	28.26229483	29.2888953	29.19233947	29.11747679	26.11848835	26.30788773	25.57263992
G2Y032	G2Y032	G2Y032	2.041459984	0.01015487	0.200227167	0.857364809	2.108813668	0.009332555		20.71047363	20.49048445	20.77226315	20.97739867	21.44294732	21.30781447	21.44294732	21.44294732	21.44294732	21.44294732	24.31232152	24.29933262	22.95764661	23.19675675	23.69813705
G2YKL7	G2YKL7	G2YKL7	2.041392226	5.41E-06	0.146057871	0.652106425	1.288530899	0.000293426		21.50699243	21.8733853	22.03551403	22.89348365	22.88600522	23.41315956	22.80450293	23.41315956	23.41315956	24.6439963	24.3160395	24.09820534	25.05440759	25.07260227	25.18981525
G2YLT4	G2YLT4	G2YLT4	2.040159453	0.000627618	2.532874968	0.000188273	1.176528404	0.021644389		22.20519991	22.20519991	22.20519991	20.45687507	21.01702427	21.13290489	24.00640859	23.99382062	22.20519991	22.20519991	21.92627699	22.00491253	23.06595267	22.83070828	22.83062164
G2YKJ7	G2YKJ7	G2YKJ7	2.036387255	0.036086557	0.975621111	0.338168487	1.25966639	0.182931074		23.20204204	22.9907599	22.89350061	24.57560415	22.37416172	20.53134315	23.37863769	23.51466733	23.51466733	23.97120802	23.64993135	23.63896882	23.51466733	25.03491584	25.04068762
G2YT44	G2YT44	G2YT44	2.032731238	0.000311918	1.583047991	0.002906028	2.395779617	9.11E-05		26.1332216	24.32075807	24.51116288	29.71283455	29.4609281	29.67158864	31.13901527	31.29634761	31.15913239	32.01673615	32.00075684	32.01519715	31.65198397	31.67078996	31.62077107
G2Y385	G2Y385	G2Y385	2.032548721	0.053590136	3.138173274	0.009043922	1.706436149	0.104507319		23.71502194	23.71502194	23.71502194	22.00250573	23.71502194	19.32989198	25.71388805	24.15470249	24.59334893	22.9284958	23.08722176	24.15101054	23.71502194	23.71502194	23.71502194
G2Y7C1	G2Y7C1	G2Y7C1	2.030379388	0.114182207	1.633819371	0.237897559	1.714893775	0.185973596		20.28466075	25.31745232	19.98812656	23.51718864	23.61281686	24.14820185	25.28544974	25.50438813	25.3898276	25.24849702	25.34876038	25.82563128	25.81903347	26.14024565	25.4100664
G2XY08	G2XY08	G2XY08	-2.028915231	1.63E-05	-1.266745124	0.001187933	-2.018092931	2.04E-05		22.48688955	22.48688955	22.48688955	24.19111373	24.56578293	24.31095013	22.53411816	23.80111581	22.93237746	22.1991131	22.40692606	22.40752884	22.43806236	22.24701391	22.29602483
G2Y9V6	G2Y9V6	G2Y9V6	2.028723905	1.34E-06	0.678833449	0.0105105	3.196018575	3.46E-08		20.45472084	20.60617061	19.85152018	26.4627169	26.08685364	26.61492039	26.98166973	27.07963748	27.13968407	29.57373901	29.56547997	29.61332769	28.44121315	28.28288208	28.52656742
G2YH95	G2YH95	G2YH95	-2.027624419	3.47E-05	2.360040828	1.62E-05	1.671327365	0.000191987		21.37382696	21.35882484	21.5685896	24.68543458	24.44249246	24.95718414	27.01236818	26.96885701	27.18400848	26.10503575	26.95880556	26.03525196	22.12620831	22.98381863	22.89221098
G2YMI4	G2YMI4	G2YMI4	-2.02693379	1.92E-07	0.436577093	0.032598966	1.544079647	2.83E-06		20.05473444	20.04111988	19.80946938	26.4423568	26.02202691	25.92452208	26.3627959	26.68228085	26.65356032	27.77680688	27.62598482	27.61835303	24.16441019	24.19364953	23.95004469
G2YV78	G2YV78	G2YV78	2.026173916	6.82E-09	2.52504395	2.59E-09	0.21433972	0.098566153		25.67654296	25.67654296	25.67654296	24.37199815	24.18277395	24.31291052	26.60636049	26.99058489	26.8458691	24.46594105	24.48665146	24.55810927	26.34448922	26.30279805	26.2989171
G2XTD5	G2XTD5	G2XTD5	-2.023993587	4.85E-09	-0.48333346	0.001645158	-0.003399804	1		26.77864107	26.85946294	26.74271251	29.89747231	29.68807487	29.82597541	29.22576488	29.37948999	29.35626735	29.78654892	29.80167254	29.81310173	27.89432143	27.62145284	27.82376756
G2YME2	G2YME2	G2YME2	2.023906554	0.000425012	2.389658251	0.000185919	1.160312555	0.017136856		23.45236013	21.55146368	21.79521806	26.08024317	26.04903965	26.11910939	28.43659593	28.58928856	28.39148247	27.12748508	27.30724961	27.29459518	28.13151813	28.01676592	28.17182782
G2YM86	G2YM86	G2YM86	-2.021822301	4.90E-09	3.066244746	6.85E-10	2.25197358	4.17E-09		23.66405021	23.55914942	23.55725063	28.24447348	27.93228057	28.17603566	31.16643655	31.1303461	31.25474129	30.39128407	30.36761981	30.34980657	26.14024171	26.14706164	26.00001945
G2YJR4	G2YJR4	G2YJR4	-2.021565492	2.19E-05	-1.136654655	0.003047282	0.275486829	0.384032754		22.39191302	21.97885044	23.07459973	29.02919705	28.61945365	28.70093156	27.41874747	28.04361852	27.47725231	29.14204501	28.97881333	29.05518441	26.85032431	26.88592476	26.54863672
G2YRR3	G2YRR3	G2YRR3	2.02089958	0.021009714	2.21761721	0.01793061	1.887364076	0.031152947		22.23921411	22.23921411	22.23921411	22.23921411	18.52387221	20.29246379	22.4589764	22.23921411	23.01021122	22.23921411	22.23921411	22.23921411	21.97985385	22.89918089	22.23921411
G2XQH1	G2XQH1	G2XQH1	2.019974893	0.038049001	2.793571639	0.010496859	2.057746648	0.03783628		25.08570692	25.08570692	25.08570692	25.08570692	21.70367963	22.40780953	25.08570692	27.40649716	25.08570692	25.08570692	25.19902218	25.08570692	25.08570692	25.08570692	25.08570692
G2XTY0	G2XTY0	G2XTY0	2.019810079	0.140977787	1.284374512	0.39792317	4.247228798	0.006607732		21.57631118	27.21732755	27.21732755	25.78043675	25.56020903	25.8635575	26.62786041	27.21732755	27.21213886	29.94159111	29.97535827	30.0289403	27.78659501	27.76126565	27.71577286
G2XTU9	G2XTU9	G2XTU9	2.01937855	0.356100137	1.999585587	0.413419143	1.999585587	0.371398122		22.08945039	28.95396509	28.95396509	28.95396509	28.95396509	22.95520833	28.95396509	28.95396509	28.95396509	28.95396509	28.95396509	28.95396509	28.97878289	28.98852617	28.95396509
G2YC59	G2YC59	G2YC59	2.017844036	4.10E-08	0.866911997	0.000125154	1.771664745	1.90E-07		22.51315466	22.64787729	22.43839289	26.30591683	26.33422098	26.16348284	27.24599977	27.31501631	26.84334057	27.97794831	28.01725002	28.12341655	28.27464724	28.22265064	28.35985488
G2XV20	G2XV20	G2XV20	2.017052422	5.60E-08	1.996502494	1.31E-07	3.039284738	3.84E-09		21.77423077	22.14803451	21.9022226	27.39586276	27.22390412	26.90500272	29.17078967	29.19740442	29.14608299	30.22088098	30.14281426	30.27892857	29.21639323	29.20415082	29.15538281
ALA1	G2Y1S3	G2Y1S3	-2.016975604	4.96E-06	-0.459297513	0.104990725	1.650119362	3.31E-05		23.84099461	24.70534013	24.76759161	29.62252727	29.39922568	29.60195184	28.96846372	28.92318534	29.35416319	31.09364076	31.23474824	31.24567387	27.51657369	27.59653152	27.45967277
G2XPL0	G2XPL0	G2XPL0	2.014092169	0.000779131	-0.865014567	0.097162743	1.343237109	0.011874956		24.96845424	22.89546533	23.18540461	29.59099398	29.33293119	29.54772657	28.60215641	28.57318408	28.70126756	30.88017584	30.79606771	30.82511953	31.50362653	31.49190569	31.51839603
G2YY59	G2YY59	G2YY59	2.011808134	3.42E-07	-0.35063632	0.09601756	1.737999774	1.68E-06		26.22064769	25.58024512	25.47707871	31.34873443	31.13872161	31.25876834	30.88693304	30.890766	30.91661638	32.96587584	32.96844616	33.02590171	33.25207632	33.28081015	33.24876232
G2YH60	G2YH60	G2YH60	2.010179951	0.070390029	2.319583879	0.052341399	0.294280795	0.82287661		23.1096424	19.36828875	23.1096424	21.70745054	23.1096424	20.91608593	23.84023038	24.32296772	24.5287324	22.80010342	22.41176803	21.40414981	24.21224392	23.36435789	24.1871169
G2YD48	G2YD48	G2YD48	2.009590888	0.001751913	1.795040351	0.005431422	3.702261334	1.61E-05		18.49138463	18.62152778	19.52012601	22.51279765	21.11661826	23.10755714	23.52520428	24.50279712	24.09409271	25.93044814	25.96799164	25.94531728	24.41205733	24.12973644	24.22395194
G2YQ23	G2YQ23	G2YQ23	2.003313099	9.43E-06	-1.767641858	4.84E-05	0.737187784	0.016174219		22.79878616	22.81713936	22.96076759	28.92949045	28.75788102	28.93532919	26.39386638	27.53948003	27.38642868	29.63614404	29.5555957	29.64252427	30.90130338	30.85517409	30.87616249
G2YLX2	G2YLX2	G2YLX2	-2.001843948	4.09E-08	0.529867701	0.004265982	1.734479078	2.09E-07		24.16017639	24.23541087	23.90311279	28.93349787	28.82958685	28.91451985	29.49413716	29.1740539	29.59901662	30.55214703	30.64026041	30.68863437	26.8630763	26.83414013	26.9748563
G2Y4F3	G2Y4F3	G2Y4F3	2.001530881	2.51E-07	2.811755708	2.41E-08	0.263204238	0.165513723		20.85116978	20.78760732	20.45258552	25.14332941	24.93074377	24.66875302	27.8327521	27.61552458	27.72981665	25.40910407	25.1176746	25.00566025	26.94308654	26.9178388	26.88649351
G2YHW9	G2YHW9	G2YHW9	-1.997790269	0.024904886	2.373854405	0.014319984	1.122837986	0.188817645		23.25615018	23.25615018	23.25615018	23.25615018	21.34402461	23.25615018	25.5425177	26.17922031	23.25615018	24.12811962	23.84056913	23.25615018	20.09001467	21.07936753	20.69357197
G2YMA9	G2YMA9	G2YMA9	-1.997165284	2.43E-09	1.632554135	2.45E-08	1.314853758	1.21E-07		26.14347592	26.05900911	26.17216787	29.84753711	29.81200279	29.87173769	31.5241643	31.43332074	31.47145496	31.19406711	31.11309484	31.1686769	27.9021082	27.69294575	27.94472778
G2Y027	G2Y027	G2Y027	1.997151154	0.166895328	-0.010978473	1	-1.285148028	0.384036258		24.14482621	24.14482621	18.4958845	24.26295558	24.14482621	24.05963226	24.14482621	24.14482621	24.14482621	22.65228016	21.8148636	24.14482621	26.13026876	26.11211749	26.21648126
G2XRQ0	G2XRQ0	G2XRQ0	1.997141259	1.21E-07	2.071489431	1.78E-07	2.398462051	3.67E-08		23.47262985	23.59304368	23.47969944	24.94933685	24.82484501	25.02073994	26.90384935	27.0729066	27.03263415	27.47168204	27.32934668	27.18927923	26.63734972	27.22515279	26.92384307
G2XND5	G2XND5	G2XND5	-1.99622359	0.003126021	-0.52930269	0.413505205	-0.671767123	0.253452583		21.79269599	21.79269599	21.79269599	22.23215388	22.45113225	22.27229195	21.79269599	21.91015745	21.66481657	22.19029586	21.551579	21.19840184	19.5516591	19.62255222	21.79269599
G2XPP3	G2XPP3	G2XPP3	1.994519914	2.73E-07	-0.433211291	0.037369844	1.763259965	1.09E-06		24.3049404	24.3049404	24.3049404	23.3830594	23.10041067	23.1462435	23.06243467	22.41238978	22.85525525	25.05457442	25.00202496	24.86289409	25.16752431	25.09396668	25.35178233
G2YA42	G2YA42	G2YA42	1.992498226	0.179033073	1.724415632	0.286564324	-0.381609313	0.833173092		23.89652124	23.89652124	18.06385061	23.81042958	23.89652124	21.9777465	24.83469683	25.10335207	24.91989532	22.74488364	23.31374747	22.48123826	25.28718307	25.2720962	25.10291273
G2Y1Z1	G2Y1Z1	G2Y1Z1	1.991424332	5.95E-05	-1.501355075	0.000886666	2.827948922	3.43E-06		19.28597107	18.36126123	17.81129012	23.64885488	23.42142952	23.50992333	22.05406294	22.21935019	21.80272939	26.42406858	26.3794308	26.26055512	25.4072816	25.65760365	25.48959549
G2YK72	G2YK72	G2YK72	-1.990748927	1.33E-05	0.667385807	0.037409983	2.573714205	1.76E-06		25.9342351	25.4915983	25.51628197	25.68629821	25.44430971	25.27726035	25.96127727	26.27611881	26.17262961	28.0286321	28.09296725	28.00741153	23.33166262	23.01288681	24.09107205
G2XZB0	G2XZB0	G2XZB0	1.989768854	8.84E-06	-0.288131689	0.339286238	0.576306238	0.047077599		21.48722348	22.39445548	21.29218807	27.22638996	26.98750479	27.2253769	26.79006913	26.86399929	26.92080816	27.86956645	27.56112271	27.7375012	29.12661586	29.1827764	29.09918595
G2YB84	G2YB84	G2YB84	1.986263246	0.132993223	1.823938233	0.204216483	3.708365974	0.011528691		24.26973001	24.26973001	18.86474288	22.37857989	21.98883918	22.85127383	24.20066536	24.26973001	24.22011223	26.13192857	26.27448175	25.9373805	24.45961569	24.29915875	24.4187082
G2YDK5	G2YDK5	G2YDK5	-1.983941689	0.038407217	2.191897058	0.032613043	0.918417591	0.326533553		24.47281702	20.76152982	24.47281702	24.47281702	24.00360637	23.84980096	26.34347742	26.25516768	26.30327042	25.22630106	24.82629873	25.02887733	22.02373426	21.89017228	22.46049274
G2YBK7	G2YBK7	G2YBK7	1.98272312	0.023066164	1.057922128	0.235239427	0.497949228	0.567884361		23.40930537	23.40930537	23.40930537	20.19082099	23.40930537	23.40930537	23.40930537	23.13229287	23.64159987	22.45734671	22.63662732	23.40930537	24.60941427	24.10450166	24.24368514
G2XXI4	G2XXI4	G2XXI4	-1.981842173	0.005953675	0.844481482	0.223380094	1.156759075	0.080990332		25.75296241	23.80974416	26.75380696	30.69396755	30.51565068	30.61582474	31.37208677	31.49583406	31.49096657	31.78190715	31.75294197	31.76087106	28.5239349	28.45970694	28.8962746
G2YKP5	G2YKP5	G2YKP5	1.981048361	0.011149565	1.949998006	0.016800901	1.949998006	0.013355326		24.99748712	24.99748712	24.99748712	22.2289478	24.99748712	21.91603243	24.99748712	24.99748712	24.99748712	24.99748712	24.99748712	24.99748712	24.99748712	25.00324684	25.08487847
G2XWI6	G2XWI6	G2XWI6	1.979473067	2.52E-06	-0.864162616	0.00316739	1.601037701	1.94E-05		28.23420506	28.23420506	28.23420506	27.18825365	27.10877271	27.4252202	26.49763199	25.84956513	26.78256159	29.01656309	28.7494297	28.75936687	29.29847734	29.16323396	29.19895446
G2YQQ9	G2YQQ9	G2YQQ9	1.978254466	0.061540013	0.136820297	0.966375244	0.851509769	0.422143152		23.46418242	23.46418242	23.46418242	20.06926537	23.46418242	23.46418242	21.974101	23.46418242	21.96980768	23.46418242	21.84732831	24.24064879	24.32229073	24.18139934	24.42870355
G2Y1Q8	G2Y1Q8	G2Y1Q8	1.976589593	0.073769711	0.658578755	0.608777491	1.364968662	0.213779838		26.16807879	26.16807879	26.16807879	24.59780912	25.11760931	24.42955412	26.78486464	22.41258485	26.92325933	25.90374561	26.17402902	26.16210392	26.68149722	26.70637708	26.68686703
G2XSZ7	G2XSZ7	G2XSZ7	1.975572671	0.085302193	-1.546883934	0.20926948	1.882391617	0.105490134		21.05021288	19.9254572	24.64976913	24.62794105	24.67127186	24.40099579	21.76994864	23.65152617	23.63808209	26.4459161	26.41465019	26.48681727	26.64154352	26.68277007	26.30261313
G2YID0	G2YID0	G2YID0	1.969730355	1.22E-06	1.779125847	5.45E-06	2.437324946	2.41E-07		20.2660467	20.9319799	21.11406348	23.9179146	23.76858569	23.84573598	25.48163074	25.62768326	25.76029981	26.22037304	26.26136471	26.36247336	25.77046723	25.87972654	25.79123356
G2YNX1	G2YNX1	G2YNX1	1.968533135	0.006881585	0.668384846	0.348507761	5.153535423	4.80E-06		23.31447065	23.31447065	23.31447065	21.29304444	22.84738803	21.90681741	23.31447065	21.42346312	23.31447065	27.22156575	27.17393971	27.11235067	23.87080043	23.28296056	24.79908829
G2XQ20	G2XQ20	G2XQ20	-1.967995393	0.000828821	0.587577724	0.252648415	1.996589521	0.000831824		25.5453595	25.5453595	25.5453595	25.56485241	25.27790556	25.52559961	26.76366861	25.00830936	26.35911279	27.45077848	27.59357223	27.31377543	23.69862199	22.81231474	23.95343467
G2YBU8	G2YBU8	G2YBU8	1.96764628	0.053618322	0	1	-0.101080188	0.954460386		16.5847352	20.67725919	20.67725919	20.67725919	20.67725919	20.67725919	20.67725919	20.67725919	20.67725919	20.56724299	20.67725919	20.48403483	22.58136576	22.7409888	22.61236185
G2YD82	G2YD82	G2YD82	1.967262634	0.009047521	1.68728277	0.027211913	-0.073507399	0.951142915		19.01524987	17.6844096	20.19904659	24.85591986	24.71318117	23.43421041	25.76985832	26.64122554	25.65407588	24.33318129	24.59070774	23.85890021	26.35016202	26.30718451	26.24775281
G2XN64	G2XN64	G2XN64	1.966568015	2.27E-08	-2.288798016	1.25E-08	0.900671462	2.95E-05		26.57499015	26.16437909	26.39729629	30.24284161	30.09215649	30.25768763	27.97602025	28.00107837	27.74919306	31.07353502	31.08687311	31.13429199	32.20278325	32.14124831	32.14835821
G2YVH4	G2YVH4	G2YVH4	-1.966533909	4.70E-09	0.770341502	3.36E-05	1.809881625	1.61E-08		27.29438955	27.09728122	27.18384094	30.75530426	30.49437294	30.78680054	31.44890692	31.42451924	31.47407607	32.48366634	32.47815491	32.50430135	28.73352457	28.70410918	28.69924225
G2YA96	G2YA96	G2YA96	-1.965673613	4.27E-05	-0.39884981	0.260853612	2.251600819	1.58E-05		23.43799122	22.86372412	22.3354803	26.83812963	27.12401298	26.75654374	26.81387376	26.70797232	26.00029084	29.19468819	29.15024149	29.12855912	25.09397693	24.74329764	24.98439095
G2XXN5	G2XXN5	G2XXN5	1.965286698	0.000220252	0.05936508	0.954730457	1.835193329	0.000413302		23.5134066	21.98917241	22.72688683	28.63225148	28.53435468	28.78118853	29.02903968	28.11095103	28.98589922	30.43238004	30.52641846	30.49457618	30.60384637	30.62048448	30.61932392
G2YYZ7	G2YYZ7	G2YYZ7	-1.958425075	0.00472669	-0.5286715	0.437491362	-0.438868947	0.490040362		22.44464591	22.44464591	22.44464591	23.13385685	22.56828481	23.08257416	22.3094095	22.44464591	22.44464591	21.94818853	22.44464591	23.07527454	20.04595092	20.41884376	22.44464591
G2YII3	G2YII3	G2YII3	-1.958001492	2.98E-08	2.089818859	3.56E-08	0.211794596	0.150273637		26.25554832	26.25554832	26.25554832	26.15204307	26.1050294	26.20230531	28.2922782	28.16237423	28.27418193	26.30689612	26.42179642	26.36606902	24.43722882	23.91918869	24.22895579
G2Y3H4	G2Y3H4	G2Y3H4	-1.956715402	0.000120028	-0.583359096	0.143205582	0.406725253	0.273989468		22.95641615	22.95641615	22.95641615	23.30971879	22.96260548	22.95020016	22.95641615	22.95641615	21.55961484	23.57296472	23.40312081	23.46661466	21.16679872	20.91420989	21.27136962
G2YDJ1	G2YDJ1	G2YDJ1	-1.95654598	1.80E-08	-0.881529551	4.02E-05	-0.881529551	2.73E-05		22.61964853	22.4632398	22.6346626	23.64936326	23.4458965	23.40827448	22.61964853	22.61964853	22.61964853	22.61964853	22.61964853	22.61964853	21.73149306	21.33522167	21.56718156
G2Y1I4	G2Y1I4	G2Y1I4	-1.955389903	0.000229621	0.237493065	0.615108349	1.934646459	0.000274355		22.33405701	22.33405701	22.33405701	22.84186901	22.33405701	21.11376581	22.33405701	22.33405701	22.33405701	24.04786885	24.08452368	23.96123867	20.29809376	19.82572389	20.29970447
G2Y791	G2Y791	G2Y791	1.955125455	6.91E-05	-0.245813854	0.533632424	2.541419145	8.60E-06		22.52752731	22.49872279	22.57116835	26.45656867	26.98816769	27.25274821	26.75525112	27.26773413	25.93705776	29.34031379	29.59357326	29.38785496	28.86652328	28.83175218	28.86458547
G2YDG9	G2YDG9	G2YDG9	-1.954372556	3.04E-06	-1.66181882	2.20E-05	-2.529570985	3.88E-07		22.92401107	22.10766456	22.02087557	30.107154	30.02862047	29.97770181	28.58084421	28.24591005	28.30126556	27.51235301	27.48709783	27.52531248	28.01301356	28.12833292	28.10901214
G2Y9F7	G2Y9F7	G2Y9F7	1.953265959	0.230127081	3.757944921	0.038493931	0.030204562	1		18.87503162	24.64237423	24.64237423	24.72520922	21.07462148	22.90138003	26.85324462	26.79973392	26.32206695	23.25834194	21.88094636	23.65253613	24.64237423	24.90459085	25.01404352
G2XXV5	G2XXV5	G2XXV5	-1.953118273	0.108046491	4.295172504	0.003603596	3.422094261	0.010951772		17.88503118	21.31581399	21.66295618	24.02060212	23.56649689	23.38890987	28.0055036	27.90287929	27.9531435	27.07675362	27.07284711	27.09269094	23.76285777	19.85575654	21.49803976
G2Y4Q8	G2Y4Q8	G2Y4Q8	1.952647856	0.002009962	-3.226473771	6.91E-05	1.19139805	0.035269138		19.66482737	21.31886578	20.87440231	25.86226641	26.30642164	25.96111317	23.49144667	23.13551175	21.82342148	27.13080657	27.25985413	27.31333468	27.84148104	28.14740174	27.99886201
G2XYG2	G2XYG2	G2XYG2	1.951390722	0.011457414	2.990282662	0.001118996	1.908664855	0.014173033		23.79800649	23.80917963	20.92879822	25.95622328	25.76050025	25.75034481	28.94274438	28.78625112	28.70892083	27.79401422	27.56819476	27.83085393	27.91726536	27.72672237	27.67725278
G2XX07	G2XX07	G2XX07	-1.947372192	0.129921748	3.72553136	0.012149027	0.148612793	0.945417584		19.0410598	24.32614693	24.32614693	24.35196633	24.22404622	24.32614693	27.84815404	28.15220158	28.07839794	24.58660142	24.50286189	24.25853455	22.19742339	22.35758648	22.50503304
G2YC75	G2YC75	G2YC75	1.947011828	1.62E-06	-1.682625197	1.06E-05	-0.260387434	0.24748702		22.71685909	22.71685909	22.71685909	22.71685909	22.71685909	22.82052724	20.81842163	21.30804371	21.07990449	22.05710483	22.8971614	22.51881689	24.76033677	24.65270687	24.68223726
G2YTP9	G2YTP9	G2YTP9	1.940796785	2.24E-07	0.428899162	0.031376428	1.20816233	1.86E-05		21.59804518	21.66350483	21.1848663	25.86800127	25.45694157	25.78473013	26.09471511	26.11260274	26.18905261	27.03353836	26.92357748	26.77704413	27.59878274	27.74735672	27.58592387
G2Y8P4	G2Y8P4	G2Y8P4	1.940151163	3.57E-06	0.229591451	0.392882766	-1.885125661	5.61E-06		30.08457845	30.13391932	30.17030963	27.62628099	27.41153963	27.36502827	27.45886294	27.89488374	27.73787656	25.23919787	25.39019	26.11808403	29.35935876	29.49176483	29.37217879
G2YMT0	G2YMT0	G2YMT0	1.939242298	1.81E-06	0.798236722	0.003633452	2.208587951	7.18E-07		24.78848643	24.14431004	25.02326383	29.63427878	29.30492083	29.46032332	30.39372731	30.17004696	30.23045882	31.68355111	31.66180334	31.67993233	31.42595816	31.3986	31.39269167
G2XSG9	G2XSG9	G2XSG9	1.939207136	0.165266294	1.936865529	0.204514747	1.936865529	0.17473698		26.67819671	26.67819671	26.67819671	20.86760013	26.67819671	26.67819671	26.67819671	26.67819671	26.67819671	26.67819671	26.67819671	26.67819671	26.68524422	26.6724649	26.68390584
G2Y269	G2Y269	G2Y269	-1.938754882	8.40E-07	0.976041735	0.000507021	1.690638478	3.63E-06		19.66860095	19.95673522	20.40547925	24.13346089	24.13346089	24.13346089	25.03728003	24.92246377	25.36876407	25.87366636	25.73195125	25.8666805	22.22149139	22.10684992	22.2557767
G2YG19	G2YG19	G2YG19	-1.938447314	0.171132503	-0.177073919	0.971464466	1.561214111	0.278946447		24.92984231	19.04299385	24.92984231	25.02705491	24.98525652	25.04020127	24.77884398	24.81260465	24.92984231	26.64218935	26.58275474	26.51121094	23.0662782	22.89256697	23.27832557
G2Y2D8	G2Y2D8	G2Y2D8	1.936009234	0.244071492	1.376024813	0.465469992	-0.938053846	0.601569405		18.6532373	24.94342496	24.94342496	24.39834924	23.80380839	24.08274829	25.42583104	25.64905155	25.33809777	21.67266435	24.94342496	22.85465506	25.91426309	26.03542318	26.14324735
G2YCQ2	G2YCQ2	G2YCQ2	1.935111398	0.024540767	0.520169966	0.585913022	1.072059396	0.193100389		23.57127303	23.57127303	23.57127303	23.57127303	20.33916641	23.57127303	23.57127303	22.82291369	22.64803565	23.40892745	23.57127303	23.71769018	24.47711973	24.46512485	24.34480209
G2XXP6	G2XXP6	G2XXP6	1.934211975	1.23E-08	0.963362172	1.17E-05	2.428350406	4.06E-09		23.83917703	23.8528377	23.74877572	27.27054244	26.96110994	27.27771411	28.03144487	28.16355665	28.20445149	29.53336129	29.61253784	29.64851858	29.03026008	29.08682248	29.19491986
G2Y7M7	G2Y7M7	G2Y7M7	1.933732258	0.026181149	-0.684966644	0.459859331	1.567949314	0.067750295		21.02115364	22.25128675	24.86007558	28.57576986	28.51783942	28.44191156	27.85254469	27.79090622	27.83717001	30.00401598	30.0716391	30.1637137	30.43707664	30.42740109	30.47223989
G2YZF5	G2YZF5	G2YZF5	1.933071434	1.09E-05	-0.824912817	0.010121792	1.681597211	4.23E-05		21.19000378	20.59244844	21.39540353	26.17336316	25.93886331	25.7874144	25.29592415	24.66888163	25.46009663	27.5771605	27.66465558	27.70261641	27.92467813	27.90563155	27.86854549
G2Y7J4	G2Y7J4	G2Y7J4	-1.931603515	0.002398251	-0.065985808	0.972072935	1.45097151	0.014828805		20.30584977	18.52553924	20.53316279	25.21211963	25.43381239	25.51018874	25.17123319	24.95723801	25.82969213	26.77545468	26.85089193	26.88268868	22.94266645	23.76093163	23.65771214
G2YFZ9	G2YFZ9	G2YFZ9	-1.928293898	0.010460179	1.818322876	0.019634591	0.472828248	0.509405906		21.75819622	24.0353959	21.95687955	23.92125989	23.98973581	24.0796551	25.91630954	25.73334389	25.795966	24.6226959	24.44738244	24.33905721	22.43046544	20.92007596	22.8552277
G2Y6M0	G2Y6M0	G2Y6M0	-1.927096013	0.016334806	0.302900306	0.761312754	-2.127018246	0.010550067		24.4791992	24.39343543	24.44030983	23.85741666	23.59223144	23.8361058	23.94941681	24.07489222	24.1701458	21.65611683	21.48176004	21.7668223	21.06015299	23.84680058	20.5975123
G2Y237	G2Y237	G2Y237	-1.923279274	0.24112048	0.051756081	1	1.345945718	0.428389081		24.97025787	18.7752706	19.74858844	25.36667336	24.97025787	24.42455004	25.5929958	25.57626198	23.74749174	26.45614769	26.09042693	26.25274381	24.97025787	22.52577048	21.4956151
G2YPD0	G2YPD0	G2YPD0	1.920760989	5.48E-08	3.141959355	2.09E-09	0.970651113	2.92E-05		20.2718374	20.02511175	20.34925761	24.88127805	24.82327055	25.23955453	28.13423714	28.06260112	28.17314294	25.94862795	25.94430808	25.96312045	26.90075237	26.81619855	26.98943519
[truncated: 1,885 more rows]
